# Supplementary material for: The grapevine kinome: annotation, classification and expression patterns in developmental processes and stress responses
Source: Hortic Res. 2018 Apr 1;5:19. doi: 10.1038/s41438-018-0027-0 (PMC5878832; doi:10.1038/s41438-018-0027-0)
Supplement: Supplementary file 2 — Supplementary Table S1(XLSX 181 kb) [file 41438_2018_27_MOESM2_ESM.xlsx]

## Sheet: TableS1
Supplementary Table S1: Kinase domain annotation of typical grapevine protein kinases.
Seq ID	Alignment start	Alignment end	Envelope start	Envelope end	HMM accession #	HMM name	HMM start	HMM end	HMM length	Bit score	E-value	% Coverage
VIT_200s0125g00090.1	677	941	674	942	PF07714.14	Pkinase_Tyr	4	259	260	150.9	3.4e-44	98.4615
VIT_200s0125g00140.1	364	568	361	628	PF00069.22	Pkinase	4	204	264	153.3	7e-45	76.1364
VIT_200s0125g00210.1	686	950	683	951	PF07714.14	Pkinase_Tyr	4	259	260	156.7	5.9e-46	98.4615
VIT_200s0207g00280.1	328	597	328	600	PF00069.22	Pkinase	1	259	264	152.0	1.7e-44	98.1061
VIT_200s0211g00030.1	610	879	608	879	PF07714.14	Pkinase_Tyr	4	260	260	149.5	9.1e-44	98.8462
VIT_200s0220g00120.1	309	580	306	581	PF07714.14	Pkinase_Tyr	4	259	260	131.2	3.6e-38	98.4615
VIT_200s0225g00210.1	314	586	313	588	PF00069.22	Pkinase	2	259	264	176.5	5.8e-52	97.7273
VIT_200s0258g00010.1	113	380	111	382	PF00069.22	Pkinase	3	260	264	167.7	2.8e-49	97.7273
VIT_200s0258g00020.1	46	253	44	291	PF00069.22	Pkinase	3	202	264	165.9	1e-48	75.7576
VIT_200s0258g00040.1	331	598	329	600	PF00069.22	Pkinase	3	260	264	159.7	8e-47	97.7273
VIT_200s0258g00050.1	293	560	291	562	PF00069.22	Pkinase	3	260	264	163.6	5.2e-48	97.7273
VIT_200s0258g00090.1	3	272	3	274	PF00069.22	Pkinase	1	260	264	163.4	5.8e-48	98.4848
VIT_200s0258g00100.1	272	539	270	541	PF00069.22	Pkinase	3	260	264	166.4	7.2e-49	97.7273
VIT_200s0258g00130.1	271	533	269	535	PF00069.22	Pkinase	4	260	264	169.1	1e-49	97.3485
VIT_200s0258g00140.1	82	349	80	350	PF07714.14	Pkinase_Tyr	3	259	260	157.6	3.2e-46	98.8462
VIT_200s0262g00010.1	335	600	332	602	PF07714.14	Pkinase_Tyr	4	258	260	165.1	1.6e-48	98.0769
VIT_200s0262g00080.1	335	599	332	602	PF07714.14	Pkinase_Tyr	4	257	260	154.5	2.9e-45	97.6923
VIT_200s0262g00120.1	335	599	332	602	PF07714.14	Pkinase_Tyr	4	257	260	158.7	1.4e-46	97.6923
VIT_200s0262g00180.1	95	360	92	363	PF07714.14	Pkinase_Tyr	4	257	260	172.4	9.7e-51	97.6923
VIT_200s0264g00015.1	20	184	5	187	PF00069.22	Pkinase	107	260	264	73.3	1.8e-20	58.3333
VIT_200s0265g00100.1	26	292	25	293	PF00069.22	Pkinase	2	260	264	159.5	9.1e-47	98.1061
VIT_200s0266g00030.1	67	248	66	250	PF07714.14	Pkinase_Tyr	2	188	260	114.9	3.3e-33	71.9231
VIT_200s0266g00090.1	80	349	79	350	PF07714.14	Pkinase_Tyr	2	259	260	163.3	5.7e-48	99.2308
VIT_200s0270g00130.1	327	593	326	595	PF00069.22	Pkinase	2	258	264	166.9	5e-49	97.3485
VIT_200s0286g00020.1	115	322	114	385	PF07714.14	Pkinase_Tyr	2	207	260	166.1	8e-49	79.2308
VIT_200s0286g00110.1	65	324	63	327	PF07714.14	Pkinase_Tyr	3	257	260	157.8	2.8e-46	98.0769
VIT_200s0286g00130.1	515	762	514	765	PF07714.14	Pkinase_Tyr	2	257	260	126.5	9.7e-37	98.4615
VIT_200s0286g00140.1	1077	1344	1076	1347	PF07714.14	Pkinase_Tyr	2	257	260	173.4	4.8e-51	98.4615
VIT_200s0294g00040.1	134	400	131	402	PF00069.22	Pkinase	4	260	264	157.8	3e-46	97.3485
VIT_200s0294g00070.1	5	271	3	273	PF00069.22	Pkinase	3	260	264	156.2	9.2e-46	97.7273
VIT_200s0294g00080.1	284	440	281	452	PF00069.22	Pkinase	4	157	264	110.8	6.5e-32	58.3333
VIT_200s0294g00090.1	6	272	3	274	PF00069.22	Pkinase	4	260	264	159.7	7.9e-47	97.3485
VIT_200s0346g00040.1	424	690	423	693	PF00069.22	Pkinase	2	260	264	173.4	5.2e-51	98.1061
VIT_200s0347g00060.1	495	689	492	742	PF07714.14	Pkinase_Tyr	4	201	260	154.7	2.5e-45	76.1538
VIT_200s0347g00070.1	599	807	596	825	PF07714.14	Pkinase_Tyr	4	205	260	151.7	2e-44	77.6923
VIT_200s0347g00080.1	421	618	418	657	PF07714.14	Pkinase_Tyr	4	205	260	164.5	2.6e-48	77.6923
VIT_200s0347g00120.1	86	238	83	246	PF07714.14	Pkinase_Tyr	4	159	260	120.5	6.6e-35	60
VIT_200s0353g00020.1	506	770	503	773	PF07714.14	Pkinase_Tyr	4	257	260	164.0	3.7e-48	97.6923
VIT_200s0353g00030.1	15	151	7	158	PF07714.14	Pkinase_Tyr	27	161	260	103.5	1e-29	51.9231
VIT_200s0353g00050.1	543	808	540	810	PF07714.14	Pkinase_Tyr	4	258	260	161.5	2e-47	98.0769
VIT_200s0353g00060.1	531	796	528	799	PF07714.14	Pkinase_Tyr	4	257	260	165.3	1.5e-48	97.6923
VIT_200s0361g00050.1	6	182	1	185	PF00069.22	Pkinase	86	259	264	107.8	5.1e-31	65.9091
VIT_200s0370g00010.1	50	313	47	314	PF07714.14	Pkinase_Tyr	4	259	260	159.5	8.3e-47	98.4615
VIT_200s0373g00020.1	57	264	55	341	PF00069.22	Pkinase	3	200	264	162.9	8.1e-48	75
VIT_200s0373g00030.1	349	555	347	633	PF00069.22	Pkinase	3	199	264	157.7	3.3e-46	74.6212
VIT_200s0374g00020.1	375	640	372	643	PF07714.14	Pkinase_Tyr	4	257	260	175.4	1.2e-51	97.6923
VIT_200s0374g00030.1	533	681	530	693	PF07714.14	Pkinase_Tyr	4	155	260	123.5	8.3e-36	58.4615
VIT_200s0374g00040.1	418	596	410	599	PF07714.14	Pkinase_Tyr	97	257	260	92.7	2e-26	61.9231
VIT_200s0388g00020.1	6	272	4	274	PF00069.22	Pkinase	4	260	264	161.8	1.8e-47	97.3485
VIT_200s0388g00050.1	117	287	115	293	PF00069.22	Pkinase	4	172	264	137.4	5.1e-40	64.0152
VIT_200s0388g00090.1	6	238	1	240	PF00069.22	Pkinase	42	260	264	131.9	2.4e-38	82.9545
VIT_200s0398g00010.1	314	460	310	474	PF07714.14	Pkinase_Tyr	5	154	260	115.4	2.4e-33	57.6923
VIT_200s0398g00020.1	98	359	94	362	PF07714.14	Pkinase_Tyr	5	257	260	154.3	3.2e-45	97.3077
VIT_200s0398g00040.1	43	229	3	232	PF07714.14	Pkinase_Tyr	95	257	260	102.9	1.6e-29	62.6923
VIT_200s0398g00060.1	369	632	365	635	PF07714.14	Pkinase_Tyr	5	257	260	162.9	7.8e-48	97.3077
VIT_200s0409g00010.1	380	644	377	647	PF07714.14	Pkinase_Tyr	4	257	260	159.2	1.1e-46	97.6923
VIT_200s0409g00040.1	95	360	92	363	PF07714.14	Pkinase_Tyr	4	257	260	174.8	1.8e-51	97.6923
VIT_200s0409g00060.1	315	580	312	582	PF07714.14	Pkinase_Tyr	4	258	260	162.8	8.4e-48	98.0769
VIT_200s0420g00010.1	430	584	427	590	PF07714.14	Pkinase_Tyr	4	161	260	115.7	2e-33	60.7692
VIT_200s0420g00030.1	287	551	284	554	PF07714.14	Pkinase_Tyr	4	257	260	165.1	1.6e-48	97.6923
VIT_200s0424g00010.1	290	557	288	559	PF00069.22	Pkinase	3	260	264	158.4	1.9e-46	97.7273
VIT_200s0424g00030.1	63	330	61	332	PF00069.22	Pkinase	3	260	264	174.0	3.3e-51	97.7273
VIT_200s0425g00030.1	336	508	318	512	PF00069.22	Pkinase	95	257	264	101.0	6.3e-29	61.7424
VIT_200s0425g00040.1	6	272	3	274	PF00069.22	Pkinase	4	260	264	161.5	2.2e-47	97.3485
VIT_200s0429g00010.1	334	598	331	601	PF07714.14	Pkinase_Tyr	4	257	260	157.9	2.5e-46	97.6923
VIT_200s0437g00070.1	335	599	332	602	PF07714.14	Pkinase_Tyr	4	257	260	159.7	7.4e-47	97.6923
VIT_200s0456g00040.1	520	667	517	682	PF07714.14	Pkinase_Tyr	4	154	260	123.6	7.7e-36	58.0769
VIT_200s0484g00030.1	117	317	116	331	PF07714.14	Pkinase_Tyr	2	206	260	168.0	2.1e-49	78.8462
VIT_200s0532g00070.1	24	288	20	291	PF07714.14	Pkinase_Tyr	5	257	260	169.2	9.5e-50	97.3077
VIT_200s0540g00010.1	110	382	109	383	PF07714.14	Pkinase_Tyr	2	259	260	159.3	9.6e-47	99.2308
VIT_200s0540g00020.1	924	1079	921	1084	PF07714.14	Pkinase_Tyr	4	162	260	108.1	3.9e-31	61.1538
VIT_200s0540g00040.1	2	246	1	247	PF07714.14	Pkinase_Tyr	32	259	260	138.3	2.4e-40	87.6923
VIT_200s0567g00010.1	330	590	329	590	PF00069.22	Pkinase	2	264	264	226.3	3.7e-67	99.6212
VIT_200s0595g00010.1	287	437	287	449	PF07714.14	Pkinase_Tyr	1	154	260	123.3	9.2e-36	59.2308
VIT_200s0616g00030.1	17	156	14	171	PF00069.22	Pkinase	4	148	264	81.2	6.9e-23	54.9242
VIT_200s0641g00010.1	41	312	40	314	PF00069.22	Pkinase	2	260	264	148.4	2.2e-43	98.1061
VIT_200s0646g00030.1	6	225	1	227	PF00069.22	Pkinase	56	260	264	112.0	2.8e-32	77.6515
VIT_200s0658g00020.1	763	1028	760	1030	PF00069.22	Pkinase	4	259	264	154.6	2.7e-45	96.9697
VIT_200s0684g00010.1	1	173	1	173	PF07714.14	Pkinase_Tyr	83	260	260	171.2	2.2e-50	68.4615
VIT_200s0710g00020.1	4	247	4	249	PF00069.22	Pkinase	1	251	264	219.6	4.3e-65	95.0758
VIT_200s0743g00020.1	302	569	299	570	PF07714.14	Pkinase_Tyr	4	259	260	162.2	1.3e-47	98.4615
VIT_200s0748g00020.1	286	535	272	538	PF07714.14	Pkinase_Tyr	24	257	260	145.0	2.3e-42	90
VIT_200s0762g00010.1	1	204	1	204	PF07714.14	Pkinase_Tyr	49	260	260	130.5	5.9e-38	81.5385
VIT_200s0762g00030.1	115	382	112	383	PF07714.14	Pkinase_Tyr	4	259	260	173.4	4.9e-51	98.4615
VIT_200s0762g00040.1	259	454	256	461	PF07714.14	Pkinase_Tyr	4	203	260	163.4	5.4e-48	76.9231
VIT_200s0772g00010.1	465	612	458	622	PF07714.14	Pkinase_Tyr	10	158	260	77.4	9.1e-22	57.3077
VIT_200s0848g00010.1	6	156	1	168	PF00069.22	Pkinase	56	197	264	106.3	1.6e-30	53.7879
VIT_200s0929g00020.1	159	365	158	428	PF00069.22	Pkinase	2	202	264	137.5	4.6e-40	76.1364
VIT_200s1194g00010.1	106	368	105	368	PF00069.22	Pkinase	2	264	264	170.0	5.6e-50	99.6212
VIT_200s1291g00030.1	3	236	1	237	PF07714.14	Pkinase_Tyr	37	259	260	118.3	3e-34	85.7692
VIT_200s1353g00010.1	694	963	692	963	PF07714.14	Pkinase_Tyr	3	260	260	155.9	1.1e-45	99.2308
VIT_200s1467g00010.1	60	326	58	328	PF00069.22	Pkinase	3	260	264	159.2	1.1e-46	97.7273
VIT_200s1542g00010.1	108	368	102	371	PF07714.14	Pkinase_Tyr	7	257	260	162.0	1.4e-47	96.5385
VIT_200s1542g00020.1	149	337	145	340	PF07714.14	Pkinase_Tyr	85	257	260	84.6	5.9e-24	66.5385
VIT_200s1644g00010.1	1	199	1	202	PF07714.14	Pkinase_Tyr	77	257	260	103.0	1.4e-29	69.6154
VIT_200s1764g00020.1	189	462	187	464	PF00069.22	Pkinase	3	259	264	121.3	4e-35	97.3485
VIT_200s1830g00010.1	6	272	4	274	PF00069.22	Pkinase	4	260	264	164.1	3.5e-48	97.3485
VIT_200s2085g00010.1	311	583	310	585	PF00069.22	Pkinase	2	260	264	121.8	2.9e-35	98.1061
VIT_200s2254g00010.1	3	272	3	274	PF00069.22	Pkinase	1	260	264	162.1	1.4e-47	98.4848
VIT_200s2380g00010.1	363	515	360	523	PF07714.14	Pkinase_Tyr	4	159	260	120.3	7.7e-35	60
VIT_200s2588g00010.1	58	261	58	288	PF00069.22	Pkinase	1	196	264	156.3	8.6e-46	74.2424
VIT_200s2659g00010.1	13	260	5	262	PF07714.14	Pkinase_Tyr	27	258	260	147.9	2.8e-43	89.2308
VIT_200s2745g00010.1	35	286	27	288	PF07714.14	Pkinase_Tyr	18	258	260	148.4	2e-43	92.6923
VIT_200s2776g00010.1	120	316	117	331	PF07714.14	Pkinase_Tyr	4	204	260	162.3	1.1e-47	77.3077
VIT_201s0010g00330.1	706	974	704	976	PF00069.22	Pkinase	3	260	264	159.1	1.2e-46	97.7273
VIT_201s0010g00380.1	957	1234	952	1237	PF00069.22	Pkinase	6	260	264	150.3	5.9e-44	96.5909
VIT_201s0010g01000.1	306	572	305	574	PF00069.22	Pkinase	2	260	264	151.8	2e-44	98.1061
VIT_201s0010g01660.1	351	615	349	618	PF00069.22	Pkinase	4	260	264	123.5	8.7e-36	97.3485
VIT_201s0010g01710.1	217	465	211	467	PF00069.22	Pkinase	23	260	264	132.1	2.1e-38	90.1515
VIT_201s0010g02210.1	610	874	609	878	PF07714.14	Pkinase_Tyr	3	256	260	167.1	4.1e-49	97.6923
VIT_201s0010g02550.1	408	699	408	699	PF00069.22	Pkinase	1	264	264	253.6	1.8e-75	100
VIT_201s0010g02910.1	415	641	411	702	PF00069.22	Pkinase	6	210	264	110.4	8.6e-32	77.6515
VIT_201s0010g03820.1	137	413	132	416	PF00069.22	Pkinase	6	260	264	151.7	2.2e-44	96.5909
VIT_201s0011g00280.1	543	805	539	809	PF07714.14	Pkinase_Tyr	7	256	260	157.8	2.8e-46	96.1538
VIT_201s0011g00300.1	235	489	235	489	PF00069.22	Pkinase	1	264	264	228.5	8.2e-68	100
VIT_201s0011g00420.1	618	823	615	887	PF00069.22	Pkinase	4	204	264	150.2	6.3e-44	76.1364
VIT_201s0011g01490.1	1052	1313	1050	1313	PF07714.14	Pkinase_Tyr	3	260	260	209.0	6.7e-62	99.2308
VIT_201s0011g01590.1	1501	1803	1501	1803	PF00069.22	Pkinase	1	264	264	171.7	1.7e-50	100
VIT_201s0011g02270.1	21	274	20	274	PF00069.22	Pkinase	2	264	264	242.3	5.1e-72	99.6212
VIT_201s0011g02460.1	403	571	402	572	PF00069.22	Pkinase	2	166	264	106.1	1.8e-30	62.5
VIT_201s0011g03010.1	147	463	145	463	PF00069.22	Pkinase	3	264	264	76.6	1.7e-21	99.2424
VIT_201s0011g03350.1	776	1087	772	1087	PF00069.22	Pkinase	5	264	264	159.7	7.7e-47	98.4848
VIT_201s0011g03860.1	368	567	365	638	PF00069.22	Pkinase	5	202	264	125.2	2.6e-36	75
VIT_201s0011g03890.1	320	588	317	589	PF00069.22	Pkinase	4	260	264	152.4	1.3e-44	97.3485
VIT_201s0011g03900.1	6	273	3	277	PF00069.22	Pkinase	4	258	264	156.5	7.4e-46	96.5909
VIT_201s0011g03950.1	119	387	116	388	PF07714.14	Pkinase_Tyr	4	259	260	163.1	6.8e-48	98.4615
VIT_201s0011g03960.1	354	622	351	623	PF07714.14	Pkinase_Tyr	4	259	260	163.2	6.2e-48	98.4615
VIT_201s0011g03980.1	374	641	371	642	PF00069.22	Pkinase	4	260	264	159.8	7.4e-47	97.3485
VIT_201s0011g03990.1	35	301	33	303	PF00069.22	Pkinase	4	259	264	157.2	4.6e-46	96.9697
VIT_201s0011g04060.1	410	701	406	704	PF00069.22	Pkinase	7	258	264	113.2	1.2e-32	95.4545
VIT_201s0011g04270.1	144	413	142	415	PF00069.22	Pkinase	4	260	264	162.0	1.5e-47	97.3485
VIT_201s0011g04280.1	190	380	188	382	PF00069.22	Pkinase	3	185	264	144.4	3.6e-42	69.3182
VIT_201s0011g04290.1	19	282	16	285	PF00069.22	Pkinase	5	258	264	160.7	3.8e-47	96.2121
VIT_201s0011g04920.1	16	301	16	308	PF00069.22	Pkinase	1	258	264	225.1	8.8e-67	97.7273
VIT_201s0011g05350.1	62	329	61	330	PF07714.14	Pkinase_Tyr	3	259	260	174.4	2.4e-51	98.8462
VIT_201s0011g05580.1	323	583	320	587	PF00069.22	Pkinase	4	260	264	97.6	6.9e-28	97.3485
VIT_201s0011g06080.1	479	765	475	769	PF00069.22	Pkinase	6	258	264	154.0	4.3e-45	95.8333
VIT_201s0011g06150.1	586	859	585	861	PF00069.22	Pkinase	2	260	264	164.6	2.5e-48	98.1061
VIT_201s0011g06410.1	841	1117	838	1120	PF00069.22	Pkinase	4	259	264	150.8	4.1e-44	96.9697
VIT_201s0026g00180.1	306	562	302	564	PF00069.22	Pkinase	5	258	264	143.5	6.8e-42	96.2121
VIT_201s0026g00580.1	63	337	62	340	PF00069.22	Pkinase	2	260	264	169.2	1e-49	98.1061
VIT_201s0026g01060.1	331	584	320	584	PF07714.14	Pkinase_Tyr	31	260	260	103.7	9e-30	88.4615
VIT_201s0026g01420.1	332	616	331	619	PF00069.22	Pkinase	2	259	264	143.8	5.6e-42	97.7273
VIT_201s0026g01620.1	126	402	122	402	PF07714.14	Pkinase_Tyr	5	260	260	154.2	3.6e-45	98.4615
VIT_201s0026g01780.1	446	708	442	712	PF07714.14	Pkinase_Tyr	6	256	260	72.6	2.6e-20	96.5385
VIT_201s0026g01870.1	114	391	111	391	PF07714.14	Pkinase_Tyr	4	260	260	178.9	1e-52	98.8462
VIT_201s0026g01880.1	87	362	83	363	PF07714.14	Pkinase_Tyr	5	259	260	154.8	2.2e-45	98.0769
VIT_201s0127g00130.1	328	540	328	596	PF00069.22	Pkinase	1	209	264	159.1	1.2e-46	79.1667
VIT_201s0127g00160.1	327	599	326	601	PF00069.22	Pkinase	2	260	264	170.0	5.6e-50	98.1061
VIT_201s0127g00230.1	305	574	303	576	PF00069.22	Pkinase	3	260	264	153.5	6.2e-45	97.7273
VIT_201s0127g00670.1	324	594	321	594	PF07714.14	Pkinase_Tyr	4	260	260	151.9	1.8e-44	98.8462
VIT_201s0127g00690.1	16	277	16	277	PF00069.22	Pkinase	1	264	264	199.3	6.5e-59	100
VIT_201s0127g00890.1	44	234	40	248	PF07714.14	Pkinase_Tyr	6	200	260	125.1	2.6e-36	75
VIT_201s0137g00580.1	97	245	97	256	PF00069.22	Pkinase	1	146	264	89.2	2.5e-25	55.303
VIT_201s0146g00250.1	2	157	1	227	PF07714.14	Pkinase_Tyr	55	207	260	114.8	3.6e-33	58.8462
VIT_201s0150g00020.1	112	313	110	383	PF00069.22	Pkinase	4	198	264	114.3	5.7e-33	73.8636
VIT_201s0182g00020.1	162	417	159	417	PF07714.14	Pkinase_Tyr	4	260	260	219.7	3.6e-65	98.8462
VIT_201s0244g00090.1	276	539	273	540	PF07714.14	Pkinase_Tyr	6	259	260	164.5	2.5e-48	97.6923
VIT_202s0012g00150.1	80	356	75	356	PF07714.14	Pkinase_Tyr	6	260	260	168.3	1.8e-49	98.0769
VIT_202s0012g01140.1	75	309	64	313	PF07714.14	Pkinase_Tyr	14	256	260	92.6	2.1e-26	93.4615
VIT_202s0025g00270.1	46	328	43	328	PF00069.22	Pkinase	5	264	264	238.7	6.2e-71	98.4848
VIT_202s0025g00690.1	80	336	78	336	PF00069.22	Pkinase	3	264	264	244.5	1.1e-72	99.2424
VIT_202s0025g01040.1	327	589	324	606	PF00069.22	Pkinase	4	259	264	116.5	1.2e-33	96.9697
VIT_202s0025g01100.1	261	495	256	496	PF07714.14	Pkinase_Tyr	47	259	260	132.6	1.4e-38	81.9231
VIT_202s0025g01310.1	83	351	71	353	PF00069.22	Pkinase	14	261	264	47.5	1.4e-12	93.9394
VIT_202s0025g02360.1	3	172	1	172	PF00069.22	Pkinase	85	264	264	122.0	2.5e-35	68.1818
VIT_202s0025g02480.1	21	282	21	282	PF00069.22	Pkinase	1	264	264	206.3	4.9e-61	100
VIT_202s0025g03240.1	166	440	165	443	PF00069.22	Pkinase	2	260	264	138.3	2.7e-40	98.1061
VIT_202s0025g03370.1	414	669	413	669	PF00069.22	Pkinase	2	264	264	237.6	1.4e-70	99.6212
VIT_202s0025g03550.1	72	309	61	310	PF07714.14	Pkinase_Tyr	14	259	260	89.0	2.7e-25	94.6154
VIT_202s0025g03700.1	366	633	363	634	PF07714.14	Pkinase_Tyr	5	259	260	70.5	1.2e-19	98.0769
VIT_202s0025g04110.1	446	619	446	624	PF07714.14	Pkinase_Tyr	1	181	260	144.2	4e-42	69.6154
VIT_202s0025g04520.1	42	300	42	300	PF00069.22	Pkinase	1	264	264	245.7	4.6e-73	100
VIT_202s0033g00900.1	23	161	16	161	PF00069.22	Pkinase	116	264	264	82.7	2.4e-23	56.4394
VIT_202s0033g01110.1	4	283	4	283	PF00069.22	Pkinase	1	264	264	258.2	7e-77	100
VIT_202s0087g00170.1	313	576	311	579	PF00069.22	Pkinase	3	260	264	161.8	1.7e-47	97.7273
VIT_202s0087g00270.1	95	366	90	366	PF07714.14	Pkinase_Tyr	7	260	260	156.9	5.1e-46	97.6923
VIT_202s0087g00720.1	86	350	82	354	PF00069.22	Pkinase	6	259	264	136.9	7.1e-40	96.2121
VIT_202s0087g01020.1	337	603	334	605	PF07714.14	Pkinase_Tyr	4	258	260	165.8	1e-48	98.0769
VIT_202s0236g00130.1	5	261	5	261	PF00069.22	Pkinase	1	264	264	245.6	4.9e-73	100
VIT_202s0241g00120.1	417	678	413	678	PF07714.14	Pkinase_Tyr	5	260	260	135.0	2.4e-39	98.4615
VIT_203s0017g01375.1	84	316	75	316	PF00069.22	Pkinase	24	264	264	89.5	2.1e-25	91.2879
VIT_203s0017g01500.1	73	339	70	341	PF07714.14	Pkinase_Tyr	4	258	260	168.5	1.5e-49	98.0769
VIT_203s0017g01550.1	358	624	355	626	PF07714.14	Pkinase_Tyr	4	258	260	159.2	1e-46	98.0769
VIT_203s0038g02400.1	291	503	290	560	PF00069.22	Pkinase	2	208	264	147.6	3.9e-43	78.4091
VIT_203s0038g03040.1	300	549	300	549	PF07714.14	Pkinase_Tyr	1	260	260	250.6	1.3e-74	100
VIT_203s0038g03270.1	78	315	67	315	PF07714.14	Pkinase_Tyr	15	260	260	88.0	5.6e-25	94.6154
VIT_203s0038g03600.1	258	519	255	521	PF00069.22	Pkinase	4	260	264	146.3	9.5e-43	97.3485
VIT_203s0038g03800.1	87	362	83	362	PF07714.14	Pkinase_Tyr	5	260	260	164.9	1.9e-48	98.4615
VIT_203s0038g03810.1	70	278	66	343	PF00069.22	Pkinase	5	208	264	165.7	1.1e-48	77.2727
VIT_203s0038g03960.1	98	356	98	356	PF00069.22	Pkinase	1	264	264	242.4	4.6e-72	100
VIT_203s0038g04170.1	355	575	352	631	PF07714.14	Pkinase_Tyr	4	219	260	159.2	1e-46	83.0769
VIT_203s0038g04340.1	506	701	502	772	PF07714.14	Pkinase_Tyr	5	206	260	155.1	1.8e-45	77.6923
VIT_203s0063g00210.1	329	591	326	594	PF00069.22	Pkinase	5	260	264	169.7	6.8e-50	96.9697
VIT_203s0063g00940.1	130	392	130	392	PF00069.22	Pkinase	1	264	264	239.8	2.8e-71	100
VIT_203s0063g01080.1	23	279	23	279	PF00069.22	Pkinase	1	264	264	244.4	1.1e-72	100
VIT_203s0063g01365.1	134	332	74	333	PF07714.14	Pkinase_Tyr	73	259	260	57.0	1.5e-15	71.9231
VIT_203s0063g02440.1	68	334	65	335	PF07714.14	Pkinase_Tyr	4	259	260	161.9	1.5e-47	98.4615
VIT_203s0063g02510.1	165	433	164	435	PF00069.22	Pkinase	2	260	264	155.6	1.4e-45	98.1061
VIT_203s0063g02600.1	545	758	540	818	PF07714.14	Pkinase_Tyr	8	220	260	59.4	2.9e-16	81.9231
VIT_203s0088g00010.1	356	622	355	624	PF00069.22	Pkinase	2	260	264	162.1	1.4e-47	98.1061
VIT_203s0088g00040.1	133	381	132	383	PF00069.22	Pkinase	2	260	264	123.9	6.7e-36	98.1061
VIT_203s0088g00100.1	334	600	333	602	PF00069.22	Pkinase	2	260	264	176.5	6e-52	98.1061
VIT_203s0088g00175.1	169	418	163	424	PF00069.22	Pkinase	18	258	264	143.3	8e-42	91.2879
VIT_203s0088g01180.1	665	947	663	949	PF00069.22	Pkinase	3	260	264	149.1	1.3e-43	97.7273
VIT_203s0097g00030.1	274	539	273	542	PF00069.22	Pkinase	2	259	264	156.7	6.2e-46	97.7273
VIT_203s0097g00070.1	5	171	2	173	PF00069.22	Pkinase	103	260	264	94.0	8.3e-27	59.8485
VIT_203s0097g00110.1	174	439	173	442	PF00069.22	Pkinase	2	259	264	167.0	4.8e-49	97.7273
VIT_203s0097g00120.1	358	624	357	626	PF00069.22	Pkinase	2	260	264	160.2	5.3e-47	98.1061
VIT_203s0097g00130.1	281	546	280	548	PF00069.22	Pkinase	2	259	264	166.5	6.7e-49	97.7273
VIT_203s0132g00340.1	92	358	92	362	PF00069.22	Pkinase	1	258	264	172.0	1.4e-50	97.7273
VIT_203s0132g00380.1	7	252	3	253	PF07714.14	Pkinase_Tyr	30	259	260	159.1	1.1e-46	88.4615
VIT_203s0132g00450.1	404	670	404	673	PF00069.22	Pkinase	1	258	264	176.0	8.6e-52	97.7273
VIT_203s0167g00020.1	349	614	348	616	PF00069.22	Pkinase	2	259	264	164.1	3.5e-48	97.7273
VIT_203s0167g00030.1	178	380	151	381	PF00069.22	Pkinase	68	260	264	99.3	2.1e-28	73.1061
VIT_203s0167g00050.1	379	645	378	648	PF00069.22	Pkinase	2	260	264	169.4	8.6e-50	98.1061
VIT_203s0167g00110.1	381	647	380	650	PF00069.22	Pkinase	2	260	264	173.4	5.4e-51	98.1061
VIT_204s0008g00160.1	129	362	129	417	PF00069.22	Pkinase	1	212	264	60.8	1.2e-16	80.303
VIT_204s0008g00290.1	563	841	561	842	PF00069.22	Pkinase	3	259	264	164.2	3.4e-48	97.3485
VIT_204s0008g00300.1	749	1026	747	1028	PF00069.22	Pkinase	3	260	264	159.2	1.1e-46	97.7273
VIT_204s0008g00310.1	712	989	710	991	PF00069.22	Pkinase	3	260	264	156.9	5.6e-46	97.7273
VIT_204s0008g00330.1	17	160	10	162	PF00069.22	Pkinase	120	260	264	82.5	2.7e-23	53.4091
VIT_204s0008g00350.1	6	156	2	166	PF00069.22	Pkinase	35	166	264	91.1	6.6e-26	50
VIT_204s0008g00370.1	660	939	658	941	PF00069.22	Pkinase	3	260	264	167.3	3.9e-49	97.7273
VIT_204s0008g00390.1	493	771	490	772	PF00069.22	Pkinase	4	260	264	168.2	2e-49	97.3485
VIT_204s0008g00400.1	282	493	274	499	PF00069.22	Pkinase	9	200	264	151.5	2.6e-44	72.7273
VIT_204s0008g00410.1	776	1014	755	1015	PF00069.22	Pkinase	43	260	264	134.1	5.2e-39	82.5758
VIT_204s0008g00420.1	646	925	644	926	PF00069.22	Pkinase	3	260	264	171.5	2e-50	97.7273
VIT_204s0008g00430.1	221	398	217	405	PF00069.22	Pkinase	42	200	264	120.3	7.9e-35	60.2273
VIT_204s0008g00440.1	694	973	692	974	PF00069.22	Pkinase	3	260	264	168.2	2.1e-49	97.7273
VIT_204s0008g00530.1	32	281	30	281	PF00069.22	Pkinase	3	264	264	247.7	1.1e-73	99.2424
VIT_204s0008g00920.1	692	971	690	973	PF00069.22	Pkinase	3	260	264	167.2	4e-49	97.7273
VIT_204s0008g01220.1	313	569	310	573	PF00069.22	Pkinase	5	258	264	99.9	1.4e-28	96.2121
VIT_204s0008g01310.1	642	923	642	923	PF07714.14	Pkinase_Tyr	1	260	260	199.0	7.6e-59	100
VIT_204s0008g01360.1	427	680	426	686	PF00069.22	Pkinase	2	254	264	142.4	1.5e-41	95.8333
VIT_204s0008g01400.1	90	238	89	252	PF00069.22	Pkinase	2	149	264	145.5	1.7e-42	56.0606
VIT_204s0008g01710.1	126	388	123	391	PF00069.22	Pkinase	4	259	264	141.6	2.7e-41	96.9697
VIT_204s0008g01970.1	560	820	557	822	PF00069.22	Pkinase	4	259	264	157.8	2.9e-46	96.9697
VIT_204s0008g02070.1	83	355	79	356	PF07714.14	Pkinase_Tyr	5	259	260	156.6	6.5e-46	98.0769
VIT_204s0008g02510.1	99	367	97	367	PF07714.14	Pkinase_Tyr	4	260	260	154.9	2.1e-45	98.8462
VIT_204s0008g02520.1	87	355	84	355	PF07714.14	Pkinase_Tyr	4	260	260	154.1	3.8e-45	98.8462
VIT_204s0008g02890.1	326	592	323	594	PF00069.22	Pkinase	4	260	264	106.0	1.9e-30	97.3485
VIT_204s0008g02910.1	468	720	467	728	PF00069.22	Pkinase	2	253	264	139.3	1.3e-40	95.4545
VIT_204s0008g03020.1	137	390	136	390	PF07714.14	Pkinase_Tyr	2	260	260	225.0	8.9e-67	99.6154
VIT_204s0008g03240.1	692	946	689	948	PF00069.22	Pkinase	4	260	264	81.2	7.1e-23	97.3485
VIT_204s0008g04220.1	73	398	73	398	PF00069.22	Pkinase	1	264	264	173.5	4.9e-51	100
VIT_204s0008g05310.1	350	553	346	574	PF00069.22	Pkinase	5	203	264	156.8	5.8e-46	75.3788
VIT_204s0008g05320.1	343	540	342	605	PF00069.22	Pkinase	2	198	264	162.1	1.5e-47	74.6212
VIT_204s0008g05500.1	470	734	467	736	PF00069.22	Pkinase	5	260	264	177.5	3e-52	96.9697
VIT_204s0008g05600.1	157	420	157	421	PF07714.14	Pkinase_Tyr	1	259	260	99.2	2.1e-28	99.6154
VIT_204s0008g05770.1	12	266	12	266	PF00069.22	Pkinase	1	264	264	253.8	1.6e-75	100
VIT_204s0008g06050.1	155	422	155	425	PF00069.22	Pkinase	1	259	264	166.1	8.9e-49	98.1061
VIT_204s0023g01080.1	374	613	359	615	PF00069.22	Pkinase	39	260	264	134.0	5.4e-39	84.0909
VIT_204s0023g01350.1	2	198	1	210	PF07714.14	Pkinase_Tyr	30	220	260	154.4	3.1e-45	73.4615
VIT_204s0023g01570.1	108	374	104	375	PF07714.14	Pkinase_Tyr	5	259	260	151.8	1.9e-44	98.0769
VIT_204s0023g02420.1	33	319	32	319	PF00069.22	Pkinase	2	264	264	235.6	5.4e-70	99.6212
VIT_204s0023g02770.1	3	177	1	179	PF00069.22	Pkinase	96	260	264	80.0	1.6e-22	62.5
VIT_204s0023g03070.1	846	1069	836	1106	PF00069.22	Pkinase	11	222	264	117.3	6.8e-34	80.303
VIT_204s0023g03420.1	95	355	95	355	PF00069.22	Pkinase	1	264	264	232.5	5e-69	100
VIT_204s0043g00160.1	595	868	594	870	PF00069.22	Pkinase	2	260	264	159.7	8e-47	98.1061
VIT_204s0043g00990.1	33	213	12	215	PF00069.22	Pkinase	89	260	264	94.4	6.6e-27	65.1515
VIT_204s0043g01030.1	85	353	81	354	PF07714.14	Pkinase_Tyr	5	259	260	154.2	3.5e-45	98.0769
VIT_204s0044g00050.1	99	242	97	248	PF07714.14	Pkinase_Tyr	3	139	260	91.4	4.9e-26	52.6923
VIT_204s0044g00630.1	10	268	10	268	PF00069.22	Pkinase	1	264	264	235.9	4.6e-70	100
VIT_204s0044g00640.1	391	654	389	656	PF07714.14	Pkinase_Tyr	4	258	260	148.3	2.1e-43	98.0769
VIT_204s0044g00650.1	16	278	14	280	PF00069.22	Pkinase	3	259	264	172.7	8.6e-51	97.3485
VIT_204s0044g00660.1	426	689	424	691	PF07714.14	Pkinase_Tyr	4	258	260	148.9	1.4e-43	98.0769
VIT_204s0044g00680.1	509	771	507	773	PF00069.22	Pkinase	3	259	264	169.8	6.3e-50	97.3485
VIT_204s0044g00720.1	514	773	512	776	PF00069.22	Pkinase	5	258	264	157.8	3.1e-46	96.2121
VIT_204s0044g00730.1	231	491	229	493	PF00069.22	Pkinase	4	258	264	173.9	3.6e-51	96.5909
VIT_204s0044g00750.1	150	410	148	412	PF00069.22	Pkinase	4	259	264	166.2	8.1e-49	96.9697
VIT_204s0044g00795.1	2	261	1	263	PF00069.22	Pkinase	5	259	264	168.5	1.6e-49	96.5909
VIT_204s0044g00820.1	486	745	484	747	PF00069.22	Pkinase	4	258	264	161.4	2.3e-47	96.5909
VIT_204s0044g00840.1	372	628	369	631	PF00069.22	Pkinase	5	258	264	158.7	1.6e-46	96.2121
VIT_204s0044g00850.1	36	290	33	290	PF00069.22	Pkinase	4	264	264	182.0	1.2e-53	98.8636
VIT_204s0044g01290.1	219	474	218	474	PF00069.22	Pkinase	2	264	264	243.6	2e-72	99.6212
VIT_204s0044g01560.1	428	636	425	693	PF00069.22	Pkinase	4	207	264	143.3	8.1e-42	77.2727
VIT_204s0044g01990.1	362	610	360	629	PF00069.22	Pkinase	3	244	264	158.2	2.3e-46	91.6667
VIT_204s0079g00020.1	330	595	327	598	PF07714.14	Pkinase_Tyr	4	257	260	163.1	6.8e-48	97.6923
VIT_204s0079g00040.1	330	597	329	601	PF00069.22	Pkinase	2	259	264	172.2	1.2e-50	97.7273
VIT_204s0079g00240.1	450	711	446	713	PF00069.22	Pkinase	5	260	264	159.5	9.1e-47	96.9697
VIT_204s0079g00700.1	93	372	90	372	PF00069.22	Pkinase	6	264	264	212.5	6e-63	98.1061
VIT_205s0020g00720.1	39	311	35	311	PF07714.14	Pkinase_Tyr	5	260	260	159.0	1.2e-46	98.4615
VIT_205s0020g00730.1	184	452	183	454	PF00069.22	Pkinase	2	260	264	164.9	2e-48	98.1061
VIT_205s0020g00830.1	14	224	5	224	PF00069.22	Pkinase	45	264	264	202.4	7.6e-60	83.3333
VIT_205s0020g01690.1	93	338	89	354	PF07714.14	Pkinase_Tyr	5	244	260	128.2	2.9e-37	92.3077
VIT_205s0020g01770.1	90	302	87	364	PF00069.22	Pkinase	4	210	264	159.2	1.1e-46	78.4091
VIT_205s0020g01890.1	110	394	110	394	PF00069.22	Pkinase	1	264	264	233.0	3.3e-69	100
VIT_205s0020g01990.1	2	173	1	174	PF00069.22	Pkinase	87	263	264	133.7	6.8e-39	67.0455
VIT_205s0020g02230.1	172	434	171	436	PF00069.22	Pkinase	2	260	264	133.1	9.9e-39	98.1061
VIT_205s0020g02530.1	3	208	1	208	PF00069.22	Pkinase	83	264	264	160.5	4.3e-47	68.9394
VIT_205s0020g02910.1	68	329	67	329	PF00069.22	Pkinase	2	264	264	241.7	7.5e-72	99.6212
VIT_205s0020g03210.1	495	766	493	768	PF00069.22	Pkinase	4	260	264	171.2	2.5e-50	97.3485
VIT_205s0020g03240.1	492	763	490	765	PF00069.22	Pkinase	4	260	264	178.4	1.6e-52	97.3485
VIT_205s0020g03270.1	498	768	496	770	PF00069.22	Pkinase	5	260	264	162.1	1.4e-47	96.9697
VIT_205s0020g03290.1	123	394	121	396	PF00069.22	Pkinase	4	260	264	171.8	1.6e-50	97.3485
VIT_205s0020g03300.1	105	378	103	380	PF00069.22	Pkinase	4	260	264	174.9	1.8e-51	97.3485
VIT_205s0020g03380.1	27	281	25	281	PF00069.22	Pkinase	4	264	264	167.3	3.8e-49	98.8636
VIT_205s0020g03870.1	86	362	85	362	PF07714.14	Pkinase_Tyr	2	260	260	202.7	5.5e-60	99.6154
VIT_205s0020g04180.1	834	1103	810	1105	PF00069.22	Pkinase	45	260	264	125.3	2.4e-36	81.8182
VIT_205s0020g04570.1	13	267	13	267	PF00069.22	Pkinase	1	264	264	239.5	3.6e-71	100
VIT_205s0020g04610.1	347	596	346	598	PF00069.22	Pkinase	13	259	264	136.4	1e-39	93.5606
VIT_205s0029g00080.1	33	288	31	320	PF00069.22	Pkinase	3	233	264	144.2	4.3e-42	87.5
VIT_205s0029g01415.1	375	569	366	596	PF07714.14	Pkinase_Tyr	27	212	260	100.4	9e-29	71.5385
VIT_205s0029g01440.1	1	135	1	213	PF07714.14	Pkinase_Tyr	83	212	260	86.3	1.8e-24	50
VIT_205s0029g01480.1	313	473	308	496	PF07714.14	Pkinase_Tyr	7	166	260	106.4	1.4e-30	61.5385
VIT_205s0029g01515.1	332	484	328	492	PF07714.14	Pkinase_Tyr	5	156	260	94.3	6.4e-27	58.4615
VIT_205s0029g01555.1	495	665	490	726	PF07714.14	Pkinase_Tyr	58	207	260	89.6	1.8e-25	57.6923
VIT_205s0049g00060.1	21	298	21	298	PF00069.22	Pkinase	1	264	264	201.7	1.2e-59	100
VIT_205s0049g00950.1	9	265	9	265	PF00069.22	Pkinase	1	264	264	241.4	9.2e-72	100
VIT_205s0049g01190.1	60	329	57	329	PF07714.14	Pkinase_Tyr	4	260	260	153.0	8.1e-45	98.8462
VIT_205s0049g01200.1	74	342	72	343	PF07714.14	Pkinase_Tyr	3	259	260	155.6	1.3e-45	98.8462
VIT_205s0049g01220.1	120	417	118	417	PF00069.22	Pkinase	3	264	264	219.0	6.2e-65	99.2424
VIT_205s0049g01240.1	10	228	9	262	PF00069.22	Pkinase	2	213	264	90.9	7.6e-26	80.303
VIT_205s0051g00120.1	25	291	23	294	PF07714.14	Pkinase_Tyr	3	257	260	167.5	3e-49	98.0769
VIT_205s0051g00460.1	814	1081	813	1083	PF00069.22	Pkinase	2	259	264	169.2	1e-49	97.7273
VIT_205s0051g00540.1	834	1107	830	1108	PF07714.14	Pkinase_Tyr	5	259	260	140.4	5.8e-41	98.0769
VIT_205s0051g00660.1	938	1200	937	1200	PF07714.14	Pkinase_Tyr	2	260	260	212.6	5.3e-63	99.6154
VIT_205s0062g00760.1	582	853	579	855	PF07714.14	Pkinase_Tyr	4	258	260	158.5	1.7e-46	98.0769
VIT_205s0062g01070.1	727	996	725	998	PF00069.22	Pkinase	3	260	264	136.4	1e-39	97.7273
VIT_205s0062g01100.1	1014	1280	1012	1282	PF00069.22	Pkinase	3	259	264	138.1	3.1e-40	97.3485
VIT_205s0062g01440.1	585	855	581	857	PF07714.14	Pkinase_Tyr	5	258	260	161.3	2.4e-47	97.6923
VIT_205s0077g00920.1	493	743	493	745	PF07714.14	Pkinase_Tyr	1	258	260	228.6	6.9e-68	99.2308
VIT_205s0077g00970.1	528	792	525	795	PF07714.14	Pkinase_Tyr	4	257	260	167.3	3.4e-49	97.6923
VIT_205s0077g01090.1	355	578	353	623	PF00069.22	Pkinase	3	221	264	163.4	5.9e-48	82.9545
VIT_205s0094g00900.1	57	337	54	337	PF00069.22	Pkinase	6	264	264	245.3	6.1e-73	98.1061
VIT_205s0094g01080.1	198	415	194	424	PF07714.14	Pkinase_Tyr	16	228	260	148.1	2.5e-43	81.9231
VIT_205s0094g01270.1	20	282	18	287	PF00069.22	Pkinase	4	258	264	87.0	1.2e-24	96.5909
VIT_205s0102g00170.1	55	313	55	313	PF00069.22	Pkinase	1	264	264	258.6	5.2e-77	100
VIT_205s0102g00350.1	6	180	5	190	PF00069.22	Pkinase	9	144	264	112.9	1.5e-32	51.5152
VIT_205s0102g00370.1	484	753	481	754	PF07714.14	Pkinase_Tyr	4	259	260	152.2	1.4e-44	98.4615
VIT_205s0124g00360.1	115	388	111	388	PF07714.14	Pkinase_Tyr	6	260	260	160.9	3.1e-47	98.0769
VIT_205s0124g00500.1	93	372	90	372	PF00069.22	Pkinase	6	264	264	222.0	8e-66	98.1061
VIT_206s0004g00220.1	78	352	74	352	PF07714.14	Pkinase_Tyr	5	260	260	142.3	1.4e-41	98.4615
VIT_206s0004g01090.1	148	389	148	444	PF00069.22	Pkinase	1	219	264	62.0	4.8e-17	82.9545
VIT_206s0004g01140.1	80	366	78	366	PF00069.22	Pkinase	3	264	264	192.6	7.1e-57	99.2424
VIT_206s0004g01380.1	552	814	550	816	PF00069.22	Pkinase	4	260	264	165.8	1.1e-48	97.3485
VIT_206s0004g01390.1	512	778	510	780	PF00069.22	Pkinase	4	260	264	148.9	1.6e-43	97.3485
VIT_206s0004g01400.1	360	625	358	627	PF00069.22	Pkinase	5	260	264	166.4	7e-49	96.9697
VIT_206s0004g01410.1	1119	1384	1117	1386	PF00069.22	Pkinase	4	260	264	174.6	2.3e-51	97.3485
VIT_206s0004g01780.1	16	177	14	193	PF00069.22	Pkinase	4	155	264	103.1	1.5e-29	57.5758
VIT_206s0004g01830.1	15	268	15	269	PF00069.22	Pkinase	1	263	264	225.5	6.5e-67	99.6212
VIT_206s0004g02300.1	47	305	47	305	PF00069.22	Pkinase	1	264	264	267.5	1e-79	100
VIT_206s0004g02530.1	154	438	138	441	PF00069.22	Pkinase	45	258	264	81.1	7.2e-23	81.0606
VIT_206s0004g02595.1	293	531	279	532	PF07714.14	Pkinase_Tyr	29	259	260	64.9	6.2e-18	88.8462
VIT_206s0004g02640.1	232	508	230	510	PF00069.22	Pkinase	3	260	264	148.8	1.7e-43	97.7273
VIT_206s0004g02880.1	233	491	230	491	PF07714.14	Pkinase_Tyr	4	260	260	121.8	2.8e-35	98.8462
VIT_206s0004g02990.1	120	378	120	378	PF00069.22	Pkinase	1	264	264	192.5	7.8e-57	100
VIT_206s0004g03540.1	48	329	45	329	PF00069.22	Pkinase	6	264	264	247.2	1.6e-73	98.1061
VIT_206s0004g03620.1	41	323	38	323	PF00069.22	Pkinase	5	264	264	244.4	1.1e-72	98.4848
VIT_206s0004g03670.1	116	382	111	388	PF00069.22	Pkinase	6	259	264	150.0	6.9e-44	96.2121
VIT_206s0004g03700.1	675	959	672	959	PF00069.22	Pkinase	4	264	264	214.5	1.6e-63	98.8636
VIT_206s0004g03920.1	377	570	373	639	PF07714.14	Pkinase_Tyr	6	205	260	160.4	4.4e-47	76.9231
VIT_206s0004g04580.1	497	748	492	755	PF07714.14	Pkinase_Tyr	6	254	260	139.2	1.3e-40	95.7692
VIT_206s0004g04810.1	78	356	74	356	PF07714.14	Pkinase_Tyr	5	260	260	149.8	7.4e-44	98.4615
VIT_206s0004g04820.1	90	368	86	368	PF07714.14	Pkinase_Tyr	6	260	260	164.3	2.8e-48	98.0769
VIT_206s0004g05170.1	349	551	349	617	PF00069.22	Pkinase	1	198	264	148.2	2.5e-43	75
VIT_206s0004g05810.1	71	309	60	309	PF07714.14	Pkinase_Tyr	14	260	260	97.3	7.8e-28	95
VIT_206s0004g06030.1	116	385	115	388	PF00069.22	Pkinase	2	260	264	178.2	1.8e-52	98.1061
VIT_206s0004g06430.1	50	317	47	317	PF07714.14	Pkinase_Tyr	4	260	260	158.8	1.4e-46	98.8462
VIT_206s0004g06680.1	498	780	497	782	PF00069.22	Pkinase	2	260	264	155.9	1.2e-45	98.1061
VIT_206s0004g06850.1	13	275	10	275	PF00069.22	Pkinase	4	264	264	180.9	2.7e-53	98.8636
VIT_206s0004g07030.1	256	514	254	514	PF07714.14	Pkinase_Tyr	4	260	260	101.9	3.2e-29	98.8462
VIT_206s0004g07070.1	356	572	323	573	PF07714.14	Pkinase_Tyr	43	259	260	141.4	2.8e-41	83.4615
VIT_206s0004g07320.1	2	140	1	142	PF00069.22	Pkinase	125	258	264	52.3	4.6e-14	50.7576
VIT_206s0004g07830.1	12	266	12	266	PF00069.22	Pkinase	1	264	264	250.3	1.8e-74	100
VIT_206s0004g07870.1	26	280	26	280	PF00069.22	Pkinase	1	264	264	243.6	2e-72	100
VIT_206s0004g07920.1	32	287	30	287	PF00069.22	Pkinase	4	264	264	157.4	3.9e-46	98.8636
VIT_206s0004g08210.1	413	676	410	679	PF00069.22	Pkinase	4	260	264	132.8	1.2e-38	97.3485
VIT_206s0004g08250.1	630	842	629	857	PF00069.22	Pkinase	2	209	264	144.5	3.4e-42	78.7879
VIT_206s0009g00580.1	625	896	622	898	PF07714.14	Pkinase_Tyr	4	258	260	154.5	2.9e-45	98.0769
VIT_206s0009g00690.1	8	262	8	262	PF00069.22	Pkinase	1	264	264	222.3	6.5e-66	100
VIT_206s0009g01060.1	402	674	401	674	PF00069.22	Pkinase	2	264	264	200.2	3.4e-59	99.6212
VIT_206s0009g01640.1	740	1014	737	1015	PF07714.14	Pkinase_Tyr	5	259	260	93.8	9.1e-27	98.0769
VIT_206s0009g01800.1	25	324	25	324	PF00069.22	Pkinase	1	264	264	251.2	9.9e-75	100
VIT_206s0009g01810.1	83	359	80	361	PF07714.14	Pkinase_Tyr	4	258	260	170.7	3.1e-50	98.0769
VIT_206s0009g01840.1	13	268	13	268	PF00069.22	Pkinase	1	264	264	241.2	1.1e-71	100
VIT_206s0009g01970.1	35	171	23	175	PF07714.14	Pkinase_Tyr	51	185	260	85.0	4.4e-24	51.9231
VIT_206s0009g02420.1	392	603	389	612	PF07714.14	Pkinase_Tyr	4	223	260	154.3	3.1e-45	84.6154
VIT_206s0009g03150.1	80	338	80	338	PF00069.22	Pkinase	1	264	264	249.7	2.8e-74	100
VIT_206s0009g03595.1	613	791	611	829	PF00069.22	Pkinase	4	198	264	74.6	7.3e-21	73.8636
VIT_206s0061g01050.1	320	485	314	485	PF00069.22	Pkinase	132	264	264	73.5	1.5e-20	50.3788
VIT_206s0061g01540.1	488	636	487	650	PF00069.22	Pkinase	2	147	264	126.2	1.3e-36	55.303
VIT_206s0061g01560.1	84	241	82	247	PF00069.22	Pkinase	3	156	264	117.4	6.2e-34	58.3333
VIT_206s0080g00070.1	523	791	521	791	PF07714.14	Pkinase_Tyr	4	260	260	162.4	1.1e-47	98.8462
VIT_207s0005g00765.1	301	539	271	540	PF07714.14	Pkinase_Tyr	27	259	260	56.5	2.3e-15	89.6154
VIT_207s0005g01590.1	402	672	399	675	PF00069.22	Pkinase	4	260	264	153.6	5.7e-45	97.3485
VIT_207s0005g01640.1	523	785	518	788	PF07714.14	Pkinase_Tyr	6	257	260	168.4	1.7e-49	96.9231
VIT_207s0005g02100.1	73	357	73	357	PF00069.22	Pkinase	1	264	264	216.7	3.2e-64	100
VIT_207s0005g02270.1	74	345	70	345	PF07714.14	Pkinase_Tyr	6	260	260	156.8	5.4e-46	98.0769
VIT_207s0005g02790.1	833	1032	832	1101	PF00069.22	Pkinase	2	197	264	148.2	2.5e-43	74.2424
VIT_207s0005g03690.1	121	416	120	416	PF00069.22	Pkinase	2	264	264	218.6	8.4e-65	99.6212
VIT_207s0005g03710.1	10	228	9	262	PF00069.22	Pkinase	2	213	264	90.6	9.4e-26	80.303
VIT_207s0005g04020.1	926	1127	923	1138	PF00069.22	Pkinase	4	196	264	140.7	4.9e-41	73.1061
VIT_207s0005g04040.1	926	1129	923	1193	PF00069.22	Pkinase	4	198	264	135.3	2.2e-39	73.8636
VIT_207s0005g04050.1	924	1127	923	1192	PF00069.22	Pkinase	2	196	264	133.5	7.5e-39	73.8636
VIT_207s0005g04060.1	313	473	281	534	PF00069.22	Pkinase	43	196	264	95.8	2.5e-27	58.3333
VIT_207s0005g04100.1	880	1085	879	1149	PF00069.22	Pkinase	2	198	264	146.8	6.6e-43	74.6212
VIT_207s0005g04390.1	714	984	712	987	PF00069.22	Pkinase	3	258	264	158.3	2.1e-46	96.9697
VIT_207s0005g04710.1	384	652	381	653	PF07714.14	Pkinase_Tyr	4	259	260	163.0	7.2e-48	98.4615
VIT_207s0005g04840.1	44	338	41	338	PF00069.22	Pkinase	4	264	264	162.7	9.8e-48	98.8636
VIT_207s0005g05420.1	805	1082	802	1085	PF00069.22	Pkinase	4	259	264	135.9	1.4e-39	96.9697
VIT_207s0005g05510.1	380	650	377	650	PF07714.14	Pkinase_Tyr	5	260	260	94.2	7.1e-27	98.4615
VIT_207s0005g06450.1	89	358	87	362	PF00069.22	Pkinase	3	259	264	161.7	2e-47	97.3485
VIT_207s0005g06500.1	619	884	616	887	PF00069.22	Pkinase	4	259	264	159.2	1.1e-46	96.9697
VIT_207s0031g00120.1	398	596	395	643	PF00069.22	Pkinase	5	199	264	109.5	1.7e-31	73.8636
VIT_207s0031g00480.1	176	443	174	445	PF00069.22	Pkinase	3	260	264	164.8	2.1e-48	97.7273
VIT_207s0031g00530.1	6	266	3	266	PF00069.22	Pkinase	4	264	264	187.0	3.6e-55	98.8636
VIT_207s0031g01410.1	302	573	301	575	PF00069.22	Pkinase	2	260	264	152.7	1.1e-44	98.1061
VIT_207s0031g01440.1	799	1067	796	1070	PF00069.22	Pkinase	5	259	264	94.9	4.6e-27	96.5909
VIT_207s0031g01850.1	892	1162	892	1164	PF00069.22	Pkinase	1	260	264	156.3	8.6e-46	98.4848
VIT_207s0031g01920.1	237	519	237	519	PF00069.22	Pkinase	1	264	264	233.6	2.3e-69	100
VIT_207s0031g02180.1	507	791	501	791	PF00069.22	Pkinase	7	264	264	121.1	4.6e-35	97.7273
VIT_207s0031g02680.1	30	340	30	340	PF00069.22	Pkinase	1	264	264	233.5	2.5e-69	100
VIT_207s0031g02910.1	252	522	251	524	PF00069.22	Pkinase	2	260	264	145.9	1.3e-42	98.1061
VIT_207s0031g03210.1	4	260	4	260	PF00069.22	Pkinase	1	264	264	238.1	9.3e-71	100
VIT_207s0095g00010.1	72	270	70	288	PF07714.14	Pkinase_Tyr	3	205	260	161.1	2.8e-47	78.0769
VIT_207s0095g00290.1	267	537	264	537	PF07714.14	Pkinase_Tyr	4	260	260	164.1	3.3e-48	98.8462
VIT_207s0095g00340.1	450	670	449	717	PF00069.22	Pkinase	2	221	264	145.9	1.3e-42	83.3333
VIT_207s0095g00640.1	475	672	472	685	PF07714.14	Pkinase_Tyr	4	205	260	160.4	4.4e-47	77.6923
VIT_207s0095g00660.1	443	713	440	713	PF07714.14	Pkinase_Tyr	4	260	260	168.6	1.4e-49	98.8462
VIT_207s0095g00670.1	474	744	471	744	PF07714.14	Pkinase_Tyr	4	260	260	165.0	1.7e-48	98.8462
VIT_207s0104g00840.1	330	535	329	600	PF00069.22	Pkinase	2	199	264	148.3	2.3e-43	75
VIT_207s0104g00850.1	118	318	117	328	PF00069.22	Pkinase	2	198	264	143.9	5.2e-42	74.6212
VIT_207s0104g01740.1	198	442	198	442	PF00069.22	Pkinase	1	264	264	167.7	2.8e-49	100
VIT_207s0129g00270.1	125	410	125	410	PF00069.22	Pkinase	1	264	264	219.8	3.7e-65	100
VIT_207s0129g00410.1	106	391	106	391	PF00069.22	Pkinase	1	264	264	220.0	3.1e-65	100
VIT_207s0129g00870.1	486	753	481	756	PF07714.14	Pkinase_Tyr	6	257	260	156.2	8.3e-46	96.9231
VIT_207s0129g00880.1	485	752	480	755	PF07714.14	Pkinase_Tyr	6	257	260	151.8	1.9e-44	96.9231
VIT_207s0129g00890.1	372	639	367	643	PF07714.14	Pkinase_Tyr	7	256	260	153.5	5.7e-45	96.1538
VIT_207s0129g00910.1	490	758	487	762	PF07714.14	Pkinase_Tyr	4	256	260	155.5	1.4e-45	97.3077
VIT_207s0129g00920.1	523	730	518	793	PF07714.14	Pkinase_Tyr	8	207	260	152.1	1.5e-44	76.9231
VIT_207s0129g00950.1	2	202	1	273	PF07714.14	Pkinase_Tyr	7	206	260	151.9	1.7e-44	76.9231
VIT_207s0129g00960.1	493	762	488	765	PF07714.14	Pkinase_Tyr	6	257	260	146.2	9.5e-43	96.9231
VIT_207s0129g00970.1	507	767	501	770	PF07714.14	Pkinase_Tyr	7	257	260	157.7	3e-46	96.5385
VIT_207s0129g00990.1	504	764	498	767	PF07714.14	Pkinase_Tyr	7	257	260	161.1	2.7e-47	96.5385
VIT_207s0129g01070.1	478	764	474	766	PF00069.22	Pkinase	7	260	264	102.3	2.5e-29	96.2121
VIT_207s0130g00130.1	30	288	30	288	PF00069.22	Pkinase	1	264	264	256.1	3e-76	100
VIT_207s0130g00300.1	130	375	122	375	PF00069.22	Pkinase	29	264	264	169.9	6.3e-50	89.3939
VIT_207s0141g00280.1	25	244	25	248	PF00069.22	Pkinase	1	201	264	211.2	1.5e-62	76.1364
VIT_207s0151g00310.1	4	257	4	258	PF00069.22	Pkinase	1	263	264	215.2	9.2e-64	99.6212
VIT_207s0151g00350.1	83	362	83	362	PF00069.22	Pkinase	1	264	264	248.7	5.7e-74	100
VIT_207s0151g00500.1	101	377	99	377	PF07714.14	Pkinase_Tyr	3	260	260	196.0	6.1e-58	99.2308
VIT_207s0191g00070.1	4	260	4	260	PF00069.22	Pkinase	1	264	264	242.6	4.1e-72	100
VIT_207s0197g00080.1	23	279	23	279	PF00069.22	Pkinase	1	264	264	235.1	7.9e-70	100
VIT_208s0007g00420.1	23	250	16	253	PF00069.22	Pkinase	46	259	264	140.8	4.5e-41	81.0606
VIT_208s0007g00810.1	356	621	356	623	PF00069.22	Pkinase	1	260	264	160.3	5.1e-47	98.4848
VIT_208s0007g00830.1	345	612	342	612	PF07714.14	Pkinase_Tyr	4	260	260	157.2	4.1e-46	98.8462
VIT_208s0007g00850.1	710	981	707	984	PF07714.14	Pkinase_Tyr	4	257	260	143.2	7.9e-42	97.6923
VIT_208s0007g00960.1	347	622	346	625	PF00069.22	Pkinase	2	260	264	157.2	4.7e-46	98.1061
VIT_208s0007g01150.1	16	271	14	271	PF00069.22	Pkinase	3	264	264	241.0	1.3e-71	99.2424
VIT_208s0007g01160.1	514	786	512	788	PF00069.22	Pkinase	4	260	264	165.5	1.3e-48	97.3485
VIT_208s0007g01170.1	479	751	477	753	PF00069.22	Pkinase	4	260	264	155.4	1.6e-45	97.3485
VIT_208s0007g01186.1	107	263	103	265	PF00069.22	Pkinase	118	260	264	77.7	8.1e-22	54.1667
VIT_208s0007g01190.1	502	774	500	776	PF00069.22	Pkinase	4	260	264	165.3	1.5e-48	97.3485
VIT_208s0007g01200.1	520	792	518	794	PF00069.22	Pkinase	4	260	264	164.6	2.5e-48	97.3485
VIT_208s0007g01230.1	520	792	518	794	PF00069.22	Pkinase	4	260	264	171.3	2.2e-50	97.3485
VIT_208s0007g01520.1	73	310	62	310	PF07714.14	Pkinase_Tyr	15	260	260	90.2	1.2e-25	94.6154
VIT_208s0007g02110.1	723	965	721	1028	PF00069.22	Pkinase	3	221	264	137.3	5.2e-40	82.9545
VIT_208s0007g02150.1	50	315	46	316	PF07714.14	Pkinase_Tyr	5	259	260	158.8	1.3e-46	98.0769
VIT_208s0007g02290.1	618	888	614	890	PF07714.14	Pkinase_Tyr	5	258	260	159.8	6.7e-47	97.6923
VIT_208s0007g03600.1	490	644	489	657	PF00069.22	Pkinase	2	153	264	126.0	1.5e-36	57.5758
VIT_208s0007g03910.1	585	838	584	838	PF07714.14	Pkinase_Tyr	2	260	260	240.4	1.8e-71	99.6154
VIT_208s0007g04150.1	375	646	372	648	PF00069.22	Pkinase	5	260	264	128.4	2.7e-37	96.9697
VIT_208s0007g04350.1	346	616	345	618	PF00069.22	Pkinase	2	260	264	162.7	9.6e-48	98.1061
VIT_208s0007g06250.1	419	692	418	694	PF00069.22	Pkinase	2	260	264	124.9	3.2e-36	98.1061
VIT_208s0007g06560.1	328	602	327	604	PF00069.22	Pkinase	2	259	264	173.3	5.4e-51	97.7273
VIT_208s0007g06570.1	328	602	327	604	PF00069.22	Pkinase	2	259	264	158.5	1.8e-46	97.7273
VIT_208s0007g06580.1	329	603	328	605	PF00069.22	Pkinase	2	259	264	167.0	4.5e-49	97.7273
VIT_208s0007g06610.1	329	600	327	602	PF00069.22	Pkinase	4	259	264	168.0	2.4e-49	96.9697
VIT_208s0007g06750.1	76	349	72	349	PF07714.14	Pkinase_Tyr	6	260	260	158.3	1.9e-46	98.0769
VIT_208s0007g07420.1	148	380	148	432	PF00069.22	Pkinase	1	212	264	60.1	1.9e-16	80.303
VIT_208s0007g07820.1	347	633	343	634	PF07714.14	Pkinase_Tyr	7	259	260	95.2	3.5e-27	97.3077
VIT_208s0007g07930.1	594	858	591	860	PF00069.22	Pkinase	4	260	264	136.2	1.1e-39	97.3485
VIT_208s0007g07970.1	152	405	152	406	PF00069.22	Pkinase	1	263	264	219.8	3.6e-65	99.6212
VIT_208s0007g08230.1	406	543	395	559	PF07714.14	Pkinase_Tyr	15	157	260	71.4	6.2e-20	55
VIT_208s0007g08300.1	53	311	53	311	PF00069.22	Pkinase	1	264	264	259.8	2.2e-77	100
VIT_208s0007g08450.1	609	879	607	882	PF00069.22	Pkinase	3	259	264	97.9	5.6e-28	97.3485
VIT_208s0007g08570.1	21	176	18	182	PF07714.14	Pkinase_Tyr	5	154	260	86.1	2.1e-24	57.6923
VIT_208s0032g00120.1	35	170	23	175	PF07714.14	Pkinase_Tyr	51	184	260	83.5	1.3e-23	51.5385
VIT_208s0032g00780.1	119	377	119	377	PF00069.22	Pkinase	1	264	264	248.4	6.8e-74	100
VIT_208s0032g01220.1	116	374	116	374	PF00069.22	Pkinase	1	264	264	250.2	1.9e-74	100
VIT_208s0040g00010.1	2	244	1	247	PF07714.14	Pkinase_Tyr	31	257	260	149.5	9.5e-44	87.3077
VIT_208s0040g00060.1	376	638	373	654	PF00069.22	Pkinase	4	259	264	139.4	1.2e-40	96.9697
VIT_208s0040g00720.1	104	355	104	355	PF00069.22	Pkinase	1	264	264	259.6	2.6e-77	100
VIT_208s0040g00760.1	31	308	30	311	PF00069.22	Pkinase	2	259	264	161.9	1.7e-47	97.7273
VIT_208s0040g01250.1	123	385	123	385	PF00069.22	Pkinase	1	264	264	237.2	1.8e-70	100
VIT_208s0040g01540.1	1023	1292	1022	1295	PF00069.22	Pkinase	2	260	264	160.3	5e-47	98.1061
VIT_208s0040g01570.1	173	331	169	344	PF07714.14	Pkinase_Tyr	5	157	260	110.2	9e-32	58.8462
VIT_208s0040g01920.1	512	657	511	666	PF00069.22	Pkinase	2	144	264	110.9	6.2e-32	54.1667
VIT_208s0040g01930.1	53	302	52	324	PF00069.22	Pkinase	2	243	264	163.0	7.5e-48	91.6667
VIT_208s0040g02210.1	381	651	380	654	PF00069.22	Pkinase	2	260	264	172.0	1.4e-50	98.1061
VIT_208s0040g02640.1	90	418	90	418	PF00069.22	Pkinase	1	264	264	167.0	4.6e-49	100
VIT_208s0040g03060.1	76	289	72	345	PF07714.14	Pkinase_Tyr	6	207	260	158.0	2.5e-46	77.6923
VIT_208s0040g03140.1	600	772	598	780	PF00069.22	Pkinase	3	169	264	124.6	4.1e-36	63.2576
VIT_208s0056g00100.1	629	895	626	896	PF07714.14	Pkinase_Tyr	4	259	260	162.9	7.4e-48	98.4615
VIT_208s0056g00150.1	88	360	85	362	PF00069.22	Pkinase	4	260	264	162.8	9.1e-48	97.3485
VIT_208s0056g00210.1	4	295	4	295	PF00069.22	Pkinase	1	264	264	226.4	3.5e-67	100
VIT_208s0056g00570.1	1347	1612	1346	1614	PF00069.22	Pkinase	2	260	264	163.0	7.6e-48	98.1061
VIT_208s0056g01290.1	482	748	477	751	PF07714.14	Pkinase_Tyr	6	257	260	83.3	1.5e-23	96.9231
VIT_208s0058g00280.1	76	280	75	322	PF00069.22	Pkinase	2	200	264	169.0	1.2e-49	75.3788
VIT_208s0058g00290.1	108	378	108	381	PF00069.22	Pkinase	1	259	264	171.9	1.4e-50	98.1061
VIT_208s0058g00540.1	549	814	545	814	PF07714.14	Pkinase_Tyr	5	260	260	135.9	1.3e-39	98.4615
VIT_208s0058g01040.1	12	266	12	266	PF00069.22	Pkinase	1	264	264	255.0	6.9e-76	100
VIT_208s0058g01090.1	49	303	49	303	PF00069.22	Pkinase	1	264	264	242.3	5.2e-72	100
VIT_208s0058g01130.1	33	287	30	287	PF00069.22	Pkinase	5	264	264	152.9	9.4e-45	98.4848
VIT_208s0058g01180.1	57	316	55	316	PF07714.14	Pkinase_Tyr	3	260	260	203.1	4.2e-60	99.2308
VIT_208s0058g01290.1	176	444	169	444	PF07714.14	Pkinase_Tyr	8	260	260	92.6	2.2e-26	97.3077
VIT_208s0058g01340.1	713	979	711	980	PF07714.14	Pkinase_Tyr	3	259	260	145.8	1.3e-42	98.8462
VIT_208s0058g01440.1	159	415	159	415	PF00069.22	Pkinase	1	264	264	253.2	2.4e-75	100
VIT_208s0058g01450.1	180	373	146	373	PF00069.22	Pkinase	99	264	264	73.1	2.1e-20	62.8788
VIT_208s0105g00390.1	53	311	53	311	PF00069.22	Pkinase	1	264	264	247.0	1.9e-73	100
VIT_209s0002g00080.1	797	1065	796	1067	PF00069.22	Pkinase	2	260	264	137.6	4.4e-40	98.1061
VIT_209s0002g00150.1	410	680	408	680	PF07714.14	Pkinase_Tyr	3	260	260	151.4	2.4e-44	99.2308
VIT_209s0002g00900.1	323	587	320	589	PF00069.22	Pkinase	5	260	264	105.2	3.2e-30	96.9697
VIT_209s0002g01110.1	62	335	58	335	PF07714.14	Pkinase_Tyr	5	260	260	169.7	6.6e-50	98.4615
VIT_209s0002g01740.1	10	227	9	252	PF00069.22	Pkinase	2	212	264	95.6	2.8e-27	79.9242
VIT_209s0002g01830.1	208	459	205	465	PF00069.22	Pkinase	4	254	264	136.0	1.3e-39	95.0758
VIT_209s0002g02220.1	309	579	306	579	PF07714.14	Pkinase_Tyr	4	260	260	169.5	7.2e-50	98.8462
VIT_209s0002g02420.1	408	554	404	565	PF07714.14	Pkinase_Tyr	5	154	260	96.1	1.9e-27	57.6923
VIT_209s0002g02710.1	3	193	1	199	PF00069.22	Pkinase	75	258	264	97.7	6.3e-28	69.697
VIT_209s0002g02730.1	181	448	179	448	PF07714.14	Pkinase_Tyr	3	260	260	159.0	1.2e-46	99.2308
VIT_209s0002g02760.1	484	703	483	761	PF07714.14	Pkinase_Tyr	3	207	260	140.9	4e-41	78.8462
VIT_209s0002g02770.1	521	771	519	773	PF00069.22	Pkinase	4	259	264	118.4	3.1e-34	96.9697
VIT_209s0002g02780.1	609	791	607	809	PF00069.22	Pkinase	4	195	264	109.2	2e-31	72.7273
VIT_209s0002g02840.1	871	1076	870	1138	PF07714.14	Pkinase_Tyr	3	207	260	154.1	3.8e-45	78.8462
VIT_209s0002g02870.1	1	195	1	195	PF07714.14	Pkinase_Tyr	83	260	260	94.4	5.9e-27	68.4615
VIT_209s0002g02890.1	148	412	146	414	PF00069.22	Pkinase	4	259	264	155.5	1.5e-45	96.9697
VIT_209s0002g02900.1	15	208	6	278	PF07714.14	Pkinase_Tyr	19	207	260	105.1	3.4e-30	72.6923
VIT_209s0002g02980.1	607	807	606	875	PF07714.14	Pkinase_Tyr	3	206	260	157.9	2.6e-46	78.4615
VIT_209s0002g02990.1	464	730	463	730	PF07714.14	Pkinase_Tyr	3	260	260	165.1	1.7e-48	99.2308
VIT_209s0002g03010.1	458	717	457	718	PF07714.14	Pkinase_Tyr	3	259	260	168.3	1.7e-49	98.8462
VIT_209s0002g03020.1	607	866	606	867	PF07714.14	Pkinase_Tyr	3	259	260	167.8	2.4e-49	98.8462
VIT_209s0002g03030.1	621	885	620	886	PF07714.14	Pkinase_Tyr	3	259	260	166.0	8.8e-49	98.8462
VIT_209s0002g03070.1	487	750	486	751	PF07714.14	Pkinase_Tyr	3	259	260	161.1	2.8e-47	98.8462
VIT_209s0002g03120.1	484	745	483	746	PF07714.14	Pkinase_Tyr	3	259	260	161.6	1.9e-47	98.8462
VIT_209s0002g03130.1	442	705	440	707	PF07714.14	Pkinase_Tyr	3	258	260	160.3	4.9e-47	98.4615
VIT_209s0002g03440.1	420	696	416	698	PF07714.14	Pkinase_Tyr	5	258	260	174.0	3.2e-51	97.6923
VIT_209s0002g03680.1	136	371	136	425	PF00069.22	Pkinase	1	212	264	54.2	1.2e-14	80.303
VIT_209s0002g04210.1	187	394	184	454	PF07714.14	Pkinase_Tyr	4	217	260	169.1	9.6e-50	82.3077
VIT_209s0002g04530.1	342	612	341	614	PF07714.14	Pkinase_Tyr	2	258	260	165.9	9.6e-49	98.8462
VIT_209s0002g06160.1	58	232	58	246	PF00069.22	Pkinase	1	170	264	130.4	6.9e-38	64.3939
VIT_209s0002g06830.1	548	813	545	815	PF00069.22	Pkinase	4	260	264	167.0	4.6e-49	97.3485
VIT_209s0002g07060.1	41	308	40	310	PF00069.22	Pkinase	2	259	264	150.5	4.8e-44	97.7273
VIT_209s0002g07110.1	118	381	118	382	PF07714.14	Pkinase_Tyr	1	259	260	100.5	8.7e-29	99.6154
VIT_209s0002g08640.1	831	1029	828	1055	PF00069.22	Pkinase	4	199	264	154.0	4.3e-45	74.2424
VIT_209s0002g09090.1	101	329	98	368	PF07714.14	Pkinase_Tyr	4	237	260	162.8	8.1e-48	90
VIT_209s0018g01080.1	617	908	613	908	PF07714.14	Pkinase_Tyr	5	260	260	142.5	1.3e-41	98.4615
VIT_209s0018g01210.1	696	912	695	987	PF00069.22	Pkinase	2	198	264	139.2	1.4e-40	74.6212
VIT_209s0018g01370.1	2	212	1	212	PF00069.22	Pkinase	53	264	264	171.9	1.5e-50	80.303
VIT_209s0018g01440.1	409	676	405	679	PF00069.22	Pkinase	5	259	264	153.0	8.6e-45	96.5909
VIT_209s0018g01450.1	523	792	520	795	PF00069.22	Pkinase	4	260	264	145.4	1.9e-42	97.3485
VIT_209s0018g01820.1	70	324	69	324	PF00069.22	Pkinase	2	264	264	209.6	4.9e-62	99.6212
VIT_209s0018g01900.1	837	1106	832	1108	PF00069.22	Pkinase	6	260	264	144.3	3.9e-42	96.5909
VIT_209s0054g01060.1	455	710	452	713	PF07714.14	Pkinase_Tyr	4	256	260	137.3	4.8e-40	97.3077
VIT_209s0054g01070.1	339	605	336	607	PF00069.22	Pkinase	4	261	264	111.2	4.7e-32	97.7273
VIT_209s0054g01570.1	214	478	210	478	PF07714.14	Pkinase_Tyr	5	260	260	143.8	5.1e-42	98.4615
VIT_209s0070g00140.1	20	274	20	274	PF00069.22	Pkinase	1	264	264	252.3	4.5e-75	100
VIT_209s0070g00160.1	19	273	19	273	PF00069.22	Pkinase	1	264	264	248.2	7.7e-74	100
VIT_210s0003g00330.1	680	906	678	955	PF00069.22	Pkinase	3	212	264	145.6	1.5e-42	79.5455
VIT_210s0003g00340.1	66	322	63	323	PF07714.14	Pkinase_Tyr	4	259	260	93.9	8.8e-27	98.4615
VIT_210s0003g01400.1	442	693	439	693	PF07714.14	Pkinase_Tyr	14	260	260	76.6	1.7e-21	95
VIT_210s0003g01410.1	29	283	29	283	PF00069.22	Pkinase	1	264	264	251.7	7e-75	100
VIT_210s0003g01420.1	26	280	26	280	PF00069.22	Pkinase	1	264	264	249.5	3.1e-74	100
VIT_210s0003g01430.1	411	585	408	589	PF07714.14	Pkinase_Tyr	4	154	260	81.7	4.7e-23	58.0769
VIT_210s0003g01480.1	3	284	1	284	PF00069.22	Pkinase	4	264	264	217.6	1.7e-64	98.8636
VIT_210s0003g01490.1	281	548	278	550	PF00069.22	Pkinase	4	260	264	152.1	1.7e-44	97.3485
VIT_210s0003g01860.1	300	567	298	569	PF00069.22	Pkinase	3	260	264	161.8	1.9e-47	97.7273
VIT_210s0003g01880.1	640	888	638	888	PF07714.14	Pkinase_Tyr	3	260	260	164.0	3.4e-48	99.2308
VIT_210s0003g01900.1	1181	1446	1178	1449	PF00069.22	Pkinase	4	259	264	162.8	9e-48	96.9697
VIT_210s0003g01940.1	545	718	527	721	PF00069.22	Pkinase	95	259	264	89.5	2.1e-25	62.5
VIT_210s0003g01960.1	669	937	666	937	PF07714.14	Pkinase_Tyr	4	260	260	155.7	1.2e-45	98.8462
VIT_210s0003g01980.1	332	598	329	600	PF00069.22	Pkinase	4	260	264	165.3	1.5e-48	97.3485
VIT_210s0003g01990.1	470	741	467	741	PF07714.14	Pkinase_Tyr	4	260	260	165.2	1.5e-48	98.8462
VIT_210s0003g02000.1	317	583	315	586	PF00069.22	Pkinase	3	259	264	160.0	6.1e-47	97.3485
VIT_210s0003g02020.1	31	296	28	297	PF07714.14	Pkinase_Tyr	4	259	260	173.9	3.5e-51	98.4615
VIT_210s0003g02060.1	165	416	155	416	PF07714.14	Pkinase_Tyr	15	260	260	186.8	3.8e-55	94.6154
VIT_210s0003g02910.1	142	423	140	426	PF00069.22	Pkinase	3	260	264	148.3	2.4e-43	97.7273
VIT_210s0003g04020.1	15	207	15	212	PF00069.22	Pkinase	1	188	264	208.3	1.2e-61	71.2121
VIT_210s0003g04320.1	76	226	75	241	PF00069.22	Pkinase	2	145	264	120.8	5.6e-35	54.5455
VIT_210s0003g04770.1	540	713	514	715	PF00069.22	Pkinase	99	259	264	89.3	2.4e-25	60.9848
VIT_210s0003g04830.1	861	1125	858	1128	PF00069.22	Pkinase	4	258	264	150.9	3.7e-44	96.5909
VIT_210s0003g04840.1	772	944	769	1015	PF00069.22	Pkinase	4	173	264	117.4	6.4e-34	64.3939
VIT_210s0003g04860.1	227	423	223	427	PF00069.22	Pkinase	5	198	264	133.2	9.8e-39	73.4848
VIT_210s0003g04870.1	837	1036	834	1084	PF00069.22	Pkinase	4	200	264	146.0	1.2e-42	74.6212
VIT_210s0003g04990.1	541	803	536	806	PF07714.14	Pkinase_Tyr	6	257	260	161.2	2.5e-47	96.9231
VIT_210s0003g05030.1	786	984	784	997	PF07714.14	Pkinase_Tyr	5	203	260	99.9	1.2e-28	76.5385
VIT_210s0003g05080.1	473	739	471	739	PF07714.14	Pkinase_Tyr	3	260	260	155.8	1.1e-45	99.2308
VIT_210s0003g05090.1	460	667	458	680	PF07714.14	Pkinase_Tyr	3	214	260	150.6	4.2e-44	81.5385
VIT_210s0003g05103.1	411	612	409	629	PF07714.14	Pkinase_Tyr	3	209	260	146.9	5.8e-43	79.6154
VIT_210s0003g05121.1	370	635	368	636	PF07714.14	Pkinase_Tyr	3	259	260	154.4	3e-45	98.8462
VIT_210s0003g05123.1	131	395	130	398	PF00069.22	Pkinase	2	259	264	158.9	1.4e-46	97.7273
VIT_210s0003g05130.1	426	690	425	692	PF00069.22	Pkinase	2	259	264	160.8	3.7e-47	97.7273
VIT_210s0003g05150.1	123	384	122	390	PF00069.22	Pkinase	2	256	264	155.9	1.2e-45	96.5909
VIT_210s0003g05160.1	460	723	459	725	PF00069.22	Pkinase	2	258	264	167.4	3.6e-49	97.3485
VIT_210s0003g05205.1	454	717	453	720	PF00069.22	Pkinase	2	258	264	164.4	2.9e-48	97.3485
VIT_210s0003g05210.1	486	751	484	754	PF07714.14	Pkinase_Tyr	3	257	260	165.7	1.1e-48	98.0769
VIT_210s0003g05720.1	117	421	116	421	PF00069.22	Pkinase	2	264	264	217.5	1.8e-64	99.6212
VIT_210s0003g05830.1	283	422	274	426	PF07714.14	Pkinase_Tyr	11	158	260	45.6	4.9e-12	56.9231
VIT_210s0042g00590.1	168	427	164	431	PF00069.22	Pkinase	5	258	264	157.7	3.2e-46	96.2121
VIT_210s0042g00600.1	497	757	493	761	PF00069.22	Pkinase	5	259	264	150.7	4.4e-44	96.5909
VIT_210s0042g00700.1	557	818	553	821	PF00069.22	Pkinase	5	260	264	153.7	5.3e-45	96.9697
VIT_210s0042g00770.1	588	849	584	853	PF00069.22	Pkinase	5	260	264	151.1	3.2e-44	96.9697
VIT_210s0071g00440.1	733	896	732	896	PF00069.22	Pkinase	2	160	264	121.6	3.4e-35	60.2273
VIT_210s0071g01200.1	344	610	341	612	PF07714.14	Pkinase_Tyr	4	258	260	165.1	1.7e-48	98.0769
VIT_210s0092g00470.1	657	916	654	921	PF00069.22	Pkinase	4	256	264	153.2	7.7e-45	95.8333
VIT_210s0092g00520.1	48	313	47	314	PF07714.14	Pkinase_Tyr	2	259	260	133.6	6.9e-39	99.2308
VIT_210s0092g00570.1	577	841	575	843	PF07714.14	Pkinase_Tyr	3	258	260	155.7	1.2e-45	98.4615
VIT_210s0092g00590.1	704	909	701	969	PF07714.14	Pkinase_Tyr	4	214	260	157.1	4.6e-46	81.1538
VIT_210s0092g00650.1	308	572	304	575	PF07714.14	Pkinase_Tyr	5	257	260	169.7	6.4e-50	97.3077
VIT_210s0092g00680.1	75	228	73	238	PF00069.22	Pkinase	3	153	264	117.4	6.1e-34	57.197
VIT_210s0092g00710.1	673	937	670	938	PF07714.14	Pkinase_Tyr	4	259	260	151.6	2.1e-44	98.4615
VIT_210s0116g00100.1	426	695	421	695	PF07714.14	Pkinase_Tyr	6	260	260	150.4	4.8e-44	98.0769
VIT_210s0116g00150.1	363	558	360	571	PF07714.14	Pkinase_Tyr	4	203	260	165.2	1.5e-48	76.9231
VIT_210s0116g00170.1	348	614	345	616	PF07714.14	Pkinase_Tyr	4	258	260	162.2	1.2e-47	98.0769
VIT_210s0116g00440.1	218	370	217	383	PF00069.22	Pkinase	2	151	264	126.1	1.4e-36	56.8182
VIT_210s0116g00480.1	20	275	17	275	PF00069.22	Pkinase	4	264	264	176.4	6.5e-52	98.8636
VIT_210s0116g00850.1	86	351	82	357	PF00069.22	Pkinase	5	259	264	153.1	8.2e-45	96.5909
VIT_210s0116g00910.1	513	781	511	782	PF07714.14	Pkinase_Tyr	3	259	260	153.4	5.9e-45	98.8462
VIT_210s0116g00920.1	301	568	298	569	PF07714.14	Pkinase_Tyr	4	259	260	155.0	1.9e-45	98.4615
VIT_210s0116g01230.1	7	248	3	248	PF00069.22	Pkinase	5	264	264	179.5	7.1e-53	98.4848
VIT_210s0116g01240.1	7	248	3	248	PF00069.22	Pkinase	5	264	264	178.6	1.3e-52	98.4848
VIT_210s0116g01800.1	97	355	97	355	PF00069.22	Pkinase	1	264	264	244.2	1.3e-72	100
VIT_211s0016g00040.1	551	843	547	844	PF07714.14	Pkinase_Tyr	5	259	260	117.3	6.2e-34	98.0769
VIT_211s0016g00200.1	17	271	17	271	PF00069.22	Pkinase	1	264	264	246.1	3.5e-73	100
VIT_211s0016g00740.1	360	619	357	621	PF00069.22	Pkinase	5	260	264	87.9	6.2e-25	96.9697
VIT_211s0016g01060.1	84	357	80	357	PF07714.14	Pkinase_Tyr	5	260	260	159.3	9.9e-47	98.4615
VIT_211s0016g01770.1	72	308	70	310	PF00069.22	Pkinase	3	242	264	207.5	2.1e-61	90.9091
VIT_211s0016g01800.1	73	222	73	237	PF00069.22	Pkinase	1	149	264	146.2	1e-42	56.4394
VIT_211s0016g01830.1	415	668	412	672	PF07714.14	Pkinase_Tyr	4	254	260	140.9	4e-41	96.5385
VIT_211s0016g01950.1	10	227	9	252	PF00069.22	Pkinase	2	212	264	93.8	9.8e-27	79.9242
VIT_211s0016g02150.1	594	863	590	863	PF07714.14	Pkinase_Tyr	5	260	260	169.3	8.5e-50	98.4615
VIT_211s0016g02430.12	293	556	289	558	PF00069.22	Pkinase	5	259	264	140.7	5e-41	96.5909
VIT_211s0016g02970.1	4	228	1	228	PF00069.22	Pkinase	38	264	264	195.5	9.6e-58	85.9848
VIT_211s0016g03000.1	29	292	27	295	PF00069.22	Pkinase	3	260	264	80.8	9.1e-23	97.7273
VIT_211s0016g03080.1	697	975	695	978	PF00069.22	Pkinase	3	260	264	159.5	9.1e-47	97.7273
VIT_211s0016g03430.1	789	1026	782	1026	PF00069.22	Pkinase	18	264	264	114.0	6.9e-33	93.5606
VIT_211s0016g03460.1	9	227	9	264	PF00069.22	Pkinase	1	212	264	97.3	8.7e-28	80.303
VIT_211s0016g03650.1	20	168	20	180	PF00069.22	Pkinase	1	150	264	114.0	6.8e-33	56.8182
VIT_211s0016g03880.1	282	551	278	551	PF07714.14	Pkinase_Tyr	5	260	260	158.7	1.5e-46	98.4615
VIT_211s0016g04060.1	140	372	140	400	PF00069.22	Pkinase	1	212	264	58.4	6.3e-16	80.303
VIT_211s0016g04570.1	350	610	347	612	PF00069.22	Pkinase	4	260	264	127.4	5.8e-37	97.3485
VIT_211s0016g04840.1	107	384	104	386	PF00069.22	Pkinase	5	260	264	140.5	5.8e-41	96.9697
VIT_211s0016g04880.1	789	1000	788	1020	PF07714.14	Pkinase_Tyr	2	210	260	161.1	2.7e-47	80.3846
VIT_211s0016g04890.1	90	358	88	358	PF07714.14	Pkinase_Tyr	3	260	260	163.3	5.9e-48	99.2308
VIT_211s0016g04910.1	78	231	77	245	PF00069.22	Pkinase	2	147	264	106.9	9.7e-31	55.303
VIT_211s0016g05420.1	11	242	11	247	PF00069.22	Pkinase	1	236	264	224.2	1.6e-66	89.3939
VIT_211s0016g05440.1	536	799	533	801	PF00069.22	Pkinase	5	260	264	177.5	3e-52	96.9697
VIT_211s0016g05720.1	99	374	95	374	PF07714.14	Pkinase_Tyr	5	260	260	165.6	1.2e-48	98.4615
VIT_211s0037g00620.1	668	884	666	958	PF00069.22	Pkinase	3	202	264	137.6	4.3e-40	75.7576
VIT_211s0037g00660.1	915	1184	912	1186	PF00069.22	Pkinase	4	260	264	164.4	3e-48	97.3485
VIT_211s0037g00670.1	231	502	228	504	PF00069.22	Pkinase	4	260	264	161.4	2.4e-47	97.3485
VIT_211s0037g00690.1	966	1236	963	1238	PF00069.22	Pkinase	4	260	264	158.9	1.4e-46	97.3485
VIT_211s0037g00960.1	295	560	294	563	PF00069.22	Pkinase	2	259	264	145.8	1.4e-42	97.7273
VIT_211s0052g00340.1	398	561	392	607	PF00069.22	Pkinase	43	200	264	126.2	1.3e-36	59.8485
VIT_211s0052g00350.1	648	847	647	877	PF00069.22	Pkinase	2	198	264	144.6	3.2e-42	74.6212
VIT_211s0052g00700.1	87	281	86	308	PF00069.22	Pkinase	2	191	264	154.9	2.4e-45	71.9697
VIT_211s0052g00800.1	73	276	69	335	PF07714.14	Pkinase_Tyr	5	212	260	140.3	5.9e-41	80
VIT_211s0052g01420.1	648	889	647	919	PF00069.22	Pkinase	2	234	264	150.7	4.4e-44	88.2576
VIT_211s0052g01430.1	648	889	647	919	PF00069.22	Pkinase	2	234	264	151.5	2.5e-44	88.2576
VIT_211s0052g01460.1	703	903	702	936	PF00069.22	Pkinase	2	202	264	135.7	1.6e-39	76.1364
VIT_211s0052g01470.1	195	392	194	396	PF00069.22	Pkinase	2	196	264	148.7	1.8e-43	73.8636
VIT_211s0052g01480.1	864	1126	863	1126	PF07714.14	Pkinase_Tyr	2	260	260	204.6	1.5e-60	99.6154
VIT_211s0052g01700.1	10	267	10	267	PF00069.22	Pkinase	1	264	264	231.3	1.2e-68	100
VIT_211s0052g01810.1	152	359	148	415	PF07714.14	Pkinase_Tyr	5	216	260	141.5	2.6e-41	81.5385
VIT_211s0052g01820.1	44	312	41	312	PF07714.14	Pkinase_Tyr	4	260	260	149.1	1.3e-43	98.8462
VIT_211s0065g00140.1	130	383	129	383	PF07714.14	Pkinase_Tyr	2	260	260	222.6	4.7e-66	99.6154
VIT_211s0065g00390.1	441	694	440	702	PF00069.22	Pkinase	2	254	264	137.3	5.4e-40	95.8333
VIT_211s0065g00420.1	332	535	328	599	PF07714.14	Pkinase_Tyr	5	215	260	106.0	1.8e-30	81.1538
VIT_211s0065g00470.1	91	365	88	365	PF07714.14	Pkinase_Tyr	4	260	260	162.5	1.1e-47	98.8462
VIT_211s0118g00210.1	237	503	233	504	PF07714.14	Pkinase_Tyr	6	259	260	165.9	9.3e-49	97.6923
VIT_211s0118g00790.1	1144	1405	1142	1405	PF07714.14	Pkinase_Tyr	3	260	260	203.4	3.3e-60	99.2308
VIT_211s0149g00090.1	719	951	709	952	PF07714.14	Pkinase_Tyr	27	259	260	70.6	1.1e-19	89.6154
VIT_211s0149g00290.1	45	267	42	283	PF07714.14	Pkinase_Tyr	4	227	260	158.3	1.9e-46	86.1538
VIT_212s0028g00310.1	184	451	182	453	PF00069.22	Pkinase	3	260	264	165.3	1.5e-48	97.7273
VIT_212s0028g00340.1	74	340	72	342	PF00069.22	Pkinase	3	260	264	171.3	2.2e-50	97.7273
VIT_212s0028g01270.1	919	1182	917	1184	PF00069.22	Pkinase	4	259	264	179.9	5.4e-53	96.9697
VIT_212s0028g01280.1	550	814	548	816	PF00069.22	Pkinase	4	260	264	180.0	5e-53	97.3485
VIT_212s0028g01350.1	671	941	669	941	PF07714.14	Pkinase_Tyr	3	260	260	172.0	1.3e-50	99.2308
VIT_212s0028g01430.1	466	727	462	730	PF00069.22	Pkinase	6	259	264	179.7	6.2e-53	96.2121
VIT_212s0028g01450.1	108	371	106	374	PF00069.22	Pkinase	4	259	264	168.3	1.8e-49	96.9697
VIT_212s0028g01460.1	470	733	468	736	PF00069.22	Pkinase	4	259	264	174.6	2.2e-51	96.9697
VIT_212s0028g01520.1	532	797	530	799	PF00069.22	Pkinase	4	260	264	167.8	2.6e-49	97.3485
VIT_212s0028g01530.1	535	796	531	799	PF00069.22	Pkinase	6	259	264	178.3	1.7e-52	96.2121
VIT_212s0028g01535.1	539	800	535	803	PF00069.22	Pkinase	6	259	264	179.6	6.8e-53	96.2121
VIT_212s0028g01630.1	621	883	619	886	PF00069.22	Pkinase	4	259	264	177.9	2.2e-52	96.9697
VIT_212s0028g01640.1	357	619	355	622	PF00069.22	Pkinase	3	258	264	176.0	8.2e-52	96.9697
VIT_212s0028g01650.1	537	797	535	800	PF00069.22	Pkinase	4	258	264	171.3	2.3e-50	96.5909
VIT_212s0028g01810.1	73	352	73	357	PF00069.22	Pkinase	1	259	264	205.6	7.7e-61	98.1061
VIT_212s0028g01850.1	594	859	591	861	PF00069.22	Pkinase	4	259	264	152.4	1.3e-44	96.9697
VIT_212s0028g01860.1	998	1264	995	1266	PF00069.22	Pkinase	4	260	264	155.8	1.2e-45	97.3485
VIT_212s0028g01870.1	468	733	465	735	PF00069.22	Pkinase	4	259	264	157.0	5.4e-46	96.9697
VIT_212s0028g01930.1	2	168	1	170	PF00069.22	Pkinase	105	259	264	92.1	3.3e-26	58.7121
VIT_212s0028g01950.1	1067	1331	1064	1333	PF00069.22	Pkinase	4	258	264	154.2	3.8e-45	96.5909
VIT_212s0028g01960.1	858	1124	857	1126	PF00069.22	Pkinase	2	259	264	136.4	1e-39	97.7273
VIT_212s0028g01970.1	91	363	87	363	PF07714.14	Pkinase_Tyr	5	260	260	152.5	1.2e-44	98.4615
VIT_212s0028g03060.1	677	895	675	937	PF00069.22	Pkinase	3	201	264	140.4	6.2e-41	75.3788
VIT_212s0028g03360.1	147	358	141	372	PF00069.22	Pkinase	7	194	264	49.3	3.7e-13	71.2121
VIT_212s0028g03510.1	474	738	472	740	PF00069.22	Pkinase	4	260	264	174.7	2.1e-51	97.3485
VIT_212s0028g03520.1	496	759	494	761	PF00069.22	Pkinase	4	259	264	175.9	8.8e-52	96.9697
VIT_212s0028g03580.1	125	409	125	409	PF00069.22	Pkinase	1	264	264	224.2	1.7e-66	100
VIT_212s0034g00240.1	161	402	149	402	PF00069.22	Pkinase	14	264	264	217.4	2e-64	95.0758
VIT_212s0034g00750.1	8	192	3	198	PF00069.22	Pkinase	23	204	264	188.3	1.5e-55	68.9394
VIT_212s0034g01850.1	288	446	277	462	PF07714.14	Pkinase_Tyr	41	204	260	52.5	3.6e-14	63.0769
VIT_212s0034g02220.1	319	551	318	611	PF00069.22	Pkinase	2	212	264	147.4	4.5e-43	79.9242
VIT_212s0034g02540.1	9	263	6	264	PF00069.22	Pkinase	4	263	264	170.3	4.5e-50	98.4848
VIT_212s0034g02553.1	2	221	1	221	PF00069.22	Pkinase	48	264	264	160.8	3.6e-47	82.197
VIT_212s0034g02556.1	10	264	5	264	PF00069.22	Pkinase	6	264	264	152.0	1.8e-44	98.1061
VIT_212s0034g02570.1	894	1165	893	1169	PF00069.22	Pkinase	2	259	264	163.9	4.1e-48	97.7273
VIT_212s0035g00003.1	10	210	5	215	PF00069.22	Pkinase	6	200	264	119.0	2e-34	73.8636
VIT_212s0035g00020.1	392	662	391	666	PF00069.22	Pkinase	2	258	264	161.8	1.8e-47	97.3485
VIT_212s0035g00070.1	5	157	1	164	PF00069.22	Pkinase	118	259	264	79.6	2.1e-22	53.7879
VIT_212s0035g00080.1	942	1213	941	1219	PF00069.22	Pkinase	2	259	264	161.4	2.4e-47	97.7273
VIT_212s0035g00140.1	166	436	164	439	PF00069.22	Pkinase	3	259	264	164.7	2.3e-48	97.3485
VIT_212s0035g00150.1	16	285	13	289	PF00069.22	Pkinase	4	259	264	139.4	1.2e-40	96.9697
VIT_212s0035g00180.1	4	238	1	238	PF07714.14	Pkinase_Tyr	45	260	260	132.6	1.3e-38	83.0769
VIT_212s0035g00210.1	1	146	1	146	PF00069.22	Pkinase	114	264	264	115.4	2.5e-33	57.197
VIT_212s0035g00310.1	4	260	4	260	PF00069.22	Pkinase	1	264	264	244.0	1.5e-72	100
VIT_212s0035g00680.1	22	290	19	292	PF00069.22	Pkinase	4	259	264	135.7	1.6e-39	96.9697
VIT_212s0035g00990.1	689	955	687	957	PF00069.22	Pkinase	3	260	264	148.0	2.9e-43	97.7273
VIT_212s0035g01060.1	86	368	84	368	PF00069.22	Pkinase	3	264	264	216.9	2.8e-64	99.2424
VIT_212s0035g01180.1	150	434	150	434	PF00069.22	Pkinase	1	264	264	236.4	3e-70	100
VIT_212s0035g01230.1	17	278	15	278	PF00069.22	Pkinase	3	264	264	211.0	1.8e-62	99.2424
VIT_212s0035g02090.1	634	898	633	900	PF00069.22	Pkinase	2	260	264	159.4	9.9e-47	98.1061
VIT_212s0055g00500.1	344	559	343	615	PF00069.22	Pkinase	2	212	264	174.8	2e-51	79.9242
VIT_212s0055g00580.1	701	942	698	965	PF00069.22	Pkinase	4	241	264	152.4	1.3e-44	90.1515
VIT_212s0055g00590.1	698	924	695	964	PF00069.22	Pkinase	4	229	264	153.5	5.9e-45	85.6061
VIT_212s0055g00950.1	140	404	137	405	PF07714.14	Pkinase_Tyr	5	259	260	105.4	2.7e-30	98.0769
VIT_212s0055g01150.1	285	555	284	558	PF00069.22	Pkinase	2	259	264	144.1	4.6e-42	97.7273
VIT_212s0055g01160.1	271	484	270	543	PF00069.22	Pkinase	2	208	264	148.5	2e-43	78.4091
VIT_212s0055g01280.1	163	366	162	380	PF00069.22	Pkinase	2	198	264	142.6	1.3e-41	74.6212
VIT_212s0057g00520.1	30	284	27	284	PF00069.22	Pkinase	5	264	264	176.4	6.5e-52	98.4848
VIT_212s0057g00840.1	5	161	1	175	PF00069.22	Pkinase	55	198	264	61.3	8.2e-17	54.5455
VIT_212s0059g00870.1	5	256	3	256	PF00069.22	Pkinase	3	264	264	192.3	9.2e-57	99.2424
VIT_212s0059g01130.1	328	596	327	597	PF07714.14	Pkinase_Tyr	2	259	260	159.6	7.7e-47	99.2308
VIT_212s0059g01920.1	496	766	493	766	PF07714.14	Pkinase_Tyr	4	260	260	138.1	2.8e-40	98.8462
VIT_212s0059g02540.1	134	397	131	401	PF07714.14	Pkinase_Tyr	5	256	260	143.7	5.5e-42	96.9231
VIT_212s0059g02570.1	342	604	338	606	PF07714.14	Pkinase_Tyr	5	258	260	166.6	5.7e-49	97.6923
VIT_212s0134g00270.1	692	957	689	960	PF07714.14	Pkinase_Tyr	4	257	260	154.7	2.5e-45	97.6923
VIT_212s0134g00280.1	369	596	365	601	PF07714.14	Pkinase_Tyr	46	255	260	136.7	7.7e-40	80.7692
VIT_212s0134g00290.1	316	561	305	566	PF07714.14	Pkinase_Tyr	27	255	260	145.5	1.6e-42	88.0769
VIT_212s0134g00300.1	701	963	697	968	PF07714.14	Pkinase_Tyr	5	255	260	159.5	8.4e-47	96.5385
VIT_212s0134g00340.1	706	952	695	957	PF07714.14	Pkinase_Tyr	26	255	260	145.1	2.1e-42	88.4615
VIT_212s0134g00380.1	973	1137	972	1143	PF00069.22	Pkinase	2	160	264	112.7	1.7e-32	60.2273
VIT_212s0134g00390.1	660	921	656	927	PF07714.14	Pkinase_Tyr	5	254	260	160.7	3.6e-47	96.1538
VIT_212s0134g00450.1	559	824	557	826	PF00069.22	Pkinase	4	260	264	163.4	5.7e-48	97.3485
VIT_212s0142g00130.1	25	316	25	316	PF00069.22	Pkinase	1	264	264	224.3	1.6e-66	100
VIT_212s0142g00640.1	881	1147	878	1149	PF00069.22	Pkinase	4	259	264	147.7	3.6e-43	96.9697
VIT_212s0142g00700.1	8	244	3	244	PF00069.22	Pkinase	23	264	264	182.1	1.2e-53	91.6667
VIT_212s0142g00760.1	483	753	482	758	PF00069.22	Pkinase	2	258	264	162.0	1.5e-47	97.3485
VIT_212s0142g00780.1	1	193	1	196	PF00069.22	Pkinase	80	258	264	98.1	4.8e-28	67.803
VIT_212s0142g00800.1	398	601	397	659	PF00069.22	Pkinase	2	198	264	126.6	1e-36	74.6212
VIT_213s0019g01080.1	51	325	49	325	PF07714.14	Pkinase_Tyr	9	260	260	151.2	2.8e-44	96.9231
VIT_213s0019g02040.1	293	496	292	560	PF00069.22	Pkinase	2	200	264	167.9	2.5e-49	75.3788
VIT_213s0019g02300.1	343	614	340	615	PF07714.14	Pkinase_Tyr	4	259	260	157.8	2.8e-46	98.4615
VIT_213s0019g04150.1	398	544	397	552	PF00069.22	Pkinase	2	145	264	114.8	4e-33	54.5455
VIT_213s0019g04160.1	53	319	52	323	PF00069.22	Pkinase	2	258	264	160.3	5e-47	97.3485
VIT_213s0019g04550.1	159	420	137	423	PF00069.22	Pkinase	42	259	264	79.1	2.9e-22	82.5758
VIT_213s0019g04610.1	92	366	87	368	PF07714.14	Pkinase_Tyr	6	258	260	160.4	4.4e-47	97.3077
VIT_213s0047g00260.1	61	302	56	302	PF00069.22	Pkinase	22	264	264	200.3	3.2e-59	92.0455
VIT_213s0067g00490.1	773	1006	771	1048	PF00069.22	Pkinase	3	212	264	132.4	1.7e-38	79.5455
VIT_213s0067g00930.1	482	763	481	766	PF00069.22	Pkinase	2	259	264	150.5	5.1e-44	97.7273
VIT_213s0067g00960.1	284	584	282	584	PF00069.22	Pkinase	3	264	264	176.5	6e-52	99.2424
VIT_213s0067g01550.1	364	621	363	623	PF07714.14	Pkinase_Tyr	3	258	260	94.2	6.8e-27	98.4615
VIT_213s0067g01570.1	123	390	123	393	PF00069.22	Pkinase	1	259	264	171.2	2.4e-50	98.1061
VIT_213s0067g01590.1	360	626	360	629	PF00069.22	Pkinase	1	258	264	167.6	3.2e-49	97.7273
VIT_213s0067g01620.1	132	338	128	391	PF07714.14	Pkinase_Tyr	5	218	260	163.8	4e-48	82.3077
VIT_213s0067g01640.1	359	626	359	629	PF00069.22	Pkinase	1	259	264	170.5	3.9e-50	98.1061
VIT_213s0067g02030.1	581	846	578	846	PF07714.14	Pkinase_Tyr	4	260	260	143.2	8.1e-42	98.8462
VIT_213s0067g02480.1	12	266	12	266	PF00069.22	Pkinase	1	264	264	252.0	5.5e-75	100
VIT_213s0067g03050.1	689	955	687	955	PF07714.14	Pkinase_Tyr	3	260	260	144.1	4.3e-42	99.2308
VIT_213s0067g03110.1	132	335	126	385	PF00069.22	Pkinase	21	201	264	33.6	2.3e-08	68.5606
VIT_213s0067g03410.1	75	343	71	345	PF07714.14	Pkinase_Tyr	5	258	260	159.4	8.9e-47	97.6923
VIT_213s0067g03780.1	496	706	492	762	PF07714.14	Pkinase_Tyr	5	207	260	161.1	2.7e-47	78.0769
VIT_213s0073g00600.1	367	631	364	634	PF07714.14	Pkinase_Tyr	6	257	260	66.0	2.8e-18	96.9231
VIT_213s0074g00100.1	73	338	71	338	PF00069.22	Pkinase	3	264	264	216.9	2.7e-64	99.2424
VIT_213s0074g00430.1	482	734	481	735	PF07714.14	Pkinase_Tyr	2	259	260	237.4	1.5e-70	99.2308
VIT_213s0074g00730.1	85	245	83	250	PF00069.22	Pkinase	3	159	264	116.2	1.5e-33	59.4697
VIT_213s0084g00560.1	1076	1348	1075	1354	PF00069.22	Pkinase	2	260	264	165.7	1.2e-48	98.1061
VIT_213s0084g00570.1	943	1146	942	1190	PF00069.22	Pkinase	2	198	264	154.1	4e-45	74.6212
VIT_213s0084g00680.1	159	425	138	428	PF00069.22	Pkinase	16	260	264	92.5	2.4e-26	92.803
VIT_213s0156g00550.1	391	653	389	657	PF00069.22	Pkinase	4	257	264	178.7	1.2e-52	96.2121
VIT_213s0156g00570.1	507	769	505	773	PF00069.22	Pkinase	4	257	264	175.0	1.6e-51	96.2121
VIT_213s0156g00580.1	507	769	505	773	PF00069.22	Pkinase	4	257	264	177.7	2.5e-52	96.2121
VIT_213s0156g00590.1	521	786	519	788	PF00069.22	Pkinase	4	260	264	168.4	1.7e-49	97.3485
VIT_213s0156g00610.1	543	808	541	810	PF00069.22	Pkinase	5	260	264	169.3	9.4e-50	96.9697
VIT_213s0156g00620.1	3	217	1	219	PF00069.22	Pkinase	56	260	264	133.4	8.4e-39	77.6515
VIT_213s0156g00640.1	122	379	118	382	PF00069.22	Pkinase	6	258	264	139.1	1.5e-40	95.8333
VIT_213s0158g00150.1	43	316	42	318	PF00069.22	Pkinase	2	260	264	136.1	1.3e-39	98.1061
VIT_213s0175g00080.1	110	365	107	365	PF00069.22	Pkinase	4	264	264	249.7	2.8e-74	98.8636
VIT_214s0006g01080.1	338	601	335	603	PF07714.14	Pkinase_Tyr	5	258	260	127.7	4.2e-37	97.6923
VIT_214s0006g01420.1	184	459	184	460	PF00069.22	Pkinase	1	259	264	154.9	2.3e-45	98.1061
VIT_214s0006g02086.1	23	268	21	269	PF07714.14	Pkinase_Tyr	3	259	260	100.6	7.8e-29	98.8462
VIT_214s0006g02280.1	18	296	16	296	PF00069.22	Pkinase	3	264	264	239.5	3.6e-71	99.2424
VIT_214s0006g02600.1	354	621	351	623	PF00069.22	Pkinase	4	260	264	170.9	2.9e-50	97.3485
VIT_214s0006g02630.1	320	521	318	553	PF00069.22	Pkinase	4	195	264	152.9	9e-45	72.7273
VIT_214s0006g02650.1	8	275	4	277	PF00069.22	Pkinase	6	260	264	163.8	4.5e-48	96.5909
VIT_214s0006g02660.1	264	533	261	535	PF00069.22	Pkinase	5	260	264	156.8	6.1e-46	96.9697
VIT_214s0030g00350.1	258	529	257	531	PF00069.22	Pkinase	2	260	264	144.6	3.1e-42	98.1061
VIT_214s0030g00390.1	106	311	106	322	PF00069.22	Pkinase	1	202	264	138.0	3.3e-40	76.5152
VIT_214s0030g01260.1	122	406	122	406	PF00069.22	Pkinase	1	264	264	227.3	1.9e-67	100
VIT_214s0030g01440.1	704	953	703	955	PF07714.14	Pkinase_Tyr	2	258	260	213.8	2.3e-63	98.8462
VIT_214s0030g01660.1	28	282	26	282	PF00069.22	Pkinase	4	264	264	169.9	6.3e-50	98.8636
VIT_214s0030g01870.1	4	257	4	258	PF00069.22	Pkinase	1	263	264	219.0	6.6e-65	99.6212
VIT_214s0036g00420.1	9	265	9	265	PF00069.22	Pkinase	1	264	264	244.9	8e-73	100
VIT_214s0060g00460.1	190	457	189	460	PF00069.22	Pkinase	2	259	264	163.8	4.5e-48	97.7273
VIT_214s0060g00600.1	73	357	73	357	PF00069.22	Pkinase	1	264	264	220.3	2.6e-65	100
VIT_214s0066g00370.1	30	286	26	286	PF07714.14	Pkinase_Tyr	5	260	260	190.2	3.6e-56	98.4615
VIT_214s0066g00460.1	292	444	291	506	PF00069.22	Pkinase	2	151	264	125.6	1.9e-36	56.8182
VIT_214s0066g00670.1	87	339	83	339	PF00069.22	Pkinase	5	264	264	198.7	9.8e-59	98.4848
VIT_214s0066g00900.1	326	589	323	591	PF07714.14	Pkinase_Tyr	4	258	260	161.0	2.9e-47	98.0769
VIT_214s0066g00910.1	359	625	356	625	PF07714.14	Pkinase_Tyr	4	260	260	158.7	1.5e-46	98.8462
VIT_214s0066g01050.1	76	360	76	360	PF00069.22	Pkinase	1	264	264	217.8	1.5e-64	100
VIT_214s0066g01170.1	14	275	14	275	PF00069.22	Pkinase	1	264	264	199.6	5.4e-59	100
VIT_214s0066g01400.1	58	331	57	331	PF07714.14	Pkinase_Tyr	2	260	260	212.3	6.4e-63	99.6154
VIT_214s0066g01540.1	316	575	314	577	PF00069.22	Pkinase	3	259	264	154.3	3.5e-45	97.3485
VIT_214s0066g02140.1	146	299	145	319	PF00069.22	Pkinase	2	152	264	126.4	1.1e-36	57.197
VIT_214s0066g02250.1	336	520	316	582	PF07714.14	Pkinase_Tyr	30	214	260	99.1	2.2e-28	71.1538
VIT_214s0066g02660.1	500	758	495	761	PF00069.22	Pkinase	6	258	264	145.9	1.2e-42	95.8333
VIT_214s0066g02670.1	431	689	426	692	PF00069.22	Pkinase	6	258	264	155.9	1.1e-45	95.8333
VIT_214s0066g02680.1	460	718	455	721	PF00069.22	Pkinase	6	258	264	149.1	1.4e-43	95.8333
VIT_214s0068g00010.1	534	799	529	801	PF07714.14	Pkinase_Tyr	6	258	260	170.1	5e-50	97.3077
VIT_214s0068g00030.1	554	818	549	818	PF07714.14	Pkinase_Tyr	6	260	260	161.4	2.3e-47	98.0769
VIT_214s0068g00090.1	519	784	514	786	PF07714.14	Pkinase_Tyr	6	258	260	170.2	4.7e-50	97.3077
VIT_214s0068g00110.1	866	1129	861	1132	PF07714.14	Pkinase_Tyr	7	257	260	169.6	6.9e-50	96.5385
VIT_214s0068g00130.1	1	222	1	225	PF07714.14	Pkinase_Tyr	54	257	260	136.5	8.7e-40	78.4615
VIT_214s0068g00290.1	863	1061	860	1130	PF00069.22	Pkinase	4	198	264	147.9	3e-43	73.8636
VIT_214s0068g00940.1	84	226	80	242	PF07714.14	Pkinase_Tyr	6	152	260	93.1	1.5e-26	56.5385
VIT_214s0068g00970.1	792	1058	790	1061	PF00069.22	Pkinase	3	259	264	143.8	5.7e-42	97.3485
VIT_214s0068g01540.1	77	347	76	353	PF00069.22	Pkinase	2	259	264	158.1	2.3e-46	97.7273
VIT_214s0083g00330.1	384	653	381	654	PF07714.14	Pkinase_Tyr	4	259	260	151.2	2.8e-44	98.4615
VIT_214s0083g00620.1	305	571	304	573	PF00069.22	Pkinase	2	260	264	152.7	1.1e-44	98.1061
VIT_214s0083g00870.1	127	381	125	385	PF07714.14	Pkinase_Tyr	3	256	260	171.7	1.6e-50	97.6923
VIT_214s0083g01195.1	514	779	509	781	PF07714.14	Pkinase_Tyr	6	258	260	170.7	3.3e-50	97.3077
VIT_214s0083g01210.1	490	690	485	753	PF07714.14	Pkinase_Tyr	6	210	260	155.9	1.1e-45	78.8462
VIT_214s0083g01220.1	521	787	516	788	PF07714.14	Pkinase_Tyr	6	259	260	163.3	5.7e-48	97.6923
VIT_214s0108g00280.1	1139	1399	1135	1402	PF00069.22	Pkinase	5	259	264	151.0	3.5e-44	96.5909
VIT_214s0108g00300.1	497	756	493	759	PF00069.22	Pkinase	5	258	264	150.4	5.4e-44	96.2121
VIT_214s0108g00310.1	4	196	1	199	PF00069.22	Pkinase	72	258	264	101.6	4.1e-29	70.8333
VIT_214s0108g00340.1	592	851	588	853	PF00069.22	Pkinase	5	258	264	149.2	1.2e-43	96.2121
VIT_214s0108g00370.1	73	331	69	335	PF00069.22	Pkinase	5	258	264	139.5	1.1e-40	96.2121
VIT_214s0108g00380.1	126	402	122	402	PF07714.14	Pkinase_Tyr	5	260	260	156.1	9.1e-46	98.4615
VIT_214s0108g01230.1	25	277	25	277	PF00069.22	Pkinase	1	264	264	267.7	9.2e-80	100
VIT_214s0108g01270.1	146	430	146	430	PF00069.22	Pkinase	1	264	264	231.8	7.8e-69	100
VIT_214s0128g00160.1	141	347	140	413	PF00069.22	Pkinase	2	201	264	156.3	8.5e-46	75.7576
VIT_214s0128g00430.1	63	323	61	323	PF00069.22	Pkinase	3	264	264	238.9	5.2e-71	99.2424
VIT_214s0128g00510.1	781	1065	777	1065	PF07714.14	Pkinase_Tyr	5	260	260	138.3	2.4e-40	98.4615
VIT_214s0128g00550.1	741	1025	737	1025	PF07714.14	Pkinase_Tyr	5	260	260	133.9	5.3e-39	98.4615
VIT_214s0171g00140.1	373	642	372	644	PF00069.22	Pkinase	13	260	264	110.4	8.6e-32	93.9394
VIT_214s0171g00180.1	491	748	487	751	PF07714.14	Pkinase_Tyr	6	257	260	72.2	3.6e-20	96.9231
VIT_215s0021g00970.1	80	356	75	356	PF07714.14	Pkinase_Tyr	6	260	260	161.5	2.1e-47	98.0769
VIT_215s0021g01380.1	16	159	13	171	PF00069.22	Pkinase	4	152	264	86.7	1.4e-24	56.4394
VIT_215s0021g01540.1	314	464	313	478	PF00069.22	Pkinase	2	149	264	124.7	3.8e-36	56.0606
VIT_215s0021g01620.1	82	252	70	252	PF00069.22	Pkinase	24	192	264	65.5	4.2e-18	64.0152
VIT_215s0024g01270.1	715	993	713	994	PF00069.22	Pkinase	3	259	264	160.5	4.6e-47	97.3485
VIT_215s0024g01670.1	338	492	337	502	PF00069.22	Pkinase	2	153	264	115.6	2.1e-33	57.5758
VIT_215s0024g01700.1	297	451	296	461	PF00069.22	Pkinase	2	153	264	117.7	4.9e-34	57.5758
VIT_215s0024g01750.1	21	154	10	163	PF07714.14	Pkinase_Tyr	27	158	260	94.7	4.8e-27	50.7692
VIT_215s0045g00310.1	4	287	4	287	PF00069.22	Pkinase	1	264	264	268.0	7.2e-80	100
VIT_215s0046g00100.1	32	287	30	287	PF00069.22	Pkinase	3	264	264	179.7	6.1e-53	99.2424
VIT_215s0046g01320.1	272	506	266	507	PF07714.14	Pkinase_Tyr	46	259	260	149.1	1.3e-43	82.3077
VIT_215s0046g01810.1	484	678	482	755	PF00069.22	Pkinase	4	196	264	149.6	9.1e-44	73.1061
VIT_215s0046g01830.1	815	1083	810	1086	PF00069.22	Pkinase	6	260	264	171.7	1.7e-50	96.5909
VIT_215s0046g02010.1	45	327	42	327	PF00069.22	Pkinase	5	264	264	236.3	3.3e-70	98.4848
VIT_215s0046g02030.1	160	427	158	429	PF00069.22	Pkinase	3	260	264	157.2	4.4e-46	97.7273
VIT_215s0046g02480.1	498	751	495	758	PF00069.22	Pkinase	4	254	264	144.8	2.8e-42	95.0758
VIT_215s0046g02840.1	129	272	126	290	PF00069.22	Pkinase	4	145	264	99.8	1.5e-28	53.7879
VIT_215s0046g02850.1	309	512	306	527	PF00069.22	Pkinase	4	201	264	167.9	2.4e-49	75
VIT_215s0046g02900.1	74	311	63	312	PF07714.14	Pkinase_Tyr	14	259	260	90.8	7.7e-26	94.6154
VIT_215s0048g00680.1	410	670	406	670	PF07714.14	Pkinase_Tyr	6	260	260	131.7	2.5e-38	98.0769
VIT_215s0048g01400.1	79	228	76	239	PF00069.22	Pkinase	4	147	264	96.6	1.3e-27	54.5455
VIT_215s0048g01730.1	18	222	18	224	PF00069.22	Pkinase	1	206	264	214.5	1.5e-63	78.0303
VIT_215s0048g02010.1	139	423	139	423	PF00069.22	Pkinase	1	264	264	219.9	3.4e-65	100
VIT_215s0048g02390.1	357	510	352	552	PF07714.14	Pkinase_Tyr	6	160	260	57.5	1.1e-15	59.6154
VIT_215s0048g02740.1	15	270	15	270	PF00069.22	Pkinase	1	264	264	246.9	2e-73	100
VIT_215s0048g02840.1	139	401	139	401	PF00069.22	Pkinase	1	264	264	228.5	7.8e-68	100
VIT_216s0013g01160.1	2	222	1	225	PF00069.22	Pkinase	53	259	264	130.1	8.2e-38	78.4091
VIT_216s0013g01170.1	6	239	1	241	PF00069.22	Pkinase	42	260	264	139.4	1.2e-40	82.9545
VIT_216s0013g01190.1	2	257	1	259	PF00069.22	Pkinase	16	260	264	149.4	1.1e-43	92.803
VIT_216s0013g01192.1	2	141	1	149	PF00069.22	Pkinase	111	245	264	83.7	1.2e-23	51.1364
VIT_216s0013g01200.1	19	279	16	288	PF00069.22	Pkinase	4	253	264	152.4	1.4e-44	94.697
VIT_216s0013g01230.1	6	239	1	241	PF00069.22	Pkinase	42	260	264	137.6	4.4e-40	82.9545
VIT_216s0013g01310.1	2	222	1	225	PF00069.22	Pkinase	53	259	264	129.3	1.5e-37	78.4091
VIT_216s0013g01320.1	311	578	309	580	PF00069.22	Pkinase	4	260	264	166.6	6.2e-49	97.3485
VIT_216s0013g01350.1	2	223	1	225	PF00069.22	Pkinase	53	260	264	130.4	6.9e-38	78.7879
VIT_216s0013g01370.1	2	196	1	198	PF00069.22	Pkinase	81	260	264	104.2	6.9e-30	68.1818
VIT_216s0013g01383.1	62	269	59	294	PF00069.22	Pkinase	4	202	264	139.2	1.4e-40	75.3788
VIT_216s0013g01386.1	375	642	372	644	PF00069.22	Pkinase	4	260	264	165.6	1.3e-48	97.3485
VIT_216s0013g01390.1	2	223	1	225	PF00069.22	Pkinase	53	260	264	129.8	1.1e-37	78.7879
VIT_216s0013g01920.1	457	705	452	709	PF07714.14	Pkinase_Tyr	6	254	260	135.9	1.3e-39	95.7692
VIT_216s0013g01940.1	116	282	76	298	PF00069.22	Pkinase	43	201	264	92.0	3.5e-26	60.2273
VIT_216s0013g01990.1	717	987	714	989	PF00069.22	Pkinase	4	260	264	166.8	5.4e-49	97.3485
VIT_216s0013g02130.1	262	532	257	532	PF07714.14	Pkinase_Tyr	7	260	260	135.7	1.5e-39	97.6923
VIT_216s0022g01240.1	779	1064	778	1064	PF00069.22	Pkinase	2	264	264	214.1	2e-63	99.6212
VIT_216s0022g01640.1	130	397	128	399	PF00069.22	Pkinase	3	260	264	166.4	7.1e-49	97.7273
VIT_216s0022g01650.1	305	571	303	573	PF00069.22	Pkinase	3	260	264	166.2	8.2e-49	97.7273
VIT_216s0022g01660.1	289	555	286	557	PF00069.22	Pkinase	4	260	264	164.0	3.8e-48	97.3485
VIT_216s0022g01670.1	89	355	87	357	PF00069.22	Pkinase	4	260	264	173.2	5.9e-51	97.3485
VIT_216s0022g01710.1	240	506	238	508	PF00069.22	Pkinase	4	260	264	163.1	7e-48	97.3485
VIT_216s0022g01720.1	89	353	86	357	PF00069.22	Pkinase	4	258	264	160.9	3.4e-47	96.5909
VIT_216s0022g02030.1	659	919	656	922	PF00069.22	Pkinase	4	259	264	148.3	2.3e-43	96.9697
VIT_216s0022g02230.1	93	246	90	258	PF07714.14	Pkinase_Tyr	4	159	260	98.8	2.7e-28	60
VIT_216s0022g02280.1	42	310	42	312	PF00069.22	Pkinase	1	259	264	153.6	5.8e-45	98.1061
VIT_216s0039g00230.1	345	613	342	615	PF00069.22	Pkinase	5	260	264	112.3	2.3e-32	96.9697
VIT_216s0039g00610.1	134	474	132	474	PF00069.22	Pkinase	3	264	264	169.3	9.1e-50	99.2424
VIT_216s0039g01180.1	182	323	182	325	PF00069.22	Pkinase	126	260	264	55.1	6.4e-15	51.1364
VIT_216s0039g01200.1	275	478	273	543	PF00069.22	Pkinase	3	198	264	154.0	4.4e-45	74.2424
VIT_216s0039g01210.1	347	613	345	615	PF00069.22	Pkinase	3	260	264	155.8	1.2e-45	97.7273
VIT_216s0039g01250.1	3	219	1	225	PF00069.22	Pkinase	54	256	264	127.1	7e-37	76.8939
VIT_216s0039g01260.1	7	272	4	274	PF00069.22	Pkinase	5	260	264	152.0	1.7e-44	96.9697
VIT_216s0039g01310.1	320	587	318	589	PF00069.22	Pkinase	4	260	264	165.0	1.9e-48	97.3485
VIT_216s0039g01330.1	281	548	279	550	PF00069.22	Pkinase	3	260	264	164.5	2.7e-48	97.7273
VIT_216s0039g01870.1	165	431	162	433	PF00069.22	Pkinase	5	260	264	151.3	2.9e-44	96.9697
VIT_216s0039g02400.1	6	256	6	256	PF00069.22	Pkinase	1	264	264	260.1	1.8e-77	100
VIT_216s0050g00690.1	496	741	493	747	PF07714.14	Pkinase_Tyr	6	254	260	125.1	2.6e-36	95.7692
VIT_216s0050g00770.1	411	670	410	670	PF00069.22	Pkinase	2	264	264	228.3	9.3e-68	99.6212
VIT_216s0050g01020.1	442	653	437	707	PF07714.14	Pkinase_Tyr	6	207	260	153.7	5.1e-45	77.6923
VIT_216s0050g01130.1	71	333	64	333	PF07714.14	Pkinase_Tyr	9	260	260	138.3	2.5e-40	96.9231
VIT_216s0050g01690.1	296	562	294	564	PF00069.22	Pkinase	3	260	264	160.2	5.6e-47	97.7273
VIT_216s0050g01700.1	365	631	362	633	PF00069.22	Pkinase	4	260	264	160.8	3.7e-47	97.3485
VIT_216s0050g01720.1	2	151	1	153	PF00069.22	Pkinase	118	260	264	79.9	1.7e-22	54.1667
VIT_216s0050g01880.1	526	727	524	793	PF00069.22	Pkinase	4	198	264	159.3	1e-46	73.8636
VIT_216s0050g01920.1	415	616	413	682	PF00069.22	Pkinase	4	198	264	159.7	7.9e-47	73.8636
VIT_216s0050g01930.1	366	508	365	510	PF00069.22	Pkinase	10	150	264	91.4	5.2e-26	53.4091
VIT_216s0050g01960.1	13	155	12	157	PF00069.22	Pkinase	10	150	264	89.1	2.8e-25	53.4091
VIT_216s0050g02020.1	8	241	3	243	PF00069.22	Pkinase	41	260	264	135.7	1.7e-39	83.3333
VIT_216s0050g02030.1	6	272	3	274	PF00069.22	Pkinase	4	260	264	167.6	3.1e-49	97.3485
VIT_216s0050g02060.1	80	347	78	349	PF00069.22	Pkinase	3	260	264	163.9	4.1e-48	97.7273
VIT_216s0050g02430.1	324	587	321	588	PF07714.14	Pkinase_Tyr	5	259	260	112.0	2.6e-32	98.0769
VIT_216s0050g02700.1	6	272	3	274	PF00069.22	Pkinase	4	260	264	161.6	2e-47	97.3485
VIT_216s0050g02720.1	284	547	281	551	PF00069.22	Pkinase	4	257	264	157.7	3.1e-46	96.2121
VIT_216s0050g02740.1	353	488	351	492	PF00069.22	Pkinase	3	135	264	94.5	6.2e-27	50.3788
VIT_216s0050g02760.1	3	223	1	225	PF00069.22	Pkinase	54	260	264	124.8	3.6e-36	78.4091
VIT_216s0098g00010.1	244	513	244	515	PF00069.22	Pkinase	1	260	264	158.7	1.6e-46	98.4848
VIT_216s0098g00020.1	271	538	269	540	PF00069.22	Pkinase	3	260	264	162.9	8e-48	97.7273
VIT_216s0098g00030.1	6	272	4	274	PF00069.22	Pkinase	4	260	264	162.9	8.4e-48	97.3485
VIT_216s0098g00080.1	54	209	51	213	PF00069.22	Pkinase	4	156	264	110.7	6.9e-32	57.9545
VIT_216s0098g00110.1	243	468	220	470	PF00069.22	Pkinase	49	260	264	119.0	2e-34	80.303
VIT_216s0098g00120.1	282	549	280	551	PF00069.22	Pkinase	3	260	264	166.5	6.5e-49	97.7273
VIT_216s0098g00150.1	244	509	240	511	PF00069.22	Pkinase	5	260	264	152.2	1.5e-44	96.9697
VIT_216s0098g00160.1	299	566	297	568	PF00069.22	Pkinase	3	260	264	155.5	1.5e-45	97.7273
VIT_216s0098g00180.1	74	340	72	342	PF00069.22	Pkinase	4	260	264	167.1	4.3e-49	97.3485
VIT_216s0098g00190.1	303	565	300	567	PF00069.22	Pkinase	5	260	264	161.8	1.8e-47	96.9697
VIT_216s0098g00200.1	373	638	371	640	PF00069.22	Pkinase	4	260	264	169.8	6.4e-50	97.3485
VIT_216s0098g00230.1	268	535	266	537	PF00069.22	Pkinase	3	260	264	156.8	6e-46	97.7273
VIT_216s0098g00240.1	348	614	346	616	PF00069.22	Pkinase	4	260	264	163.1	7.4e-48	97.3485
VIT_216s0098g00330.1	235	403	226	403	PF00069.22	Pkinase	99	264	264	29.8	3.3e-07	62.8788
VIT_216s0098g00390.1	302	569	300	571	PF00069.22	Pkinase	3	260	264	160.8	3.6e-47	97.7273
VIT_216s0098g00400.1	182	448	180	450	PF00069.22	Pkinase	4	260	264	163.3	6.4e-48	97.3485
VIT_216s0098g00410.1	288	555	286	557	PF00069.22	Pkinase	3	260	264	159.1	1.2e-46	97.7273
VIT_216s0098g00420.1	93	359	91	361	PF00069.22	Pkinase	4	260	264	160.0	6.3e-47	97.3485
VIT_216s0098g00430.1	704	938	703	989	PF00069.22	Pkinase	2	212	264	134.3	4.5e-39	79.9242
VIT_216s0098g00720.1	388	542	385	635	PF07714.14	Pkinase_Tyr	4	163	260	75.2	4.5e-21	61.5385
VIT_216s0098g01140.1	139	401	139	401	PF00069.22	Pkinase	1	264	264	230.1	2.6e-68	100
VIT_216s0100g00340.1	138	394	136	394	PF00069.22	Pkinase	3	264	264	238.8	5.8e-71	99.2424
VIT_216s0100g00710.1	1026	1295	1023	1295	PF07714.14	Pkinase_Tyr	4	260	260	157.6	3.2e-46	98.8462
VIT_216s0148g00010.1	273	536	270	540	PF00069.22	Pkinase	4	257	264	155.9	1.1e-45	96.2121
VIT_216s0148g00020.1	399	665	396	667	PF00069.22	Pkinase	4	260	264	159.5	9.1e-47	97.3485
VIT_216s0148g00030.1	293	560	291	562	PF00069.22	Pkinase	3	260	264	165.5	1.3e-48	97.7273
VIT_216s0148g00040.1	290	557	288	559	PF00069.22	Pkinase	3	260	264	166.3	7.4e-49	97.7273
VIT_216s0148g00050.1	3	272	3	274	PF00069.22	Pkinase	1	260	264	158.9	1.3e-46	98.4848
VIT_216s0148g00060.1	296	558	293	563	PF00069.22	Pkinase	4	256	264	158.4	1.9e-46	95.8333
VIT_216s0148g00070.1	216	366	214	368	PF00069.22	Pkinase	117	260	264	79.6	2.2e-22	54.5455
VIT_216s0148g00110.1	379	642	376	646	PF00069.22	Pkinase	4	257	264	158.3	2.1e-46	96.2121
VIT_216s0148g00120.1	6	272	3	274	PF00069.22	Pkinase	4	260	264	161.9	1.7e-47	97.3485
VIT_216s0148g00130.1	51	318	49	320	PF00069.22	Pkinase	3	260	264	161.0	3.1e-47	97.7273
VIT_216s0148g00140.1	124	386	119	388	PF00069.22	Pkinase	8	260	264	152.3	1.4e-44	95.8333
VIT_216s0148g00150.1	5	272	3	274	PF00069.22	Pkinase	3	260	264	139.1	1.5e-40	97.7273
VIT_216s0148g00160.1	63	330	61	332	PF00069.22	Pkinase	3	260	264	162.1	1.5e-47	97.7273
VIT_216s0148g00180.1	338	480	336	486	PF00069.22	Pkinase	3	142	264	100.8	7.2e-29	53.0303
VIT_216s0148g00210.1	403	670	401	672	PF00069.22	Pkinase	3	260	264	163.1	7.3e-48	97.7273
VIT_216s0148g00220.1	6	272	3	274	PF00069.22	Pkinase	4	260	264	155.8	1.2e-45	97.3485
VIT_216s0148g00230.1	5	333	3	336	PF00069.22	Pkinase	3	259	264	130.7	5.6e-38	97.3485
VIT_216s0148g00240.1	63	265	61	276	PF00069.22	Pkinase	3	197	264	160.4	4.9e-47	73.8636
VIT_216s0148g00260.1	331	598	329	600	PF00069.22	Pkinase	3	260	264	144.1	4.4e-42	97.7273
VIT_216s0148g00280.1	6	272	3	274	PF00069.22	Pkinase	4	260	264	162.2	1.4e-47	97.3485
VIT_216s0148g00290.1	338	603	335	605	PF00069.22	Pkinase	4	260	264	157.0	5.2e-46	97.3485
VIT_216s0148g00300.1	175	374	173	383	PF00069.22	Pkinase	4	199	264	162.9	8.3e-48	74.2424
VIT_216s0148g00320.1	280	547	278	549	PF00069.22	Pkinase	3	260	264	166.6	6e-49	97.7273
VIT_216s0148g00330.1	3	272	3	274	PF00069.22	Pkinase	1	260	264	163.6	5.1e-48	98.4848
VIT_216s0148g00360.1	372	637	369	639	PF00069.22	Pkinase	4	260	264	153.0	8.7e-45	97.3485
VIT_216s0148g00370.1	282	544	280	546	PF00069.22	Pkinase	4	260	264	168.5	1.7e-49	97.3485
VIT_216s0148g00410.1	133	400	131	402	PF00069.22	Pkinase	3	260	264	162.1	1.4e-47	97.7273
VIT_217s0000g00620.1	104	395	104	395	PF00069.22	Pkinase	1	264	264	220.5	2.2e-65	100
VIT_217s0000g01700.1	488	745	483	748	PF07714.14	Pkinase_Tyr	6	257	260	69.5	2.4e-19	96.9231
VIT_217s0000g01810.1	361	652	361	652	PF00069.22	Pkinase	1	264	264	257.4	1.2e-76	100
VIT_217s0000g01970.1	48	308	47	308	PF00069.22	Pkinase	2	264	264	218.1	1.2e-64	99.6212
VIT_217s0000g02000.1	895	1183	894	1183	PF00069.22	Pkinase	2	264	264	219.4	5e-65	99.6212
VIT_217s0000g02010.1	381	641	378	644	PF00069.22	Pkinase	4	259	264	131.8	2.5e-38	96.9697
VIT_217s0000g02100.1	415	681	412	681	PF07714.14	Pkinase_Tyr	5	260	260	167.3	3.5e-49	98.4615
VIT_217s0000g02360.1	944	1147	939	1209	PF00069.22	Pkinase	6	204	264	151.5	2.4e-44	75.3788
VIT_217s0000g02370.1	774	1032	769	1034	PF00069.22	Pkinase	6	260	264	159.0	1.3e-46	96.5909
VIT_217s0000g02390.1	767	1026	762	1028	PF00069.22	Pkinase	6	260	264	157.7	3.2e-46	96.5909
VIT_217s0000g02410.1	377	643	377	646	PF00069.22	Pkinase	1	258	264	175.5	1.2e-51	97.7273
VIT_217s0000g02540.1	745	996	744	996	PF07714.14	Pkinase_Tyr	2	260	260	223.6	2.3e-66	99.6154
VIT_217s0000g02570.1	110	401	110	401	PF00069.22	Pkinase	1	264	264	230.2	2.4e-68	100
VIT_217s0000g02960.1	37	213	35	213	PF00069.22	Pkinase	105	264	264	146.0	1.2e-42	60.6061
VIT_217s0000g03330.1	340	609	338	611	PF00069.22	Pkinase	4	260	264	158.8	1.5e-46	97.3485
VIT_217s0000g03340.1	369	637	366	638	PF07714.14	Pkinase_Tyr	4	259	260	168.2	1.8e-49	98.4615
VIT_217s0000g03520.1	2	249	1	251	PF00069.22	Pkinase	22	259	264	149.6	9.2e-44	90.1515
VIT_217s0000g04360.1	384	652	384	654	PF00069.22	Pkinase	1	260	264	175.5	1.2e-51	98.4848
VIT_217s0000g04370.1	378	644	378	647	PF00069.22	Pkinase	1	258	264	167.3	3.7e-49	97.7273
VIT_217s0000g04380.1	379	646	379	650	PF00069.22	Pkinase	1	258	264	167.3	3.7e-49	97.7273
VIT_217s0000g04420.1	7	253	3	253	PF07714.14	Pkinase_Tyr	30	260	260	154.1	3.8e-45	88.8462
VIT_217s0000g04670.1	32	331	28	332	PF00069.22	Pkinase	5	261	264	105.2	3.3e-30	97.3485
VIT_217s0000g05520.1	70	328	70	328	PF00069.22	Pkinase	1	264	264	250.3	1.9e-74	100
VIT_217s0000g05570.1	313	580	311	582	PF00069.22	Pkinase	3	260	264	165.3	1.5e-48	97.7273
VIT_217s0000g05890.1	2	246	1	247	PF07714.14	Pkinase_Tyr	30	259	260	131.8	2.3e-38	88.4615
VIT_217s0000g06620.1	191	404	188	458	PF07714.14	Pkinase_Tyr	4	207	260	160.3	4.7e-47	78.4615
VIT_217s0000g06650.1	117	401	117	401	PF00069.22	Pkinase	1	264	264	228.5	8.2e-68	100
VIT_217s0000g06710.1	803	1072	802	1075	PF00069.22	Pkinase	2	259	264	157.9	2.9e-46	97.7273
VIT_217s0000g06755.1	9	268	5	268	PF00069.22	Pkinase	5	264	264	188.2	1.5e-55	98.4848
VIT_217s0000g07520.1	122	385	122	385	PF00069.22	Pkinase	1	264	264	246.1	3.5e-73	100
VIT_217s0000g08140.1	82	271	78	281	PF00069.22	Pkinase	5	170	264	125.7	1.9e-36	62.8788
VIT_217s0000g08240.1	64	314	60	314	PF07714.14	Pkinase_Tyr	5	260	260	210.5	2.4e-62	98.4615
VIT_217s0000g08720.1	329	594	326	594	PF07714.14	Pkinase_Tyr	4	260	260	154.9	2.1e-45	98.8462
VIT_217s0000g08770.1	321	586	319	588	PF00069.22	Pkinase	3	259	264	168.4	1.7e-49	97.3485
VIT_217s0000g08900.1	779	1047	776	1049	PF00069.22	Pkinase	4	258	264	140.2	7.2e-41	96.5909
VIT_217s0000g09170.1	350	615	349	618	PF00069.22	Pkinase	2	259	264	169.5	7.8e-50	97.7273
VIT_217s0000g09290.1	30	286	26	286	PF07714.14	Pkinase_Tyr	5	260	260	188.6	1.1e-55	98.4615
VIT_217s0000g09380.1	31	286	29	286	PF00069.22	Pkinase	4	264	264	171.1	2.6e-50	98.8636
VIT_217s0000g09495.1	367	614	347	615	PF07714.14	Pkinase_Tyr	32	259	260	104.9	3.7e-30	87.6923
VIT_217s0000g09500.1	100	427	100	427	PF00069.22	Pkinase	1	264	264	168.9	1.2e-49	100
VIT_217s0000g09710.1	343	566	340	629	PF00069.22	Pkinase	4	212	264	141.9	2.2e-41	79.1667
VIT_218s0001g00180.1	85	322	78	324	PF00069.22	Pkinase	14	260	264	84.0	9.5e-24	93.5606
VIT_218s0001g00720.1	291	540	291	540	PF07714.14	Pkinase_Tyr	1	260	260	250.1	1.9e-74	100
VIT_218s0001g00990.1	74	332	74	332	PF00069.22	Pkinase	1	264	264	257.1	1.5e-76	100
VIT_218s0001g01310.1	144	281	144	291	PF00069.22	Pkinase	1	135	264	102.3	2.5e-29	51.1364
VIT_218s0001g01320.1	997	1263	997	1267	PF00069.22	Pkinase	1	258	264	174.3	2.8e-51	97.7273
VIT_218s0001g01370.1	418	684	418	688	PF00069.22	Pkinase	1	258	264	181.7	1.6e-53	97.7273
VIT_218s0001g01680.1	358	564	355	624	PF00069.22	Pkinase	4	204	264	145.4	1.8e-42	76.1364
VIT_218s0001g01960.1	294	506	293	567	PF00069.22	Pkinase	2	203	264	148.7	1.7e-43	76.5152
VIT_218s0001g02590.1	765	933	763	934	PF00069.22	Pkinase	3	166	264	112.9	1.5e-32	62.1212
VIT_218s0001g03390.1	315	518	313	595	PF00069.22	Pkinase	4	204	264	171.4	2.1e-50	76.1364
VIT_218s0001g03680.1	489	782	489	782	PF00069.22	Pkinase	1	264	264	187.7	2.2e-55	100
VIT_218s0001g03780.1	75	305	62	308	PF00069.22	Pkinase	43	259	264	104.5	5.3e-30	82.197
VIT_218s0001g03810.1	76	324	65	331	PF00069.22	Pkinase	23	259	264	95.7	2.6e-27	89.7727
VIT_218s0001g03960.1	297	447	294	461	PF00069.22	Pkinase	4	153	264	138.3	2.6e-40	56.8182
VIT_218s0001g06310.1	4	260	4	260	PF00069.22	Pkinase	1	264	264	237.0	2e-70	100
VIT_218s0001g06780.1	157	440	157	440	PF00069.22	Pkinase	1	264	264	231.1	1.3e-68	100
VIT_218s0001g07070.1	113	361	113	361	PF00069.22	Pkinase	1	264	264	231.4	1.1e-68	100
VIT_218s0001g07150.1	46	324	44	326	PF00069.22	Pkinase	3	259	264	125.2	2.7e-36	97.3485
VIT_218s0001g07700.1	635	889	635	889	PF07714.14	Pkinase_Tyr	1	260	260	228.8	6e-68	100
VIT_218s0001g07980.1	10	263	10	263	PF00069.22	Pkinase	1	264	264	240.1	2.4e-71	100
VIT_218s0001g08230.1	666	949	664	951	PF00069.22	Pkinase	3	260	264	149.1	1.3e-43	97.7273
VIT_218s0001g08240.1	711	982	708	985	PF00069.22	Pkinase	4	259	264	171.0	2.8e-50	96.9697
VIT_218s0001g09320.1	34	319	34	319	PF00069.22	Pkinase	1	264	264	223.5	2.7e-66	100
VIT_218s0001g09550.1	705	919	704	940	PF00069.22	Pkinase	2	198	264	136.4	9.9e-40	74.6212
VIT_218s0001g09720.1	516	788	514	790	PF00069.22	Pkinase	4	260	264	164.4	2.8e-48	97.3485
VIT_218s0001g09730.1	494	766	492	768	PF00069.22	Pkinase	4	260	264	169.8	6.4e-50	97.3485
VIT_218s0001g09740.1	513	784	510	787	PF00069.22	Pkinase	5	260	264	174.8	2e-51	96.9697
VIT_218s0001g09750.1	515	787	513	789	PF00069.22	Pkinase	4	260	264	169.8	6.7e-50	97.3485
VIT_218s0001g09770.1	99	370	96	373	PF00069.22	Pkinase	5	260	264	173.7	4.1e-51	96.9697
VIT_218s0001g09790.1	457	729	455	731	PF00069.22	Pkinase	4	260	264	172.3	1.1e-50	97.3485
VIT_218s0001g09800.1	479	750	476	753	PF00069.22	Pkinase	5	260	264	170.6	3.6e-50	96.9697
VIT_218s0001g09820.1	513	785	511	786	PF00069.22	Pkinase	4	260	264	169.9	6.1e-50	97.3485
VIT_218s0001g09840.1	510	781	507	784	PF00069.22	Pkinase	5	260	264	171.0	2.8e-50	96.9697
VIT_218s0001g10070.1	388	639	385	641	PF00069.22	Pkinase	4	260	264	112.8	1.6e-32	97.3485
VIT_218s0001g10310.1	184	451	182	453	PF00069.22	Pkinase	3	260	264	163.2	6.7e-48	97.7273
VIT_218s0001g10470.1	107	410	107	410	PF00069.22	Pkinase	1	264	264	217.1	2.4e-64	100
VIT_218s0001g11240.1	356	562	355	567	PF00069.22	Pkinase	2	198	264	195.3	1.1e-57	74.6212
VIT_218s0001g11590.1	404	678	400	679	PF07714.14	Pkinase_Tyr	5	259	260	147.9	2.9e-43	98.0769
VIT_218s0001g11620.1	324	592	324	595	PF00069.22	Pkinase	1	259	264	150.2	6.4e-44	98.1061
VIT_218s0001g12260.1	499	785	498	785	PF00069.22	Pkinase	2	264	264	217.0	2.6e-64	99.6212
VIT_218s0001g12520.1	529	802	524	804	PF07714.14	Pkinase_Tyr	6	258	260	77.8	7.2e-22	97.3077
VIT_218s0001g13010.1	33	319	32	319	PF00069.22	Pkinase	2	264	264	240.9	1.3e-71	99.6212
VIT_218s0001g13590.1	805	1067	803	1070	PF00069.22	Pkinase	3	258	264	107.5	6.5e-31	96.9697
VIT_218s0001g14610.1	697	969	696	971	PF00069.22	Pkinase	2	260	264	147.5	4.2e-43	98.1061
VIT_218s0001g14690.1	430	634	429	694	PF00069.22	Pkinase	2	204	264	141.4	2.9e-41	76.8939
VIT_218s0001g14990.1	493	705	492	759	PF00069.22	Pkinase	2	212	264	130.8	5.1e-38	79.9242
VIT_218s0001g15620.1	812	1080	808	1081	PF07714.14	Pkinase_Tyr	6	259	260	105.1	3.3e-30	97.6923
VIT_218s0001g15720.1	768	1037	765	1040	PF00069.22	Pkinase	4	259	264	142.4	1.5e-41	96.9697
VIT_218s0041g00010.1	404	670	404	674	PF00069.22	Pkinase	1	258	264	167.9	2.5e-49	97.7273
VIT_218s0041g00020.1	548	815	548	818	PF00069.22	Pkinase	1	259	264	175.4	1.3e-51	98.1061
VIT_218s0041g00030.1	6	237	2	239	PF07714.14	Pkinase_Tyr	44	258	260	144.7	2.7e-42	82.6923
VIT_218s0041g00040.1	420	687	420	690	PF00069.22	Pkinase	1	259	264	178.4	1.5e-52	98.1061
VIT_218s0041g01140.1	280	549	279	554	PF00069.22	Pkinase	2	256	264	172.1	1.3e-50	96.5909
VIT_218s0041g01160.1	335	607	334	609	PF00069.22	Pkinase	2	259	264	170.5	3.9e-50	97.7273
VIT_218s0041g01170.1	264	535	263	537	PF00069.22	Pkinase	2	259	264	172.3	1.2e-50	97.7273
VIT_218s0041g01210.1	280	552	279	554	PF00069.22	Pkinase	2	259	264	173.6	4.5e-51	97.7273
VIT_218s0041g01290.1	457	745	455	745	PF07714.14	Pkinase_Tyr	3	260	260	150.3	5.3e-44	99.2308
VIT_218s0041g01350.1	680	949	679	952	PF00069.22	Pkinase	2	260	264	165.0	1.9e-48	98.1061
VIT_218s0072g00140.1	121	402	121	402	PF00069.22	Pkinase	1	264	264	234.5	1.2e-69	100
VIT_218s0072g00170.1	85	357	81	359	PF07714.14	Pkinase_Tyr	6	258	260	159.8	6.6e-47	97.3077
VIT_218s0072g00990.1	681	940	678	942	PF00069.22	Pkinase	12	260	264	85.0	4.9e-24	94.3182
VIT_218s0072g01030.1	23	281	23	281	PF00069.22	Pkinase	1	264	264	254.1	1.3e-75	100
VIT_218s0075g00520.1	70	328	56	328	PF07714.14	Pkinase_Tyr	31	260	260	70.5	1.2e-19	88.4615
VIT_218s0082g00009.1	95	277	63	285	PF07714.14	Pkinase_Tyr	46	227	260	100.7	7.5e-29	70
VIT_218s0086g00200.1	267	536	265	538	PF00069.22	Pkinase	4	260	264	175.4	1.3e-51	97.3485
VIT_218s0086g00210.1	486	755	484	757	PF00069.22	Pkinase	4	260	264	175.6	1.1e-51	97.3485
VIT_218s0089g00030.1	108	345	93	345	PF00069.22	Pkinase	48	264	264	71.5	6.5e-20	82.197
VIT_218s0089g01140.1	370	635	370	638	PF00069.22	Pkinase	1	258	264	166.8	5.4e-49	97.7273
VIT_218s0089g01150.1	401	667	401	670	PF00069.22	Pkinase	1	258	264	167.5	3.4e-49	97.7273
VIT_218s0089g01400.1	18	190	4	200	PF00069.22	Pkinase	46	198	264	73.9	1.1e-20	57.9545
VIT_218s0122g00230.1	418	660	403	663	PF00069.22	Pkinase	38	258	264	131.9	2.3e-38	83.7121
VIT_218s0122g00240.1	316	558	302	560	PF00069.22	Pkinase	38	259	264	133.8	6.2e-39	84.0909
VIT_218s0122g00371.1	266	535	266	538	PF00069.22	Pkinase	1	258	264	158.7	1.6e-46	97.7273
VIT_218s0122g00550.1	14	315	14	315	PF00069.22	Pkinase	1	264	264	249.4	3.3e-74	100
VIT_218s0122g00970.1	500	788	498	788	PF00069.22	Pkinase	3	264	264	126.6	9.6e-37	99.2424
VIT_218s0122g01240.1	86	352	84	359	PF00069.22	Pkinase	3	257	264	160.1	5.9e-47	96.5909
VIT_218s0122g01260.1	85	361	81	361	PF07714.14	Pkinase_Tyr	5	260	260	172.0	1.2e-50	98.4615
VIT_218s0164g00070.1	145	416	144	418	PF00069.22	Pkinase	2	260	264	153.1	7.8e-45	98.1061
VIT_218s0166g00050.1	688	907	685	929	PF07714.14	Pkinase_Tyr	4	213	260	145.6	1.5e-42	80.7692
VIT_218s0166g00120.1	3	270	3	273	PF00069.22	Pkinase	1	258	264	151.2	3e-44	97.7273
VIT_218s0166g00230.1	473	729	471	733	PF00069.22	Pkinase	5	257	264	167.6	3e-49	95.8333
VIT_218s0166g00290.1	285	532	285	533	PF07714.14	Pkinase_Tyr	1	259	260	246.5	2.3e-73	99.6154
VIT_219s0014g00110.1	74	340	72	342	PF00069.22	Pkinase	3	260	264	166.4	6.9e-49	97.7273
VIT_219s0014g00220.1	25	316	25	316	PF00069.22	Pkinase	1	264	264	224.0	1.9e-66	100
VIT_219s0014g00470.1	664	873	661	932	PF07714.14	Pkinase_Tyr	4	217	260	161.4	2.2e-47	82.3077
VIT_219s0014g00500.1	681	947	678	949	PF07714.14	Pkinase_Tyr	4	258	260	161.2	2.5e-47	98.0769
VIT_219s0014g00510.1	153	326	151	329	PF07714.14	Pkinase_Tyr	3	184	260	102.7	1.7e-29	70
VIT_219s0014g00520.1	668	877	665	936	PF07714.14	Pkinase_Tyr	4	217	260	159.1	1.1e-46	82.3077
VIT_219s0014g00680.1	663	930	660	931	PF07714.14	Pkinase_Tyr	4	259	260	167.9	2.2e-49	98.4615
VIT_219s0014g00710.1	267	535	264	535	PF07714.14	Pkinase_Tyr	4	260	260	167.5	3e-49	98.8462
VIT_219s0014g00750.1	125	386	122	386	PF07714.14	Pkinase_Tyr	4	260	260	150.9	3.5e-44	98.8462
VIT_219s0014g00810.1	664	931	660	931	PF07714.14	Pkinase_Tyr	5	260	260	164.4	2.8e-48	98.4615
VIT_219s0014g00830.1	1286	1553	1282	1553	PF07714.14	Pkinase_Tyr	5	260	260	164.8	2e-48	98.4615
VIT_219s0014g00940.1	79	293	78	349	PF00069.22	Pkinase	2	208	264	156.3	8.5e-46	78.4091
VIT_219s0014g01230.1	165	417	161	417	PF07714.14	Pkinase_Tyr	14	260	260	95.9	2.1e-27	95
VIT_219s0014g01530.1	49	318	47	318	PF07714.14	Pkinase_Tyr	3	260	260	162.9	7.6e-48	99.2308
VIT_219s0014g02310.1	16	267	15	267	PF00069.22	Pkinase	2	264	264	232.6	4.6e-69	99.6212
VIT_219s0014g02360.1	809	1077	808	1079	PF00069.22	Pkinase	2	260	264	153.5	6e-45	98.1061
VIT_219s0014g02620.1	454	718	452	720	PF00069.22	Pkinase	4	260	264	177.4	3.1e-52	97.3485
VIT_219s0014g02670.1	132	416	132	416	PF00069.22	Pkinase	1	264	264	229.5	4.1e-68	100
VIT_219s0014g03400.1	288	548	282	552	PF07714.14	Pkinase_Tyr	7	256	260	162.9	7.4e-48	96.1538
VIT_219s0014g03990.1	1	192	1	196	PF07714.14	Pkinase_Tyr	83	256	260	98.0	5e-28	66.9231
VIT_219s0014g04040.1	501	768	500	769	PF07714.14	Pkinase_Tyr	2	259	260	166.9	4.7e-49	99.2308
VIT_219s0014g04080.1	468	720	458	720	PF07714.14	Pkinase_Tyr	23	260	260	154.8	2.3e-45	91.5385
VIT_219s0014g04090.1	481	749	480	749	PF07714.14	Pkinase_Tyr	2	260	260	172.5	8.8e-51	99.6154
VIT_219s0014g04130.1	519	787	518	787	PF07714.14	Pkinase_Tyr	2	260	260	171.0	2.6e-50	99.6154
VIT_219s0014g04150.1	359	626	357	626	PF07714.14	Pkinase_Tyr	3	260	260	168.8	1.2e-49	99.2308
VIT_219s0014g04160.1	10	186	4	186	PF07714.14	Pkinase_Tyr	100	260	260	94.1	7.3e-27	61.9231
VIT_219s0014g04173.1	500	668	498	674	PF00069.22	Pkinase	3	154	264	108.3	3.6e-31	57.5758
VIT_219s0014g04190.1	530	798	528	798	PF07714.14	Pkinase_Tyr	3	260	260	171.0	2.6e-50	99.2308
VIT_219s0014g04210.1	236	484	220	486	PF07714.14	Pkinase_Tyr	27	258	260	143.3	7.5e-42	89.2308
VIT_219s0014g04220.1	623	886	619	889	PF07714.14	Pkinase_Tyr	5	257	260	157.4	3.6e-46	97.3077
VIT_219s0014g04240.1	33	182	30	209	PF07714.14	Pkinase_Tyr	4	156	260	112.2	2.2e-32	58.8462
VIT_219s0014g04250.1	60	326	59	330	PF07714.14	Pkinase_Tyr	2	256	260	163.2	6.2e-48	98.0769
VIT_219s0014g04270.1	514	781	513	784	PF07714.14	Pkinase_Tyr	2	257	260	164.4	2.6e-48	98.4615
VIT_219s0014g04310.1	509	717	506	777	PF07714.14	Pkinase_Tyr	4	207	260	161.2	2.5e-47	78.4615
VIT_219s0014g04380.1	2	197	1	200	PF00069.22	Pkinase	75	258	264	105.9	2e-30	69.697
VIT_219s0014g04400.1	504	769	501	772	PF07714.14	Pkinase_Tyr	4	257	260	158.9	1.3e-46	97.6923
VIT_219s0014g04410.1	25	190	9	193	PF00069.22	Pkinase	103	258	264	97.5	7.2e-28	59.0909
VIT_219s0014g04430.1	17	198	7	269	PF07714.14	Pkinase_Tyr	25	205	260	147.3	4.4e-43	69.6154
VIT_219s0014g04470.2	431	696	428	699	PF07714.14	Pkinase_Tyr	4	257	260	160.8	3.3e-47	97.6923
VIT_219s0014g04490.1	37	234	34	305	PF07714.14	Pkinase_Tyr	4	205	260	171.0	2.6e-50	77.6923
VIT_219s0014g04510.1	5	180	1	183	PF07714.14	Pkinase_Tyr	100	257	260	82.6	2.4e-23	60.7692
VIT_219s0014g04530.1	511	709	508	779	PF07714.14	Pkinase_Tyr	4	206	260	164.9	1.9e-48	78.0769
VIT_219s0014g04540.1	491	689	488	759	PF07714.14	Pkinase_Tyr	4	206	260	161.6	1.9e-47	78.0769
VIT_219s0014g04590.1	44	242	41	312	PF07714.14	Pkinase_Tyr	4	206	260	170.0	5.3e-50	78.0769
VIT_219s0014g04600.1	507	770	504	775	PF07714.14	Pkinase_Tyr	4	255	260	167.6	2.8e-49	96.9231
VIT_219s0014g04630.1	234	432	231	502	PF07714.14	Pkinase_Tyr	4	206	260	165.4	1.3e-48	78.0769
VIT_219s0014g04640.1	496	763	494	765	PF07714.14	Pkinase_Tyr	3	258	260	160.7	3.6e-47	98.4615
VIT_219s0014g04960.1	114	375	112	375	PF07714.14	Pkinase_Tyr	3	260	260	178.9	1e-52	99.2308
VIT_219s0015g00620.1	357	627	357	629	PF00069.22	Pkinase	1	260	264	178.9	1.1e-52	98.4848
VIT_219s0015g00770.1	53	205	52	220	PF00069.22	Pkinase	2	151	264	129.8	1.1e-37	56.8182
VIT_219s0015g01120.1	772	974	769	1043	PF00069.22	Pkinase	4	198	264	127.0	7.5e-37	73.8636
VIT_219s0015g01890.1	914	1184	912	1186	PF00069.22	Pkinase	3	260	264	151.5	2.5e-44	97.7273
VIT_219s0015g02410.1	360	522	358	522	PF00069.22	Pkinase	3	160	264	123.9	6.5e-36	59.8485
VIT_219s0027g00010.1	807	1077	806	1079	PF00069.22	Pkinase	2	260	264	162.1	1.4e-47	98.1061
VIT_219s0027g00020.1	102	400	100	400	PF00069.22	Pkinase	3	264	264	184.9	1.6e-54	99.2424
VIT_219s0027g00390.1	49	315	46	317	PF00069.22	Pkinase	4	260	264	158.5	1.8e-46	97.3485
VIT_219s0085g00550.1	927	1188	926	1189	PF07714.14	Pkinase_Tyr	2	259	260	208.8	7.6e-62	99.2308
VIT_219s0085g01140.1	46	199	45	210	PF00069.22	Pkinase	2	152	264	128.1	3.4e-37	57.197
VIT_219s0090g00030.1	39	248	37	261	PF00069.22	Pkinase	3	204	264	148.3	2.3e-43	76.5152
VIT_219s0090g00410.1	88	346	88	346	PF00069.22	Pkinase	1	264	264	248.6	6e-74	100
VIT_219s0090g00820.1	6	255	3	255	PF00069.22	Pkinase	4	264	264	176.8	4.7e-52	98.8636
VIT_219s0090g01690.1	29	284	27	284	PF00069.22	Pkinase	4	264	264	183.3	5.1e-54	98.8636
