# Supplementary material for: The grapevine kinome: annotation, classification and expression patterns in developmental processes and stress responses
Source: Hortic Res. 2018 Apr 1;5:19. doi: 10.1038/s41438-018-0027-0 (PMC5878832; doi:10.1038/s41438-018-0027-0)
Supplement: Supplementary file 3 — Supplementary Table S2(XLSX 73 kb) [file 41438_2018_27_MOESM3_ESM.xlsx]

## Sheet: TableS2
Supplementary Table S2: Kinase domain annotation of atypical grapevine protein kinases.
Seq ID	Alignment start	Alignment end	Envelope start	Envelope end	HMM accession #	HMM name	HMM start	HMM end	HMM length	Bit score	E-value	% Coverage
VIT_200s0286g00030.1	2	145	1	148	PF07714.14	Pkinase_Tyr	129	257	260	54.1	1.2e-14	49.6154
VIT_200s2594g00010.1	2	135	1	140	PF07714.14	Pkinase_Tyr	32	160	260	85.6	2.9e-24	49.6154
VIT_212s0121g00310.1	107	244	106	247	PF00069.22	Pkinase	130	259	264	46.9	2e-12	49.2424
VIT_200s0346g00060.1	2	172	1	176	PF00069.22	Pkinase	131	259	264	50.6	1.5e-13	48.8636
VIT_207s0031g02130.1	251	412	244	412	PF00069.22	Pkinase	136	264	264	82.3	3.2e-23	48.8636
VIT_208s0007g01180.1	521	648	519	651	PF00069.22	Pkinase	4	132	264	87.0	1.1e-24	48.8636
VIT_200s0179g00130.1	343	499	280	526	PF00069.22	Pkinase	85	212	264	70.0	1.8e-19	48.4848
VIT_200s0258g00080.1	6	143	1	162	PF00069.22	Pkinase	42	169	264	100.0	1.3e-28	48.4848
VIT_213s0106g00010.1	2	136	1	140	PF00069.22	Pkinase	130	257	264	67.4	1.2e-18	48.4848
VIT_218s0001g03740.1	57	196	32	196	PF00069.22	Pkinase	42	168	264	63.0	2.4e-17	48.1061
VIT_200s1557g00010.1	2	135	1	165	PF00069.22	Pkinase	75	200	264	105.6	2.5e-30	47.7273
VIT_217s0000g04400.1	286	417	281	420	PF00069.22	Pkinase	134	259	264	62.8	2.9e-17	47.7273
VIT_206s0080g01260.1	66	187	48	203	PF07714.14	Pkinase_Tyr	32	154	260	57.7	9.7e-16	47.3077
VIT_219s0014g00530.1	340	466	322	469	PF07714.14	Pkinase_Tyr	62	184	260	76.7	1.5e-21	47.3077
VIT_210s0042g00610.1	161	284	157	311	PF00069.22	Pkinase	108	231	264	69.1	3.5e-19	46.9697
VIT_216s0098g00170.1	63	178	62	181	PF07714.14	Pkinase_Tyr	2	123	260	75.8	2.9e-21	46.9231
VIT_204s0044g00810.1	7	132	1	134	PF00069.22	Pkinase	137	259	264	52.6	3.6e-14	46.5909
VIT_207s0005g04830.1	3	144	1	157	PF00069.22	Pkinase	51	172	264	68.3	5.8e-19	46.2121
VIT_217s0000g02350.1	136	257	134	262	PF00069.22	Pkinase	138	259	264	43.8	1.8e-11	46.2121
VIT_212s0055g00610.1	38	152	35	153	PF07714.14	Pkinase_Tyr	4	123	260	70.9	9.1e-20	46.1538
VIT_212s0035g00110.1	189	316	180	317	PF00069.22	Pkinase	138	258	264	49.8	2.6e-13	45.8333
VIT_212s0034g02200.1	25	149	1	209	PF00069.22	Pkinase	93	212	264	95.7	2.6e-27	45.4545
VIT_215s0048g02400.1	4	113	2	113	PF00069.22	Pkinase	146	264	264	78.0	6.8e-22	45.0758
VIT_201s0010g03270.1	9	117	4	117	PF00069.22	Pkinase	147	264	264	74.7	6.7e-21	44.697
VIT_204s0008g00915.1	24	144	5	168	PF00069.22	Pkinase	103	220	264	44.0	1.6e-11	44.697
VIT_207s0005g04080.1	2	126	1	191	PF00069.22	Pkinase	81	198	264	84.4	7.3e-24	44.697
VIT_202s0025g03850.1	90	209	86	210	PF00069.22	Pkinase	5	121	264	94.5	6.2e-27	44.3182
VIT_200s0409g00080.1	4	133	1	135	PF07714.14	Pkinase_Tyr	144	258	260	54.9	6.6e-15	44.2308
VIT_200s0437g00060.1	4	132	1	134	PF07714.14	Pkinase_Tyr	144	258	260	54.6	8.3e-15	44.2308
VIT_200s1458g00010.1	4	132	1	134	PF07714.14	Pkinase_Tyr	144	258	260	54.6	8.7e-15	44.2308
VIT_200s2485g00010.1	4	132	1	134	PF07714.14	Pkinase_Tyr	144	258	260	54.7	7.7e-15	44.2308
VIT_219s0014g04440.1	4	133	1	135	PF07714.14	Pkinase_Tyr	144	258	260	53.5	1.9e-14	44.2308
VIT_200s0445g00010.1	487	597	484	598	PF07714.14	Pkinase_Tyr	4	117	260	50.4	1.6e-13	43.8462
VIT_200s2770g00010.1	4	132	1	135	PF07714.14	Pkinase_Tyr	144	257	260	58.3	6.1e-16	43.8462
VIT_200s2549g00010.1	28	134	27	134	PF07714.14	Pkinase_Tyr	2	114	260	73.5	1.4e-20	43.4615
VIT_200s0743g00010.1	110	227	84	277	PF00069.22	Pkinase	99	212	264	88.7	3.4e-25	43.1818
VIT_203s0088g00880.1	4	121	1	127	PF00069.22	Pkinase	45	158	264	87.7	7.3e-25	43.1818
VIT_207s0151g00550.1	47	163	17	189	PF00069.22	Pkinase	35	148	264	42.0	6.3e-11	43.1818
VIT_212s0034g00660.1	7	118	1	127	PF00069.22	Pkinase	58	171	264	100.1	1.2e-28	43.1818
VIT_204s0043g01022.1	333	436	330	442	PF07714.14	Pkinase_Tyr	4	114	260	48.5	6.2e-13	42.6923
VIT_212s0035g00215.1	6	124	1	124	PF00069.22	Pkinase	71	182	264	106.2	1.7e-30	42.4242
VIT_200s0335g00050.1	63	171	42	174	PF07714.14	Pkinase_Tyr	27	133	260	67.4	1e-18	41.1538
VIT_200s0380g00020.1	27	151	10	151	PF00069.22	Pkinase	157	264	264	56.2	2.9e-15	40.9091
VIT_205s0020g03220.1	7	123	1	125	PF00069.22	Pkinase	153	260	264	48.9	4.9e-13	40.9091
VIT_219s0014g04050.1	502	614	489	679	PF00069.22	Pkinase	91	198	264	93.2	1.5e-26	40.9091
VIT_216s0022g00350.1	71	177	68	177	PF00069.22	Pkinase	17	123	264	88.6	3.7e-25	40.5303
VIT_219s0014g02660.1	278	370	244	370	PF00069.22	Pkinase	158	264	264	28.5	8.5e-07	40.5303
VIT_204s0008g02530.1	6	103	1	114	PF07714.14	Pkinase_Tyr	19	123	260	60.6	1.2e-16	40.3846
VIT_200s0258g00110.1	2	111	1	114	PF00069.22	Pkinase	155	260	264	32.0	7.1e-08	40.1515
VIT_217s0000g03510.1	32	143	7	203	PF00069.22	Pkinase	98	203	264	92.4	2.7e-26	40.1515
VIT_200s0485g00010.1	3	111	1	113	PF00069.22	Pkinase	156	260	264	38.9	5.5e-10	39.7727
VIT_216s0013g01220.1	25	137	1	186	PF00069.22	Pkinase	98	202	264	81.9	4.2e-23	39.7727
VIT_216s0050g00010.1	3	111	1	113	PF00069.22	Pkinase	156	260	264	37.3	1.7e-09	39.7727
VIT_219s0014g01075.1	581	687	573	689	PF00069.22	Pkinase	156	260	264	43.5	2.1e-11	39.7727
VIT_214s0006g02640.1	4	113	1	115	PF00069.22	Pkinase	157	260	264	38.5	7.2e-10	39.3939
VIT_209s0002g03060.1	22	118	5	127	PF00069.22	Pkinase	97	198	264	60.3	1.6e-16	38.6364
VIT_216s0022g00360.1	2	99	1	106	PF07714.14	Pkinase_Tyr	129	228	260	25.7	5.4e-06	38.4615
VIT_208s0040g01580.1	2	105	1	107	PF00069.22	Pkinase	162	260	264	48.7	5.8e-13	37.5
VIT_212s0134g00243.1	94	204	83	210	PF07714.14	Pkinase_Tyr	159	254	260	35.2	7.1e-09	36.9231
VIT_214s0006g02090.1	24	112	6	112	PF07714.14	Pkinase_Tyr	20	115	260	44.0	1.4e-11	36.9231
VIT_219s0014g04000.1	199	308	187	309	PF07714.14	Pkinase_Tyr	164	259	260	39.8	2.9e-10	36.9231
VIT_219s0014g04460.1	265	367	232	382	PF00069.22	Pkinase	99	195	264	90.6	9.3e-26	36.7424
VIT_219s0085g00700.1	6	116	1	118	PF00069.22	Pkinase	100	196	264	31.5	1e-07	36.7424
VIT_219s0014g04620.1	463	549	460	561	PF07714.14	Pkinase_Tyr	4	98	260	61.2	8.1e-17	36.5385
VIT_209s0070g00320.1	4	97	4	120	PF00069.22	Pkinase	1	96	264	70.4	1.4e-19	36.3636
VIT_210s0003g03640.1	15	126	10	126	PF00069.22	Pkinase	169	264	264	41.5	8.8e-11	36.3636
VIT_213s0019g02295.1	15	109	12	118	PF07714.14	Pkinase_Tyr	57	150	260	34.9	8.4e-09	36.1538
VIT_209s0002g02810.1	1	103	1	103	PF00069.22	Pkinase	73	167	264	72.8	2.5e-20	35.9848
VIT_219s0014g04320.1	11	110	6	179	PF00069.22	Pkinase	103	196	264	84.1	8.8e-24	35.6061
VIT_209s0002g04550.1	174	259	172	276	PF07714.14	Pkinase_Tyr	3	94	260	55.9	3.4e-15	35.3846
VIT_200s0456g00020.1	364	448	363	460	PF07714.14	Pkinase_Tyr	2	92	260	55.5	4.4e-15	35
VIT_210s0003g01920.1	648	732	646	747	PF07714.14	Pkinase_Tyr	3	93	260	58.6	5e-16	35
VIT_211s0149g00300.1	274	358	273	362	PF07714.14	Pkinase_Tyr	2	92	260	58.3	6.3e-16	35
VIT_214s0068g00100.1	18	123	5	124	PF07714.14	Pkinase_Tyr	169	259	260	35.1	7.4e-09	35
VIT_216s0013g01235.1	164	247	163	249	PF07714.14	Pkinase_Tyr	2	92	260	54.7	8e-15	35
VIT_216s0050g01710.1	101	184	99	193	PF07714.14	Pkinase_Tyr	3	93	260	61.4	7.1e-17	35
VIT_200s0805g00020.1	168	276	164	276	PF00069.22	Pkinase	173	264	264	54.1	1.3e-14	34.8485
VIT_200s2542g00010.1	43	126	41	127	PF07714.14	Pkinase_Tyr	3	92	260	59.2	3.3e-16	34.6154
VIT_219s0014g04060.1	290	373	288	375	PF07714.14	Pkinase_Tyr	3	92	260	59.4	2.8e-16	34.6154
VIT_208s0007g04220.1	234	321	229	328	PF00069.22	Pkinase	131	221	264	51.9	6.2e-14	34.4697
VIT_212s0028g01920.1	804	891	803	897	PF00069.22	Pkinase	2	92	264	47.0	1.9e-12	34.4697
VIT_200s0743g00030.1	246	328	243	329	PF07714.14	Pkinase_Tyr	4	92	260	61.8	5.2e-17	34.2308
VIT_200s2847g00010.1	120	202	117	203	PF07714.14	Pkinase_Tyr	4	92	260	61.5	6.4e-17	34.2308
VIT_201s0127g00140.1	329	411	326	414	PF07714.14	Pkinase_Tyr	4	92	260	49.4	3.3e-13	34.2308
VIT_207s0095g00520.1	251	333	248	350	PF07714.14	Pkinase_Tyr	4	92	260	54.6	8.7e-15	34.2308
VIT_212s0134g00260.1	50	132	47	151	PF07714.14	Pkinase_Tyr	4	92	260	55.3	5.1e-15	34.2308
VIT_219s0014g04170.1	502	584	499	600	PF07714.14	Pkinase_Tyr	4	92	260	58.5	5.6e-16	34.2308
VIT_200s0294g00020.1	337	417	335	422	PF07714.14	Pkinase_Tyr	3	90	260	59.5	2.7e-16	33.8462
VIT_200s0409g00020.1	375	456	371	464	PF07714.14	Pkinase_Tyr	5	92	260	58.1	7.1e-16	33.8462
VIT_200s0409g00050.1	30	111	27	113	PF07714.14	Pkinase_Tyr	4	91	260	54.5	9.1e-15	33.8462
VIT_200s0634g00030.1	4	108	1	108	PF07714.14	Pkinase_Tyr	173	260	260	30.6	1.8e-07	33.8462
VIT_212s0028g01040.1	7	99	5	99	PF07714.14	Pkinase_Tyr	173	260	260	42.3	5e-11	33.8462
VIT_215s0046g00870.1	35	115	31	118	PF07714.14	Pkinase_Tyr	5	92	260	49.8	2.4e-13	33.8462
VIT_218s0041g01065.1	165	245	161	249	PF07714.14	Pkinase_Tyr	5	92	260	42.8	3.4e-11	33.8462
VIT_219s0014g04480.1	37	118	34	121	PF07714.14	Pkinase_Tyr	4	91	260	55.5	4.4e-15	33.8462
VIT_219s0015g02415.1	1	102	1	102	PF07714.14	Pkinase_Tyr	173	260	260	39.6	3.1e-10	33.8462
VIT_210s0003g05180.1	119	204	118	253	PF00069.22	Pkinase	2	90	264	49.2	4e-13	33.7121
VIT_216s0098g01090.1	826	908	822	922	PF00069.22	Pkinase	5	93	264	44.6	1e-11	33.7121
VIT_200s0294g00100.1	32	111	31	111	PF07714.14	Pkinase_Tyr	3	89	260	58.0	7.6e-16	33.4615
VIT_202s0087g01010.1	7	105	3	108	PF07714.14	Pkinase_Tyr	171	257	260	28.8	6.2e-07	33.4615
VIT_214s0068g00070.1	518	599	513	599	PF07714.14	Pkinase_Tyr	6	92	260	64.3	9.3e-18	33.4615
VIT_205s0020g00560.1	226	316	217	321	PF00069.22	Pkinase	54	141	264	41.1	1.2e-10	33.3333
VIT_219s0014g00790.1	521	605	519	615	PF00069.22	Pkinase	3	90	264	56.6	2.2e-15	33.3333
VIT_200s2525g00010.1	1	101	1	103	PF07714.14	Pkinase_Tyr	173	258	260	37.7	1.2e-09	33.0769
VIT_219s0014g04340.1	7	106	2	109	PF07714.14	Pkinase_Tyr	172	257	260	25.5	6.6e-06	33.0769
VIT_205s0020g00030.1	227	316	218	321	PF00069.22	Pkinase	55	141	264	40.1	2.4e-10	32.9545
VIT_200s0286g00050.1	1	100	1	103	PF07714.14	Pkinase_Tyr	173	257	260	33.5	2.4e-08	32.6923
VIT_200s0286g00100.1	1	100	1	103	PF07714.14	Pkinase_Tyr	173	257	260	29.6	3.6e-07	32.6923
VIT_203s0097g00090.1	3	102	1	106	PF07714.14	Pkinase_Tyr	172	256	260	31.3	1.1e-07	32.6923
VIT_219s0014g04180.1	1	100	1	103	PF07714.14	Pkinase_Tyr	173	257	260	27.0	2.2e-06	32.6923
VIT_216s0013g01312.1	2	92	1	130	PF00069.22	Pkinase	118	203	264	75.8	3.2e-21	32.5758
VIT_217s0053g00400.1	2	96	1	97	PF00069.22	Pkinase	75	160	264	69.9	1.9e-19	32.5758
VIT_200s0484g00010.1	42	119	41	133	PF07714.14	Pkinase_Tyr	2	85	260	59.8	2.2e-16	32.3077
VIT_212s0134g00320.1	1	98	1	103	PF07714.14	Pkinase_Tyr	173	255	260	34.7	9.8e-09	31.9231
VIT_208s0007g06590.1	1	98	1	103	PF07714.14	Pkinase_Tyr	173	254	260	31.2	1.2e-07	31.5385
VIT_205s0049g01210.1	90	166	88	168	PF07714.14	Pkinase_Tyr	4	83	260	50.1	2e-13	30.7692
VIT_204s0008g00320.1	5	88	1	93	PF00069.22	Pkinase	118	198	264	73.5	1.5e-20	30.6818
VIT_209s0002g03100.1	16	99	8	120	PF00069.22	Pkinase	119	199	264	73.4	1.7e-20	30.6818
VIT_211s0037g00680.1	9	89	1	137	PF00069.22	Pkinase	119	198	264	66.5	2.1e-18	30.303
VIT_210s0092g00690.1	80	151	78	152	PF07714.14	Pkinase_Tyr	3	80	260	40.4	1.8e-10	30
VIT_203s0180g00150.1	468	538	458	540	PF07714.14	Pkinase_Tyr	14	90	260	23.1	3.4e-05	29.6154
VIT_218s0001g02580.1	3	96	1	97	PF07714.14	Pkinase_Tyr	183	259	260	30.8	1.6e-07	29.6154
VIT_204s0023g02775.1	1	80	1	88	PF00069.22	Pkinase	80	157	264	38.7	6.6e-10	29.5455
VIT_200s0484g00020.1	366	434	363	444	PF07714.14	Pkinase_Tyr	4	78	260	46.2	3.2e-12	28.8462
VIT_200s1002g00020.1	12	84	2	86	PF07714.14	Pkinase_Tyr	67	141	260	76.4	1.9e-21	28.8462
VIT_208s0032g00830.1	7	74	1	97	PF00069.22	Pkinase	152	225	264	36.1	3.9e-09	28.0303
VIT_214s0030g00360.1	5	70	3	71	PF07714.14	Pkinase_Tyr	3	74	260	33.7	2e-08	27.6923
VIT_203s0132g00360.1	7	76	3	93	PF07714.14	Pkinase_Tyr	30	100	260	42.3	4.8e-11	27.3077
VIT_213s0074g00800.1	87	153	86	165	PF07714.14	Pkinase_Tyr	3	73	260	41.0	1.2e-10	27.3077
VIT_204s0023g02760.1	28	92	27	94	PF07714.14	Pkinase_Tyr	3	72	260	43.7	1.8e-11	26.9231
VIT_208s0032g00810.1	19	81	16	100	PF07714.14	Pkinase_Tyr	5	74	260	36.9	2.2e-09	26.9231
VIT_216s0148g00340.1	7	74	1	81	PF07714.14	Pkinase_Tyr	26	95	260	39.4	3.7e-10	26.9231
VIT_200s0456g00030.1	27	94	5	115	PF07714.14	Pkinase_Tyr	24	92	260	47.2	1.5e-12	26.5385
VIT_203s0132g00410.1	7	74	3	85	PF07714.14	Pkinase_Tyr	30	98	260	32.1	6e-08	26.5385
VIT_206s0080g01040.1	5	66	3	67	PF07714.14	Pkinase_Tyr	3	71	260	38.1	9.3e-10	26.5385
VIT_212s0134g00393.1	131	193	128	204	PF07714.14	Pkinase_Tyr	5	73	260	28.1	1.1e-06	26.5385
VIT_216s0013g01198.1	96	158	94	161	PF07714.14	Pkinase_Tyr	4	72	260	37.5	1.4e-09	26.5385
VIT_202s0087g00510.1	159	228	159	240	PF00069.22	Pkinase	1	70	264	49.1	4.2e-13	26.5152
VIT_200s0258g00085.1	1	69	1	73	PF07714.14	Pkinase_Tyr	55	122	260	40.6	1.6e-10	26.1538
VIT_213s0147g00030.1	10	75	4	86	PF00069.22	Pkinase	17	83	264	37.2	1.8e-09	25.3788
VIT_218s0001g09810.1	206	269	198	298	PF00069.22	Pkinase	151	217	264	40.1	2.3e-10	25.3788
VIT_200s0271g00020.1	9	80	2	83	PF00069.22	Pkinase	102	167	264	56.9	1.8e-15	25
VIT_212s0134g00310.1	37	100	26	103	PF07714.14	Pkinase_Tyr	28	92	260	37.8	1.1e-09	25
VIT_213s0067g00470.1	177	241	175	246	PF00069.22	Pkinase	3	68	264	35.6	5.4e-09	25
VIT_203s0097g00080.1	358	420	357	432	PF00069.22	Pkinase	2	66	264	38.2	9.1e-10	24.6212
VIT_200s0424g00020.1	271	327	270	336	PF07714.14	Pkinase_Tyr	2	65	260	32.7	4.2e-08	24.6154
VIT_210s0003g05510.1	1	72	1	93	PF07714.14	Pkinase_Tyr	83	146	260	26.7	2.8e-06	24.6154
VIT_216s0013g01330.1	43	99	42	120	PF07714.14	Pkinase_Tyr	2	65	260	33.0	3.2e-08	24.6154
VIT_210s0116g00120.1	3	64	1	70	PF07714.14	Pkinase_Tyr	143	205	260	49.2	3.8e-13	24.2308
VIT_219s0014g04102.1	8	73	2	83	PF00069.22	Pkinase	91	153	264	59.5	2.9e-16	23.8636
VIT_205s0124g00650.1	5	66	1	70	PF07714.14	Pkinase_Tyr	56	116	260	29.5	3.9e-07	23.4615
VIT_210s0003g01350.1	21	82	8	91	PF00069.22	Pkinase	109	169	264	50.7	1.4e-13	23.1061
VIT_217s0000g04390.1	4	61	2	71	PF07714.14	Pkinase_Tyr	41	100	260	36.7	2.5e-09	23.0769
VIT_200s0398g00030.1	3	65	1	90	PF00069.22	Pkinase	137	196	264	46.9	2.1e-12	22.7273
VIT_212s0134g00330.1	20	84	7	84	PF00069.22	Pkinase	102	160	264	56.2	2.9e-15	22.3485
VIT_217s0053g01080.1	22	78	12	143	PF00069.22	Pkinase	155	212	264	31.6	9.5e-08	21.9697
VIT_218s0001g00980.1	9	64	2	81	PF00069.22	Pkinase	152	209	264	51.7	6.7e-14	21.9697
VIT_212s0134g00360.1	20	82	7	84	PF00069.22	Pkinase	102	158	264	59.9	2.2e-16	21.5909
VIT_200s0936g00010.1	56	106	56	109	PF07714.14	Pkinase_Tyr	1	56	260	20.8	0.00017	21.5385
VIT_200s1190g00010.1	49	99	49	102	PF07714.14	Pkinase_Tyr	1	56	260	21.0	0.00015	21.5385
VIT_200s0286g00120.1	31	84	19	91	PF07714.14	Pkinase_Tyr	29	83	260	22.5	5.1e-05	21.1538
VIT_200s0437g00010.1	2	55	1	70	PF07714.14	Pkinase_Tyr	151	205	260	38.4	7.6e-10	21.1538
VIT_200s2483g00010.1	10	65	6	65	PF07714.14	Pkinase_Tyr	206	260	260	26.6	2.9e-06	21.1538
VIT_212s0028g02130.1	562	611	561	614	PF07714.14	Pkinase_Tyr	2	56	260	20.9	0.00016	21.1538
VIT_218s0157g00025.1	92	149	75	156	PF00069.22	Pkinase	91	145	264	28.3	9.4e-07	20.8333
VIT_218s0157g00035.1	92	149	75	155	PF00069.22	Pkinase	91	145	264	28.4	8.9e-07	20.8333
VIT_219s0014g00480.1	24	81	1	111	PF00069.22	Pkinase	99	153	264	46.3	3.1e-12	20.8333
VIT_209s0054g01265.1	197	248	186	249	PF07714.14	Pkinase_Tyr	26	79	260	24.4	1.4e-05	20.7692
VIT_203s0038g03020.1	49	101	43	119	PF07714.14	Pkinase_Tyr	172	223	260	34.0	1.7e-08	20
VIT_209s0002g02910.1	105	150	103	154	PF07714.14	Pkinase_Tyr	3	54	260	23.1	3.5e-05	20
VIT_203s0038g03010.1	38	88	33	109	PF07714.14	Pkinase_Tyr	172	222	260	32.5	4.6e-08	19.6154
VIT_206s0009g00720.1	13	63	6	66	PF00069.22	Pkinase	118	167	264	36.7	2.5e-09	18.9394
VIT_216s0013g01175.1	82	127	67	130	PF07714.14	Pkinase_Tyr	25	72	260	21.2	0.00013	18.4615
VIT_200s0262g00030.1	9	54	2	56	PF07714.14	Pkinase_Tyr	26	72	260	25.3	7.4e-06	18.0769
VIT_209s0018g01460.1	402	446	394	459	PF07714.14	Pkinase_Tyr	165	210	260	24.3	1.5e-05	17.6923
VIT_200s0515g00050.1	8	52	1	52	PF07714.14	Pkinase_Tyr	216	260	260	32.3	5.3e-08	17.3077
VIT_200s1614g00010.1	2	47	1	57	PF00069.22	Pkinase	155	198	264	29.5	4.1e-07	16.6667
VIT_212s0055g00600.1	10	51	2	58	PF07714.14	Pkinase_Tyr	168	209	260	24.5	1.3e-05	16.1538
VIT_202s0033g00510.1	2	40	1	41	PF07714.14	Pkinase_Tyr	55	93	260	32.1	6.2e-08	15
VIT_212s0055g00640.1	11	63	2	115	PF07714.14	Pkinase_Tyr	169	207	260	26.9	2.4e-06	15
VIT_200s0437g00050.1	1	38	1	41	PF07714.14	Pkinase_Tyr	55	92	260	27.4	1.7e-06	14.6154
VIT_213s0067g00440.1	5	54	2	112	PF07714.14	Pkinase_Tyr	170	207	260	28.8	6.2e-07	14.6154
VIT_216s0148g00350.1	11	49	3	114	PF07714.14	Pkinase_Tyr	173	210	260	21.2	0.00013	14.6154
VIT_219s0014g04230.1	6	39	2	109	PF07714.14	Pkinase_Tyr	172	206	260	25.6	5.9e-06	13.4615
VIT_200s0131g00192.1	27	59	12	76	PF07714.14	Pkinase_Tyr	173	206	260	25.2	8.1e-06	13.0769
VIT_212s0059g02560.1	1	34	1	47	PF07714.14	Pkinase_Tyr	173	206	260	27.5	1.5e-06	13.0769
VIT_203s0038g03000.1	2	34	1	34	PF07714.14	Pkinase_Tyr	228	260	260	23.6	2.4e-05	12.6923
VIT_207s0185g00090.1	1	33	1	104	PF07714.14	Pkinase_Tyr	173	205	260	24.5	1.2e-05	12.6923
VIT_200s0595g00020.1	2	25	1	31	PF07714.14	Pkinase_Tyr	180	204	260	21.4	0.00011	9.61538
VIT_203s0132g00400.1	3	27	1	44	PF07714.14	Pkinase_Tyr	181	205	260	21.2	0.00013	9.61538
