# Supplementary material for: The grapevine kinome: annotation, classification and expression patterns in developmental processes and stress responses
Source: Hortic Res. 2018 Apr 1;5:19. doi: 10.1038/s41438-018-0027-0 (PMC5878832; doi:10.1038/s41438-018-0027-0)
Supplement: Supplementary file 4 — Supplementary Table S3(XLSX 318 kb) [file 41438_2018_27_MOESM4_ESM.xlsx]

## Sheet: TableS3
Supplementary Table S3: Family classification of grapevine protein kinases and their related information.
Seq ID	HMM classification	E value of HMM classification	Localization	Intron number	pI	Molecular Weight (Dalton)	Subcellular localization prediction
VIT_217s0000g02000	AGC_MAST	2.8e-176	chr17:1582144-1627704	17	6.07	143477	Nuclear
VIT_216s0022g01240	AGC_MAST	2e-167	chr16:13168703-13190022	16	5.48	132511	Nuclear
VIT_218s0001g12260	AGC_MAST	9.8e-166	chr18:10445824-10469814	15	4.99	101581	Nuclear
VIT_205s0049g01220	AGC_NDR	4.5e-167	chr5:8340132-8359048	12	7.59	63280.2	Cytoplasmic
VIT_210s0003g05720	AGC_NDR	7.6e-167	chr10:10675587-10699280	13	8.58	65585	Nuclear
VIT_207s0005g03690	AGC_NDR	3e-166	chr7:6587958-6612466	13	5.81	63381.7	Nuclear
VIT_218s0001g10470	AGC_NDR	9.7e-156	chr18:8790191-8809952	12	5.73	60264.7	Cytoplasmic
VIT_204s0008g01400	AGC_NDR	9.2e-96	chr4:1147845-1166349	11	5.75	58033.4	Cytoplasmic
VIT_211s0016g01800	AGC_NDR	6.7e-95	chr11:1448964-1458773	11	6.86	58415.4	Cytoplasmic
VIT_213s0074g00100	AGC_PDK1	2.1e-149	chr13:7477447-7487490	10	7.64	56493	Nuclear
VIT_208s0058g01440	AGC-Pl	1.5e-159	chr8:10896675-10902930	6	5.84	55078	Cytoplasmic
VIT_217s0000g07520	AGC-Pl	2.7e-146	chr17:8459096-8464004	5	7.75	50058.1	Nuclear
VIT_219s0015g00770	AGC_RSK-2	8.2e-81	chr19:8904495-8911631	3	8.44	49675.1	Nuclear
VIT_210s0116g00440	AGC_RSK-2	3.8e-80	chr10:206723-210801	1	8.59	67407.6	Chloroplast
VIT_215s0021g01540	AGC_RSK-2	4.1e-80	chr15:12130488-12139460	2	6.78	77629.2	Chloroplast
VIT_214s0066g00460	AGC_RSK-2	7.5e-79	chr14:26961169-26967101	2	8.27	75276.5	Nuclear
VIT_219s0085g01140	AGC_RSK-2	1.7e-78	chr19:23829724-23831847	1	7.28	48906.6	Nuclear
VIT_214s0066g02140	AGC_RSK-2	9.4e-79	chr14:28373259-28376121	1	5.38	59685.2	Nuclear
VIT_206s0061g01540	AGC_RSK-2	2.9e-78	chr6:19447250-19451253	1	8.75	95874.1	Nuclear
VIT_206s0004g03700	AGC_RSK-2	5.6e-131	chr6:4659433-4675345	24	6.89	112904	Nuclear
VIT_208s0007g03600	AGC_RSK-2	1.3e-75	chr8:17534569-17542402	2	9.15	94652.8	Endoplasmic reticulum
VIT_206s0061g01560	AGC_RSK-2	1.5e-73	chr6:19463946-19467847	1	5.8	49426.2	Nuclear
VIT_213s0074g00730	AGC_RSK-2	1.6e-73	chr13:9032313-9035201	1	6.17	50273.3	Nuclear
VIT_211s0016g04910	AGC_RSK-2	5.9e-72	chr11:4223647-4225409	1	9.26	52767.7	Nuclear
VIT_210s0003g04320	AGC_RSK-2	7.9e-72	chr10:7410243-7412810	1	8.97	50297	Nuclear
VIT_219s0027g00020	AGC_RSK-2	2.4e-113	chr19:18129423-18130875	0	8.96	52967	Nuclear
VIT_206s0004g01780	AGC_RSK-2	1e-55	chr6:2201083-2202669	1	9.42	46740.8	Cytoplasmic
VIT_211s0016g03430	AGC_PKA-PKG	1e-94	chr11:2786484-2801773	15	5.09	120060	Chloroplast
VIT_204s0008g00530	Aur	1.4e-157	chr4:466470-470172	8	9.16	33843	Cytoplasmic
VIT_215s0048g01730	Aur	2e-119	chr15:15935790-15939324	4	8.47	26415.3	Cytoplasmic
VIT_212s0028g03360	BUB	1.5e-122	chr12:4129392-4133835	12	8.5	51297.2	Nuclear
VIT_214s0108g01230	CAMK_AMPK	3.6e-160	chr14:29856602-29867291	10	8.55	58702.1	Cytoplasmic
VIT_208s0040g00720	CAMK_AMPK	1.6e-136	chr8:11655208-11662550	10	9.11	64817.4	Cytoplasmic
VIT_213s0047g00260	CAMK_CAMK1-DCAMKL	1.4e-115	chr13:15965631-15969313	6	5.62	57942.1	Cytoplasmic
VIT_208s0058g01040	CAMK_CAMKL-CHK1	9.7e-142	chr8:10381694-10385778	1	8.84	51985	Chloroplast
VIT_206s0004g07830	CAMK_CAMKL-CHK1	7.9e-140	chr6:8605061-8608169	1	9.27	50666.9	Chloroplast
VIT_206s0009g01840	CAMK_CAMKL-CHK1	1.3e-139	chr6:13941596-13952187	14	6.88	50086.7	-
VIT_210s0003g01410	CAMK_CAMKL-CHK1	2.3e-139	chr10:2789114-2792146	1	8.41	52729.8	Chloroplast
VIT_215s0048g02740	CAMK_CAMKL-CHK1	5.7e-138	chr15:16877155-16882617	14	8.5	49930.2	Chloroplast
VIT_210s0003g01420	CAMK_CAMKL-CHK1	4.3e-138	chr10:2803127-2807265	1	6.88	56350.5	-
VIT_209s0070g00160	CAMK_CAMKL-CHK1	2.5e-137	chr9:13197151-13198689	0	8.73	44642.8	Cytoplasmic
VIT_213s0067g02480	CAMK_CAMKL-CHK1	2.1e-137	chr13:1344059-1347817	1	9.14	52652.7	Cytoplasmic
VIT_211s0016g00200	CAMK_CAMKL-CHK1	6.7e-137	chr11:230595-232286	0	9.1	47740.2	Cytoplasmic
VIT_204s0008g05770	CAMK_CAMKL-CHK1	2.5e-135	chr4:5291827-5293589	0	8.99	50545.6	Cytoplasmic
VIT_206s0004g07870	CAMK_CAMKL-CHK1	8.7e-133	chr6:8640468-8642137	0	8.59	48713	Cytoplasmic
VIT_209s0070g00140	CAMK_CAMKL-CHK1	1.3e-132	chr9:13115563-13117457	1	8.72	52247.4	Chloroplast
VIT_208s0058g01090	CAMK_CAMKL-CHK1	8.1e-132	chr8:10443101-10444884	1	6.66	52397.9	Chloroplast
VIT_218s0001g07980	CAMK_CAMKL-CHK1	1.8e-130	chr18:6442668-6452885-	13	6.72	50622.2	Cytoplasmic
VIT_205s0020g04570	CAMK_CAMKL-CHK1	2.5e-121	chr5:6388841-6390574	0	8.93	46511.8	Nuclear
VIT_210s0003g04020	CAMK_CAMKL-CHK1	5.1e-107	chr10:6827885-6838251	14	8.94	48415.5	Mitochondrial
VIT_211s0052g01700	CAMK_CAMKL-CHK1	5.6e-119	chr11:19454809-19458443	14	5.65	53212.6	Cytoplasmic
VIT_211s0016g05420	CAMK_CAMKL-CHK1	2.1e-112	chr11:4753080-4787687	13	8.53	47221.3	Cytoplasmic
VIT_205s0020g00830	CAMK_CAMKL-CHK1	1.6e-110	chr5:2672344-2676586	11	6.06	44047.4	Cytoplasmic
VIT_206s0004g02990	CAMK_CAMKL-LKB	4e-120	chr6:3719871-3729380	12	5.32	46064.3	Cytoplasmic
VIT_206s0004g01140	CAMK_CAMKL-LKB	3e-94	chr6:1236102-1242896	10	6.27	43947.6	Cytoplasmic
VIT_206s0009g03150	CAMK_CDPK	4.4e-131	chr6:16322877-16325979	7	5.5	59512.4	Nuclear
VIT_208s0007g08300	CAMK_CDPK	7.8e-131	chr8:21643465-21649011	8	6.35	59320.9	Cytoplasmic
VIT_206s0004g02300	CAMK_CDPK	5.6e-128	chr6:2714802-2721634	7	5.99	58576.1	Chloroplast
VIT_210s0116g01800	CAMK_CDPK	8e-128	chr10:1067058-1075926	7	6.19	61327.7	Cytoplasmic
VIT_219s0090g00410	CAMK_CDPK	1.2e-127	chr19:6574135-6579437	7	5.98	59766.3	Cytoplasmic
VIT_213s0175g00080	CAMK_CDPK	1.1e-126	chr13:14945268-14952140	6	5.42	63744.6	Chloroplast
VIT_208s0032g00780	CAMK_CDPK	8.9e-127	chr8:4329430-4341597	6	5.14	63021.6	Vacuolar
VIT_205s0102g00170	CAMK_CDPK	1e-126	chr5:22037926-22041727	8	6.16	63227.6	Cytoplasmic
VIT_217s0000g05520	CAMK_CDPK	2.7e-126	chr17:6012577-6021820	6	6.22	62776.6	Cytoplasmic
VIT_208s0032g01220	CAMK_CDPK	3.2e-126	chr8:5881864-5886981	6	5.21	65364.4	Endoplasmic reticulum
VIT_202s0025g00690	CAMK_CDPK	5.3e-125	chr2:733848-743679	8	6.25	59431.7	Cytoplasmic
VIT_207s0130g00130	CAMK_CDPK	2.1e-125	chr7:20409488-20417635	6	5.34	55948.8	Chloroplast
VIT_208s0105g00390	CAMK_CDPK	4.9e-125	chr8:7623067-7642104	6	6.08	59317.6	-
VIT_218s0001g00990	CAMK_CDPK	5.8e-125	chr18:1691089-1697199	7	5.29	58954.2	Chloroplast
VIT_218s0072g01030	CAMK_CDPK	1.2e-124	chr18:20502838-20524650	6	5.47	55303.2	Mitochondrial
VIT_203s0038g03960	CAMK_CDPK	1.3e-123	chr3:2889622-2896990	8	5.51	62917.3	-
VIT_208s0040g01250	CAMK_CDPK	1.7e-124	chr8:12292533-12300454	10	8.71	64077.5	Cytoplasmic
VIT_203s0063g00940	CAMK_CDPK	6.9e-121	chr3:4368024-4388479	10	8.92	65199.8	Nuclear
VIT_216s0098g01140	CAMK_CDPK	1.1e-118	chr16:21384784-21390968	10	9.14	65865.8	Chloroplast
VIT_204s0023g03420	CAMK_CDPK	2.9e-118	chr4:20005062-20011596	11	9.11	62989.5	Chloroplast
VIT_215s0048g02840	CAMK_CDPK	7.8e-118	chr15:16956521-16964248	10	8.84	65627.1	Cytoplasmic
VIT_202s0025g04520	CAMK_CDPK	1.3e-107	chr2:4020417-4025299	3	5.16	49063.7	Nuclear
VIT_216s0100g00340	CAMK_CDPK	4.1e-107	chr16:15728890-15733541	6	5.77	68010.2	Vacuolar
VIT_214s0036g00420	CAMK_CDPK	1.3e-97	chr14:10039808-10041782	1	6.09	30398	Chloroplast
VIT_205s0049g00950	CAMK_CDPK	9.4e-96	chr5:7966535-7969146	1	5.11	31358.8	Cytoplasmic
VIT_218s0001g07070	CAMK_CDPK	2.2e-96	chr18:5266424-5272602	3	9.05	51222.2	Nuclear
VIT_203s0063g01080	CAMK_OST1L	2.4e-130	chr3:4513907-4520830	8	4.86	41232.9	Extracellular
VIT_212s0035g00310	CAMK_OST1L	1.2e-129	chr12:19581505-19588209	8	5.46	40979.4	Cytoplasmic
VIT_207s0031g03210	CAMK_OST1L	7.6e-129	chr7:20084592-20090975	8	6.05	40680.3	Cytoplasmic
VIT_202s0236g00130	CAMK_OST1L	1.7e-128	chr2:5557323-5562814	8	5.64	38601.1	Cytoplasmic
VIT_207s0191g00070	CAMK_OST1L	2e-127	chr7:14826004-14829646	8	5.35	38339.6	Cytoplasmic
VIT_207s0197g00080	CAMK_OST1L	3.1e-127	chr7:14600573-14607447	8	4.85	40827.5	Extracellular
VIT_218s0001g06310	CAMK_OST1L	1.4e-124	chr18:4733092-4737641	8	6.09	38008.5	-
VIT_200s0710g00020	CAMK_OST1L	1.3e-118	chrUn:34542323-34546111	7	8.15	28579.9	Cytoplasmic
VIT_209s0002g01740	CK1_CK1	1e-139	chr9:1560135-1568791	13	9.71	52688.6	Nuclear
VIT_211s0016g01950	CK1_CK1	3e-139	chr11:1583326-1590031	13	9.64	53002.9	Nuclear
VIT_205s0049g01240	CK1_CK1	8.1e-139	chr5:8390863-8397688	13	9.74	52393.2	Nuclear
VIT_207s0005g03710	CK1_CK1	6.4e-137	chr7:6631157-6640522	13	9.78	51925.8	Nuclear
VIT_211s0016g03460	CK1_CK1	7.6e-133	chr11:2823355-2830256	15	9.48	48715.4	Nuclear
VIT_208s0007g07420	CK1_CK1-Pl	2.4e-154	chr8:20953650-20961988	16	8.99	79174.3	Cytoplasmic
VIT_204s0008g00160	CK1_CK1-Pl	2.3e-152	chr4:69121-81060	16	8.84	77988.1	Chloroplast
VIT_206s0004g01090	CK1_CK1-Pl	9.7e-158	chr6:1190025-1199456	15	9.3	79617.3	Nuclear
VIT_209s0002g03680	CK1_CK1-Pl	2.1e-150	chr9:3370696-3378343	15	9.09	78896.4	Chloroplast
VIT_211s0016g04060	CK1_CK1-Pl	1.8e-144	chr11:3304574-3323536	17	9.44	78136.2	Nuclear
VIT_211s0016g03650	CMGC_CDK-CCRK	6.1e-67	chr11:2976318-2980069	1	4.48	52650.5	Nuclear
VIT_214s0006g02280	CMGC_CDK-CDK7	1.7e-168	chr14:19628615-19653037	6	9.19	40055.5	Cytoplasmic
VIT_217s0000g02960	CMGC_CDK-CDK7	6.2e-112	chr17:2724634-2743593	7	9.31	38657.2	Nuclear
VIT_207s0031g02680	CMGC_CDK-CDK8	4.1e-194	chr7:19079021-19094502	15	9.36	53063.6	Cytoplasmic
VIT_204s0079g00700	CMGC_CDK-CRK7-CDK9	1.4e-150	chr4:11555497-11560203	10	7.93	49330.2	Chloroplast
VIT_205s0124g00500	CMGC_CDK-CRK7-CDK9	2.4e-153	chr5:21093242-21098272	10	8.88	46778.3	Chloroplast
VIT_212s0028g03580	CMGC_CDK-CRK7-CDK9	9.6e-154	chr12:4410385-4425087	8	8.15	157207	-
VIT_205s0020g01890	CMGC_CDK-CRK7-CDK9	9.5e-161	chr5:3594738-3606698	6	9.41	63919.9	-
VIT_219s0014g02670	CMGC_CDK-CRK7-CDK9	2.8e-159	chr19:2734314-2744284	7	9.39	79461.4	Chloroplast
VIT_212s0035g01180	CMGC_CDK-CRK7-CDK9	2.6e-157	chr12:20975270-20981371	7	9.48	82237.8	Nuclear
VIT_214s0030g01260	CMGC_CDK-CRK7-CDK9	7.4e-157	chr14:5779801-5787189	8	9.54	64363.6	Chloroplast
VIT_217s0000g00620	CMGC_CDK-CRK7-CDK9	1.1e-153	chr17:406739-414653	7	9.58	65180.3	Nuclear
VIT_217s0000g06650	CMGC_CDK-CRK7-CDK9	4e-152	chr17:7210573-7217743	8	9.32	76170	Nuclear
VIT_218s0001g06780	CMGC_CDK-CRK7-CDK9	7.2e-152	chr18:5062047-5073679	8	9.27	73326.2	Nuclear
VIT_214s0108g01270	CMGC_CDK-CRK7-CDK9	7.1e-149	chr14:29909273-29915433	6	9.11	57689.2	Nuclear
VIT_206s0009g01800	CMGC_CDK-CRK7-CDK9	5.4e-147	chr6:13833469-13858015	12	9.37	57268.7	Nuclear
VIT_218s0072g00140	CMGC_CDK-CRK7-CDK9	1.1e-138	chr18:19179093-19183426	5	9.11	48683.9	Chloroplast
VIT_207s0031g01920	CMGC_CDK-CRK7-CDK9	1e-137	chr7:18036230-18041933	5	9.76	66661.7	Cytoplasmic
VIT_207s0141g00280	CMGC_CDK-CRK7-CDK9	3e-110	chr7:179123-182403	7	7.72	28092.4	Cytoplasmic
VIT_201s0010g02550	CMGC_CDK-PITSLRE	5.7e-179	chr1:19607521-19610854	5	6.19	85433.6	Nuclear
VIT_217s0000g01810	CMGC_CDK-PITSLRE	1.2e-157	chr17:1340013-1345885	7	5.62	75814.7	Nuclear
VIT_208s0056g00210	CMGC_CDK-Pl	1.9e-161	chr8:334618-339049	4	8.49	34491.9	Cytoplasmic
VIT_218s0122g00550	CMGC_CDK-Pl	2.6e-154	chr18:443995-446647	7	8.52	37112	Cytoplasmic
VIT_215s0045g00310	CMGC_CDK-Pl	8.9e-153	chr15:5018872-5024869	8	6.81	33801.1	Cytoplasmic
VIT_207s0129g00410	CMGC_CK2	5.1e-189	chr7:15656459-15670028	9	8.68	47057.4	Chloroplast
VIT_218s0001g09320	CMGC_CK2	1.2e-188	chr18:7813668-7832933	9	8.16	39500.2	Cytoplasmic
VIT_207s0129g00270	CMGC_CK2	3.9e-187	chr7:15539854-15554917	9	9.32	49167.5	Chloroplast
VIT_201s0137g00580	CMGC_CLK	9.8e-85	chr1:7066115-7070575	11	9.19	35056.5	Cytoplasmic
VIT_208s0040g02640	CMGC_CLK	8.5e-202	chr8:13661468-13668037	12	9.21	50105.8	Cytoplasmic
VIT_217s0000g09500	CMGC_CLK	1.7e-200	chr17:11172227-11176900	11	9.29	50333	Cytoplasmic
VIT_204s0008g04220	CMGC_CLK	1.6e-191	chr4:3580636-3584994	11	9.3	46370.4	Nuclear
VIT_201s0011g01590	CMGC_DYRK-PRP4	9.8e-156	chr1:1386525-1417818	12	5.26	201600	Mitochondrial
VIT_213s0067g00960	CMGC_DYRK-PRP4	4.4e-146	chr13:540213-547069	7	4.53	68714.7	-
VIT_201s0011g03350	CMGC_DYRK-PRP4	1.1e-140	chr1:3030155-3040612	12	6.56	125896	Nuclear
VIT_216s0039g00610	CMGC_DYRK-YAK	7.9e-180	chr16:308101-333296	16	8.7	104717	Nuclear
VIT_214s0066g01050	CMGC_GSK	8e-192	chr14:27493071-27499222	11	8.54	46384.9	Cytoplasmic
VIT_214s0060g00600	CMGC_GSK	2.9e-190	chr14:531309-537451	13	8.7	46477.9	Cytoplasmic
VIT_207s0005g02100	CMGC_GSK	5.4e-190	chr7:4508080-4512970	12	8.44	46388.9	Cytoplasmic
VIT_212s0035g01060	CMGC_GSK	3.7e-188	chr12:20814828-20831239	11	8.51	47879.1	-
VIT_210s0003g01480	CMGC_GSK	1.7e-184	chr10:2888556-2893768	11	8.97	38879.3	Chloroplast
VIT_215s0048g02010	CMGC_GSK	2.4e-184	chr15:16151788-16158608	12	7.63	52746.2	Mitochondrial
VIT_212s0028g01810	CMGC_GSK	4.2e-181	chr12:2438561-2448482	10	8.67	42967.7	Cytoplasmic
VIT_212s0142g00130	CMGC_MAPK	9.6e-149	chr12:124310-133578	9	9.11	70277.8	Cytoplasmic
VIT_217s0000g02570	CMGC_MAPK	1e-146	chr17:2368130-2380048	10	6.89	67987	Chloroplast
VIT_202s0025g00270	CMGC_MAPK	1.1e-145	chr2:379174-387086	5	5.86	42681.6	Cytoplasmic
VIT_215s0046g02010	CMGC_MAPK	1.2e-145	chr15:18820574-18827004	6	6.43	43272.4	Cytoplasmic
VIT_219s0014g00220	CMGC_MAPK	2.2e-146	chr19:224252-234382	9	9.21	67664.9	Cytoplasmic
VIT_205s0094g00900	CMGC_MAPK	4.1e-145	chr5:24220175-24241584	5	5.78	44451.9	Cytoplasmic
VIT_206s0004g03620	CMGC_MAPK	4.4e-145	chr6:4580642-4585048	5	4.94	42532.8	Cytoplasmic
VIT_218s0001g13010	CMGC_MAPK	1.4e-143	chr18:11125613-11129568	2	7.19	42529.3	Cytoplasmic
VIT_201s0011g04920	CMGC_MAPK	6.5e-143	chr1:4565523-4571410	9	7.94	59390.9	Cytoplasmic
VIT_206s0004g03540	CMGC_MAPK	7e-143	chr6:4432687-4436565	5	5.64	43110.4	Cytoplasmic
VIT_205s0020g02530	CMGC_MAPK	6.5e-102	chr5:4205374-4216677	9	8.78	51367.7	Nuclear
VIT_204s0023g02420	CMGC_MAPK	7.2e-142	chr4:18972439-18977406	2	7.99	42709.5	Nuclear
VIT_211s0016g03000	CMGC_Pl-Tthe	2.2e-157	chr11:2407697-2420243	10	6.64	172251	Chloroplast
VIT_202s0033g01110	CMGC_RCK	5.2e-166	chr2:16327359-16335347	15	9.62	51453.8	Nuclear
VIT_207s0151g00350	CMGC_RCK	7.8e-151	chr7:886169-898115	16	5.89	53611.1	Mitochondrial
VIT_206s0061g01050	CMGC_SRPK	5.9e-94	chr6:18703094-18720955	3	6.34	61970.8	Nuclear
VIT_215s0021g01380	Group-Pl-2	3.4e-82	chr15:11651026-11665356	11	9.62	58274.1	Nuclear
VIT_200s0616g00030	Group-Pl-2	6.3e-80	chrUn:33009310-33015697	10	9.52	62947.6	-
VIT_208s0007g01150	Group-Pl-3	7.9e-138	chr8:15252361-15262309	12	6.42	81407.6	-
VIT_204s0044g00630	Group-Pl-3	3.5e-116	chr4:21551859-21559134	7	7.63	31067	Cytoplasmic
VIT_202s0033g00900	Group-Pl-3	3.4e-63	chr2:15717984-15722400	10	9.34	49877.1	-
VIT_201s0011g03010	Group-Pl-4	2.7e-146	chr1:2692236-2698927	9	9.64	64300.6	Cytoplasmic
VIT_208s0058g01450	Group-Pl-4	1.2e-143	chr8:10903207-10906815	4	9.37	43677.4	Cytoplasmic
VIT_218s0122g00970	IRE1	1.2e-142	chr18:685940-691083	6	6.16	104311	Plasma Membrane
VIT_207s0031g02180	IRE1	8e-138	chr7:18319169-18327421	6	6.03	103959	Plasma Membrane
VIT_213s0156g00640	NAK	1e-128	chr13:24282346-24288563	8	7.29	87764.5	-
VIT_217s0000g04670	NAK	1.5e-123	chr17:4921293-4931857	5	6.39	38076.7	Cytoplasmic
VIT_207s0151g00310	NEK	5.9e-124	chr7:852661-861000	14	9.26	69074.5	Nuclear
VIT_214s0030g01870	NEK	7.6e-125	chr14:6773465-6781577	14	9.33	69908.1	Nuclear
VIT_206s0009g00690	NEK	1.2e-125	chr6:11443308-11453133	13	6.57	107846	Nuclear
VIT_206s0004g01830	NEK	2.2e-122	chr6:2261111-2265906	13	6.36	67962.5	Cytoplasmic
VIT_208s0007g07970	NEK	1.4e-122	chr8:21367807-21372648	14	5.35	88069.3	Plasma Membrane
VIT_205s0102g00350	PEK_GCN2	1.5e-96	chr5:22270683-22279254	7	8.91	42280.1	Nuclear
VIT_216s0013g02130	RLK-Pelle_C-LEC	1.8e-140	chr16:10082765-10090705	5	9.12	60707.8	Chloroplast
VIT_205s0102g00370	RLK-Pelle_CR4L	4.7e-112	chr5:22332804-22335746	0	6.59	96353.4	Nuclear
VIT_213s0067g00930	RLK-Pelle_CR4L	6.3e-111	chr13:525598-528133	0	6.76	83812.1	Plasma Membrane
VIT_206s0004g06680	RLK-Pelle_CR4L	5e-110	chr6:7383809-7386303	0	5.99	86551.7	Vacuolar
VIT_218s0041g01290	RLK-Pelle_CR4L	2.1e-105	chr18:25936364-25938905	0	6.18	84387.7	Plasma Membrane
VIT_210s0003g00340	RLK-Pelle_CR4L	8.9e-57	chr10:1625051-1626051	0	7.06	36074.2	Chloroplast
VIT_212s0035g00680	RLK-Pelle_CR4L	2.9e-89	chr12:20121087-20122767	0	9.06	40342.8	Cytoplasmic
VIT_213s0158g00150	RLK-Pelle_CR4L	2.2e-96	chr13:21057108-21058922	0	9.6	51828	Chloroplast
VIT_218s0001g07150	RLK-Pelle_CR4L	1.7e-91	chr18:5350342-5352271	0	9.72	56194.7	Nuclear
VIT_208s0040g01920	RLK-Pelle_CR4L	9.1e-62	chr8:13007229-13010172	0	5.6	82546.4	Extracellular
VIT_213s0019g04150	RLK-Pelle_CR4L	4.2e-62	chr13:5432137-5434359	1	4.92	70358.2	Chloroplast
VIT_205s0077g00970	RLK-Pelle_CrRLK1L-1	7.6e-156	chr5:749324-751897	0	5.61	94196.4	Plasma Membrane
VIT_207s0005g01640	RLK-Pelle_CrRLK1L-1	8.5e-155	chr7:4127352-4130401	0	5.88	94375.4	-
VIT_219s0014g03400	RLK-Pelle_CrRLK1L-1	2e-154	chr19:3557707-3561635	3	5.19	68403.8	Nuclear
VIT_210s0003g04990	RLK-Pelle_CrRLK1L-1	1.6e-150	chr10:8903734-8907583	1	6.17	96268.8	Plasma Membrane
VIT_214s0068g00110	RLK-Pelle_CrRLK1L-1	1.3e-143	chr14:23806944-23824202	3	5.9	137186	Plasma Membrane
VIT_208s0040g00010	RLK-Pelle_CrRLK1L-1	7.9e-142	chr8:10930087-10931700	0	6.07	36963.2	Cytoplasmic
VIT_214s0083g01195	RLK-Pelle_CrRLK1L-1	5.3e-139	chr14:23594041-23597086	0	7	97218	Plasma Membrane
VIT_214s0068g00010	RLK-Pelle_CrRLK1L-1	1.4e-138	chr14:23691441-23695102	0	7.28	99742	Plasma Membrane
VIT_217s0000g06620	RLK-Pelle_CrRLK1L-1	1.1e-132	chr17:7153946-7155823	0	6.65	56489.4	Nuclear
VIT_214s0068g00090	RLK-Pelle_CrRLK1L-1	5.2e-132	chr14:23793376-23796203	0	5.49	96676.3	Plasma Membrane
VIT_201s0011g00280	RLK-Pelle_CrRLK1L-1	1.1e-130	chr1:334518-337494	0	6.31	95709.7	Plasma Membrane
VIT_214s0068g00130	RLK-Pelle_CrRLK1L-1	5.7e-123	chr14:23824529-23825866	0	5.53	35646.4	-
VIT_214s0083g01210	RLK-Pelle_CrRLK1L-1	3.9e-111	chr14:23631468-23634185	0	6.02	92221.4	Nuclear
VIT_203s0038g04340	RLK-Pelle_CrRLK1L-1	1.3e-123	chr3:3154087-3156628	0	5.23	93015.1	Plasma Membrane
VIT_214s0068g00030	RLK-Pelle_CrRLK1L-1	2.9e-129	chr14:23710282-23713253	0	8.35	99298.9	Plasma Membrane
VIT_201s0244g00090	RLK-Pelle_CrRLK1L-1	6.6e-129	chr1:21655224-21656968	0	5.82	63235.6	Chloroplast
VIT_214s0083g01220	RLK-Pelle_CrRLK1L-1	6.1e-127	chr14:23647419-23650590	0	9.25	101126	Chloroplast
VIT_207s0129g00880	RLK-Pelle_CrRLK1L-1	3e-127	chr7:16076375-16079044	0	5.97	93554.8	Plasma Membrane
VIT_207s0129g00870	RLK-Pelle_CrRLK1L-1	6.2e-129	chr7:16064785-16067501	0	5.46	92807.6	Chloroplast
VIT_207s0129g00910	RLK-Pelle_CrRLK1L-1	1.3e-129	chr7:16095567-16099120	0	6.15	93409.9	Plasma Membrane
VIT_207s0129g00920	RLK-Pelle_CrRLK1L-1	3.1e-108	chr7:16099447-16103552	3	7.9	96663.7	Cytoplasmic
VIT_216s0050g01020	RLK-Pelle_CrRLK1L-1	4.9e-126	chr16:17944977-17949688	1	8.78	86516.8	Chloroplast
VIT_206s0004g03920	RLK-Pelle_CrRLK1L-1	9.9e-121	chr6:4841979-4845622	1	5.73	78381.9	Chloroplast
VIT_213s0067g03780	RLK-Pelle_CrRLK1L-1	1.1e-123	chr13:2113325-2116214	0	6.03	92103.7	Plasma Membrane
VIT_200s1542g00010	RLK-Pelle_CrRLK1L-1	3.5e-141	chrUn:39472201-39473764	0	6.68	49475.8	Endoplasmic reticulum
VIT_207s0129g00970	RLK-Pelle_CrRLK1L-1	6.7e-141	chr7:16116975-16119735	0	6.67	93944.8	Plasma Membrane
VIT_207s0129g00990	RLK-Pelle_CrRLK1L-1	5.7e-140	chr7:16125235-16127896	0	5.88	93761.8	Plasma Membrane
VIT_207s0129g00950	RLK-Pelle_CrRLK1L-1	3.5e-106	chr7:16106865-16108006	0	5.21	38784.8	Nuclear
VIT_207s0129g00960	RLK-Pelle_CrRLK1L-1	2.8e-133	chr7:16109259-16112099	0	5.73	92645.5	-
VIT_207s0129g00890	RLK-Pelle_CrRLK1L-1	1.9e-132	chr7:16083334-16087075	0	7.61	79756.3	-
VIT_200s1542g00020	RLK-Pelle_CrRLK1L-1	6.5e-99	chrUn:39474544-39475888	1	7.21	45553.2	-
VIT_217s0000g08770	RLK-Pelle_DLSV	1.5e-109	chr17:10170467-10178588	6	6.32	70897.6	Plasma Membrane
VIT_217s0000g08720	RLK-Pelle_DLSV	8.7e-106	chr17:10010669-10014917	5	8.73	73254	Chloroplast
VIT_219s0014g00710	RLK-Pelle_DLSV	1.2e-113	chr19:-722093-726303	10	6.2	69304.9	Nuclear
VIT_219s0014g00750	RLK-Pelle_DLSV	4.4e-99	chr19:748961-751759	6	6.51	52630.4	Cytoplasmic
VIT_219s0014g00810	RLK-Pelle_DLSV	7.4e-113	chr19:813603-824313	21	6.03	113476	Chloroplast
VIT_219s0014g00830	RLK-Pelle_DLSV	1e-111	chr19:831667-864227	35	5.5	180660	Plasma Membrane
VIT_219s0014g00680	RLK-Pelle_DLSV	5.3e-113	chr19:669185-678317	23	5.74	113365	Plasma Membrane
VIT_219s0014g00470	RLK-Pelle_DLSV	4.6e-99	chr19:479812-491484	23	5.1	111074	Vacuolar
VIT_219s0014g00520	RLK-Pelle_DLSV	2.4e-97	chr19:535077-547165	23	5.37	111929	Chloroplast
VIT_219s0014g00500	RLK-Pelle_DLSV	8e-113	chr19:501504-518217	21	5.19	113327	Plasma Membrane
VIT_219s0014g00510	RLK-Pelle_DLSV	8.4e-64	chr19:524432-528866	7	7.56	44012.6	Plasma Membrane
VIT_212s0028g01350	RLK-Pelle_DLSV	2.6e-112	chr12:1992278-2002667	23	6.35	111518	Cytoplasmic
VIT_210s0003g01860	RLK-Pelle_DLSV	3.1e-110	chr10:3313424-3323165	8	6.06	77502.4	Chloroplast
VIT_210s0003g01880	RLK-Pelle_DLSV	3.8e-96	chr10:3358624-3390561	22	5.98	107357	Nuclear
VIT_210s0003g02000	RLK-Pelle_DLSV	5.7e-108	chr10:3608320-3616244	10	6.5	74028.1	Chloroplast
VIT_210s0003g01990	RLK-Pelle_DLSV	1.9e-108	chr10:3581850-3595244	19	5.99	87819.9	Chloroplast
VIT_210s0003g02020	RLK-Pelle_DLSV	2.8e-110	chr10:3655320-3658683	5	6.02	39250.9	Cytoplasmic
VIT_210s0003g01900	RLK-Pelle_DLSV	2.4e-110	chr10:3402601-3422434	31	7.27	167929	Plasma Membrane
VIT_210s0003g01940	RLK-Pelle_DLSV	2.7e-68	chr10:3483566-3493620	18	6.08	86769.4	Chloroplast
VIT_210s0003g01960	RLK-Pelle_DLSV	2.6e-108	chr10:3527278-3540394	23	6.66	112609	Plasma Membrane
VIT_210s0003g01980	RLK-Pelle_DLSV	1.6e-111	chr10:3570335-3578479	12	8.13	74838.5	Chloroplast
VIT_200s0125g00140	RLK-Pelle_DLSV	3.8e-94	chrUn:1429686-1437482	10	7.2	77012.2	Cytoplasmic
VIT_212s0055g00580	RLK-Pelle_DLSV	4.5e-105	chr12:13624743-13636163	24	4.86	112959	Plasma Membrane
VIT_212s0055g00590	RLK-Pelle_DLSV	2.4e-102	chr12:13721321-13757674	49	4.99	230303	Plasma Membrane
VIT_210s0092g00470	RLK-Pelle_DLSV	5.9e-112	chr10:12006659-12021607	22	5.35	108647	Chloroplast
VIT_210s0092g00520	RLK-Pelle_DLSV	1.2e-98	chr10:12080997-12082934	5	6.01	36464.8	Chloroplast
VIT_210s0092g00590	RLK-Pelle_DLSV	5e-98	chr10:12172334-12204378	23	5	114568	Plasma Membrane
VIT_210s0092g00570	RLK-Pelle_DLSV	2.7e-110	chr10:12136607-12150437	20	7.22	102869	Chloroplast
VIT_200s0125g00210	RLK-Pelle_DLSV	1.2e-111	chrUn:1735173-1805822	23	5.61	111616	Plasma Membrane
VIT_200s0125g00090	RLK-Pelle_DLSV	1.1e-111	chrUn:1284866-1300947	23	6.02	111367	Chloroplast
VIT_210s0092g00710	RLK-Pelle_DLSV	5.4e-112	chr10:12545885-12562424	23	5.67	110920	-
VIT_206s0004g06430	RLK-Pelle_DLSV	8.2e-106	chr6:7163441-7169739	6	8.9	42207.7	Chloroplast
VIT_208s0007g02150	RLK-Pelle_DLSV	3.5e-105	chr8:16186172-16192887	6	6.57	41864.9	Nuclear
VIT_200s0370g00010	RLK-Pelle_DLSV	5.3e-105	chrUn:26044676-26050142	6	8.08	40237.1	Nuclear
VIT_208s0040g01930	RLK-Pelle_DLSV	7.1e-93	chr8:13018013-13020424	5	5.88	43923.7	Nuclear
VIT_213s0019g04160	RLK-Pelle_DLSV	2.6e-105	chr13:5455121-5458649	5	8.96	41391.5	Cytoplasmic
VIT_219s0027g00390	RLK-Pelle_DLSV	4.8e-104	chr19:19137030-19142294	6	6.35	42630.8	Nuclear
VIT_219s0014g01530	RLK-Pelle_DLSV	1.2e-108	chr19:1629868-1638797	6	5.9	42471.3	Chloroplast
VIT_214s0066g00900	RLK-Pelle_DLSV	5.3e-108	chr14:27360551-27364557	5	6.55	72319.6	Extracellular
VIT_201s0011g05350	RLK-Pelle_DLSV	2e-121	chr1:4965866-4974194	5	9.33	44783	Nuclear
VIT_211s0052g00700	RLK-Pelle_DLSV	9.8e-91	chr11:18219560-18229608	6	8.52	51203	Vacuolar
VIT_204s0079g00040	RLK-Pelle_DLSV	1.5e-109	chr4:10120867-10126268	7	5.91	71290.9	Chloroplast
VIT_200s0270g00130	RLK-Pelle_DLSV	2.6e-108	chrUn:20016273-20020321	7	7.46	70666.2	Chloroplast
VIT_204s0079g00020	RLK-Pelle_DLSV	1.9e-108	chr4:10077049-10086109	7	6.69	71303.8	Chloroplast
VIT_207s0095g00340	RLK-Pelle_DLSV	8.8e-93	chr7:12738284-12741157	6	5.69	82524	Plasma Membrane
VIT_217s0000g03520	RLK-Pelle_DLSV	4e-107	chr17:3406290-3411264	5	8.71	51066	Cytoplasmic
VIT_219s0014g04173	RLK-Pelle_DLSV	1.9e-74	chr19:4470407-4474278	5	8.12	75628.9	Plasma Membrane
VIT_200s0262g00120	RLK-Pelle_DLSV	4e-125	chrUn:18903861-18912196	10	5.38	107058	Plasma Membrane
VIT_200s2745g00010	RLK-Pelle_DLSV	1.3e-115	chrUn:42789233-42790849	4	5.31	38599.2	Extracellular
VIT_200s0262g00010	RLK-Pelle_DLSV	2.3e-78	chrUn:18828184-18832348	6	5.41	74081.9	Plasma Membrane
VIT_200s0429g00010	RLK-Pelle_DLSV	1.1e-123	chrUn:28733757-28737245	6	5.07	73430.1	Plasma Membrane
VIT_200s0262g00080	RLK-Pelle_DLSV	2.7e-122	chrUn:18869481-18876420	6	5.02	73328.8	Plasma Membrane
VIT_200s0437g00070	RLK-Pelle_DLSV	4.7e-124	chrUn:29035666-29039027	6	5.29	69111.6	Plasma Membrane
VIT_200s0409g00010	RLK-Pelle_DLSV	5.8e-126	chrUn:27927753-27931006	5	8.44	79603.6	Chloroplast
VIT_200s0748g00020	RLK-Pelle_DLSV	5.1e-115	chrUn:34998305-35001487	5	8.24	67279.6	Chloroplast
VIT_200s2659g00010	RLK-Pelle_DLSV	1.9e-113	chrUn:42559068-42560572	4	6.46	33862.8	Chloroplast
VIT_200s0398g00060	RLK-Pelle_DLSV	6.8e-124	chrUn:27481614-27484939	6	6.89	77282	Plasma Membrane
VIT_210s0092g00680	RLK-Pelle_DLSV	2.7e-78	chr10:12449952-12451765	4	7.75	26720.8	Chloroplast
VIT_215s0024g01670	RLK-Pelle_DLSV	1.8e-76	chr15:3512946-3516260	6	8.23	55930.1	Chloroplast
VIT_215s0024g01700	RLK-Pelle_DLSV	7.6e-77	chr15:3649963-3653381	6	8.6	51167.4	Chloroplast
VIT_212s0059g02540	RLK-Pelle_DLSV	1.6e-105	chr12:7313413-7315658	5	5.02	50725.7	Cytoplasmic
VIT_212s0059g02570	RLK-Pelle_DLSV	4.6e-119	chr12:7331555-7335341	6	5.92	73356.6	Plasma Membrane
VIT_202s0087g01020	RLK-Pelle_DLSV	8.1e-129	chr2:18775020-18778504	6	5.78	73614.6	Plasma Membrane
VIT_215s0024g01750	RLK-Pelle_DLSV	1.2e-65	chr15:3725856-3726621	2	8.71	18616.4	Cytoplasmic
VIT_203s0017g01550	RLK-Pelle_DLSV	3e-127	chr3:17570776-17575003	6	5.31	75513	Plasma Membrane
VIT_210s0071g01200	RLK-Pelle_DLSV	6.9e-128	chr10:18099875-18113810	10	7.47	93460.3	Chloroplast
VIT_210s0092g00650	RLK-Pelle_DLSV	1.7e-127	chr10:12423832-12427411	5	5.67	69426.9	-
VIT_200s0532g00070	RLK-Pelle_DLSV	2.3e-129	chrUn:31444941-31448071	4	5.87	38103.3	Cytoplasmic
VIT_210s0116g00170	RLK-Pelle_DLSV	7.1e-123	chr10:76629-80096	6	8.12	73924.4	Plasma Membrane
VIT_203s0017g01500	RLK-Pelle_DLSV	9.1e-123	chr3:17495625-17497703	5	5.87	42487.1	-
VIT_205s0051g00120	RLK-Pelle_DLSV	3.6e-123	chr5:10537076-10539091	5	5.77	37553.9	-
VIT_200s0398g00010	RLK-Pelle_DLSV	5e-78	chrUn:27439371-27441690	3	5.46	53306	Chloroplast
VIT_200s0409g00060	RLK-Pelle_DLSV	6.9e-128	chrUn:27966903-27970070	5	5.51	71076.9	-
VIT_200s0398g00020	RLK-Pelle_DLSV	2.5e-117	chrUn:27442661-27444563	5	6.19	44918.3	Vacuolar
VIT_200s0262g00180	RLK-Pelle_DLSV	5.1e-124	chrUn:18968175-18970703	5	6.03	43555.9	Chloroplast
VIT_200s0398g00040	RLK-Pelle_DLSV	5.1e-79	chrUn:27453014-27456606	4	6.5	37622.7	Cytoplasmic
VIT_200s0409g00040	RLK-Pelle_DLSV	6.5e-125	chrUn:27945667-27948380	5	5.9	45299.7	Chloroplast
VIT_210s0116g00150	RLK-Pelle_DLSV	2e-103	chr10:72173-75279	5	6.12	65244.4	Chloroplast
VIT_200s0743g00020	RLK-Pelle_DLSV	4.2e-125	chrUn:34935652-34938154	6	5.6	70052.5	Chloroplast
VIT_200s2776g00010	RLK-Pelle_DLSV	3.2e-104	chrUn:42869670-42871613	5	7.71	38345	Cytoplasmic
VIT_200s0347g00070	RLK-Pelle_DLSV	2.1e-77	chrUn:24844875-24858150	13	7.17	127353	Endoplasmic reticulum
VIT_200s0762g00040	RLK-Pelle_DLSV	3.6e-105	chrUn:35147569-35152448	7	8.26	52405.1	Chloroplast
VIT_200s0347g00120	RLK-Pelle_DLSV	3e-78	chrUn:24884783-24886350	5	9.06	28144.7	Chloroplast
VIT_200s0762g00010	RLK-Pelle_DLSV	3.4e-90	chrUn:35140266-35141492	3	5.45	28678	Chloroplast
VIT_200s2380g00010	RLK-Pelle_DLSV	7.5e-79	chrUn:41764139-41766697	5	8.9	59561.6	Chloroplast
VIT_200s0420g00010	RLK-Pelle_DLSV	2.4e-79	chrUn:28473874-28479026	6	7.15	67179.1	Nuclear
VIT_200s0353g00030	RLK-Pelle_DLSV	7.4e-69	chrUn:25163942-25165166	4	7.73	18139.1	Cytoplasmic
VIT_200s0353g00020	RLK-Pelle_DLSV	3.1e-127	chrUn:25149770-25152979	6	8.2	92094.3	Plasma Membrane
VIT_200s0420g00030	RLK-Pelle_DLSV	1.3e-125	chrUn:28492968-28495601	5	6.2	67866.4	Nuclear
VIT_200s0347g00080	RLK-Pelle_DLSV	5.6e-106	chrUn:24858586-24867753	13	6.44	120610	Extracellular
VIT_200s0762g00030	RLK-Pelle_DLSV	1.7e-124	chrUn:35142879-35145155	6	7.1	48711.1	-
VIT_200s0347g00060	RLK-Pelle_DLSV	2.9e-101	chrUn:24840962-24844477	6	5.51	88244.9	-
VIT_219s0014g04090	RLK-Pelle_DLSV	5.7e-119	chr19:4330206-4333951	5	6.01	90172.1	Vacuolar
VIT_219s0014g04160	RLK-Pelle_DLSV	9.8e-75	chr19:4453704-4455546	3	6.66	26108	Cytoplasmic
VIT_219s0014g04130	RLK-Pelle_DLSV	6.6e-120	chr19:4401660-4405648	6	6.01	94344.8	Vacuolar
VIT_219s0014g04080	RLK-Pelle_DLSV	2e-110	chr19:4321446-4326268	8	8.71	85029.8	Chloroplast
VIT_219s0015g02410	RLK-Pelle_DLSV	5.7e-77	chr19:12245697-12248892	4	6.84	59961	Nuclear
VIT_219s0014g04040	RLK-Pelle_DLSV	1.9e-118	chr19:4276288-4280524	7	6.75	92374.2	Chloroplast
VIT_219s0014g04150	RLK-Pelle_DLSV	1.1e-118	chr19:4430219-4433773	7	6.84	76657.2	-
VIT_210s0071g00440	RLK-Pelle_DLSV	4.8e-80	chr10:16787181-16805967	12	6.62	101062	Nuclear
VIT_219s0014g04190	RLK-Pelle_DLSV	6.7e-122	chr19:4497635-4501189	6	5.37	95446.7	Plasma Membrane
VIT_211s0016g04890	RLK-Pelle_DLSV	9.3e-122	chr11:4209741-4211787	5	8.41	45513.9	-
VIT_209s0002g04530	RLK-Pelle_DLSV	5.1e-125	chr9:4111717-4114626	5	8.61	75947.9	-
VIT_219s0014g03990	RLK-Pelle_DLSV	8.2e-87	chr19:4226288-4228994	4	5.26	27261	Cytoplasmic
VIT_200s0353g00050	RLK-Pelle_DLSV	1.1e-129	chrUn:25182074-2518786	6	5.34	95039.4	Vacuolar
VIT_207s0095g00640	RLK-Pelle_DLSV	1.6e-104	chr7:13285080-13288563	5	6.9	80936.1	Plasma Membrane
VIT_207s0095g00290	RLK-Pelle_DLSV	3.3e-124	chr7:12718396-12720851	6	6.74	65437.4	Chloroplast
VIT_207s0095g00660	RLK-Pelle_DLSV	2.6e-126	chr7:13340445-13344509	5	5.96	84545.8	Nuclear
VIT_207s0095g00670	RLK-Pelle_DLSV	2.6e-126	chr7:13362134-13366115	6	5.87	87948.7	Plasma Membrane
VIT_207s0095g00010	RLK-Pelle_DLSV	1.8e-101	chr7:12283370-12285793	5	8.78	34265.5	Mitochondrial
VIT_200s0540g00010	RLK-Pelle_DLSV	3.9e-111	chrUn:31549898-31552377	6	7.52	47514.8	Chloroplast
VIT_200s0540g00040	RLK-Pelle_DLSV	3.2e-101	chrUn:31572523-31573914	3	5.54	33948.9	Nuclear
VIT_200s0540g00020	RLK-Pelle_DLSV	2.1e-74	chrUn:31552681-31561139	8	8.61	121537	Plasma Membrane
VIT_211s0149g00290	RLK-Pelle_DLSV	8.1e-102	chr11:7184833-7188237	5	8.91	32418.4	Cytoplasmic
VIT_200s0374g00020	RLK-Pelle_DLSV	9.9e-128	chrUn:26335768-26338604	6	7.77	76768.6	Chloroplast
VIT_200s0374g00040	RLK-Pelle_DLSV	3.3e-78	chrUn:26368945-26376899	5	8.34	72372.7	Chloroplast
VIT_200s0286g00140	RLK-Pelle_DLSV	3.4e-128	chrUn:21499488-21517995	13	8.46	156589	Nuclear
VIT_200s0374g00030	RLK-Pelle_DLSV	1.2e-77	chrUn:26343862-26356319	5	6.28	78109.2	-
VIT_200s0456g00040	RLK-Pelle_DLSV	3.5e-79	chrUn:29598945-29602863	5	8.63	78072.1	Plasma Membrane
VIT_200s0286g00130	RLK-Pelle_DLSV	5.9e-83	chrUn:21490312-21494406	6	8.14	89576.1	Extracellular
VIT_200s0484g00030	RLK-Pelle_DLSV	3.6e-107	chrUn:30340056-30343130	5	9.45	44015.5	Plasma Membrane
VIT_200s0595g00010	RLK-Pelle_DLSV	6.2e-78	chrUn:32584993-32588039	4	6.05	50151.8	Chloroplast
VIT_200s0266g00030	RLK-Pelle_DLSV	2.5e-85	chrUn:19321974-19323928	6	8.9	29125.5	Cytoplasmic
VIT_200s0266g00090	RLK-Pelle_DLSV	1.2e-123	chrUn:19418898-19420926	5	8.76	43965	Chloroplast
VIT_200s0353g00060	RLK-Pelle_DLSV	1e-127	chrUn:25199457-25204742	6	5.56	95611.7	Plasma Membrane
VIT_212s0134g00270	RLK-Pelle_DLSV	4.6e-127	chr12:7808448-7812841	6	6.06	113422	Chloroplast
VIT_212s0134g00280	RLK-Pelle_DLSV	2.7e-108	chr12:7815430-7818336	7	5.66	72750.5	Nuclear
VIT_212s0134g00340	RLK-Pelle_DLSV	1.3e-116	chr12:7919347-7931527	9	5.98	113104	Chloroplast
VIT_212s0134g00380	RLK-Pelle_DLSV	3e-83	chr12:8001459-8007640	9	5.9	140472	Plasma Membrane
VIT_212s0134g00390	RLK-Pelle_DLSV	1.5e-125	chr12:8023728-8027779	7	6.04	109641	Vacuolar
VIT_212s0134g00290	RLK-Pelle_DLSV	2.3e-115	chr12:7824297-7846188	8	8.25	69099.1	Nuclear
VIT_212s0134g00300	RLK-Pelle_DLSV	1.2e-125	chr12:7856180-7860574	7	5.79	113624	-
VIT_219s0014g04210	RLK-Pelle_DLSV	2.6e-113	chr19:4507989-4516227	6	6.25	56587.2	Cytoplasmic
VIT_219s0014g04220	RLK-Pelle_DLSV	1.9e-122	chr19:4516228-4533522	10	5.75	105599	Nuclear
VIT_200s0286g00020	RLK-Pelle_DLSV	1.1e-107	chrUn:21403961-21407136	5	8.1	48911.5	Chloroplast
VIT_200s0286g00110	RLK-Pelle_DLSV	9.9e-118	chrUn:21476298-21478493	5	8.15	42145.4	Chloroplast
VIT_219s0014g04240	RLK-Pelle_DLSV	4e-76	chr19:4536942-4547073	9	7.74	93761.2	Chloroplast
VIT_219s0014g04540	RLK-Pelle_DLSV	3.8e-102	chr19:4866050-4870178	6	7.99	89388.8	Nuclear
VIT_219s0014g04490	RLK-Pelle_DLSV	1.6e-104	chr19:4797479-4799404	4	6.15	38901.5	Cytoplasmic
VIT_219s0014g04400	RLK-Pelle_DLSV	2.3e-124	chr19:4677147-4681714	6	7.98	91952.7	Chloroplast
VIT_219s0014g04640	RLK-Pelle_DLSV	2.6e-125	chr19:4944143-4947633	6	6.63	91010.4	Plasma Membrane
VIT_219s0014g04380	RLK-Pelle_DLSV	1.2e-84	chr19:4665555-4667112	4	6.07	27749.9	Nuclear
VIT_219s0014g04590	RLK-Pelle_DLSV	2.8e-106	chr19:4900009-4902808	5	5.83	39724.2	Nuclear
VIT_219s0014g04250	RLK-Pelle_DLSV	5.7e-121	chr19:4548294-4553770	6	7.19	55930.9	Cytoplasmic
VIT_219s0014g04270	RLK-Pelle_DLSV	9.6e-124	chr19:4555846-4559939	7	7.75	92462.2	Plasma Membrane
VIT_219s0014g04630	RLK-Pelle_DLSV	7.8e-104	chr19:4935420-4943417	7	6.4	61225	Chloroplast
VIT_200s1644g00010	RLK-Pelle_DLSV	9.2e-86	chrUn:39908505-39910577	3	5.66	28071.2	Cytoplasmic
VIT_219s0014g04310	RLK-Pelle_DLSV	8e-106	chr19:4584294-4596581	10	8.84	108176	Plasma Membrane
VIT_219s0014g04530	RLK-Pelle_DLSV	2.6e-105	chr19:4850912-4855191	6	6.66	91604.1	Plasma Membrane
VIT_219s0014g04410	RLK-Pelle_DLSV	2.2e-68	chr19:4694353-4695212	2	6.66	25999.6	Nuclear
VIT_219s0014g04430	RLK-Pelle_DLSV	9.1e-94	chr19:4714589-4721730	4	7.65	34874.1	Cytoplasmic
VIT_219s0014g04600	RLK-Pelle_DLSV	6.5e-122	chr19:4902836-4913336	8	6.84	91318	Plasma Membrane
VIT_219s0014g04470	RLK-Pelle_DLSV	1.9e-115	chr19:4745161-4749486	7	7.74	82432	Plasma Membrane
VIT_219s0014g04510	RLK-Pelle_DLSV	8e-68	chr19:4811350-4812360	2	5.86	24948.6	Nuclear
VIT_214s0066g00910	RLK-Pelle_DLSV	3e-104	chr14:27366994-27370901	7	5.41	75988.1	-
VIT_205s0077g01090	RLK-Pelle_DLSV	3.5e-98	chr5:850176-853635	6	7.45	74316.4	Plasma Membrane
VIT_201s0127g00160	RLK-Pelle_DLSV	1.4e-111	chr1:7508031-7512968	7	8.19	72368.5	Plasma Membrane
VIT_201s0127g00130	RLK-Pelle_DLSV	2.1e-90	chr1:7468468-7474385	6	6.86	72412.9	Vacuolar
VIT_207s0005g04710	RLK-Pelle_Extensin	1.5e-151	chr7:7952415-7979134	8	8.25	84980.3	Plasma Membrane
VIT_211s0016g02150	RLK-Pelle_Extensin	2.2e-151	chr11:1761397-1767426	11	9.36	105556	Chloroplast
VIT_209s0002g02220	RLK-Pelle_Extensin	1.6e-150	chr9:2034668-2040014	7	7.11	76445.4	-
VIT_207s0005g01590	RLK-Pelle_Extensin	3.3e-144	chr7:4072618-4081938	8	6.52	80844.9	Plasma Membrane
VIT_212s0028g01970	RLK-Pelle_Extensin	4.4e-137	chr12:2619707-2629882	5	9.09	43766.3	Endoplasmic reticulum
VIT_214s0128g00160	RLK-Pelle_Extensin	1.9e-100	chr14:2839731-2843828	6	9.32	48485.6	-
VIT_200s0346g00040	RLK-Pelle_L-LEC	3.8e-122	chrUn:24733815-24739169	3	5.88	84432.5	Nuclear
VIT_203s0167g00110	RLK-Pelle_L-LEC	1.5e-121	chr3:12333546-12335636	0	8.73	77953.2	Plasma Membrane
VIT_203s0097g00110	RLK-Pelle_L-LEC	8.1e-121	chr3:9826280-9828619	0	6.12	56951.8	Cytoplasmic
VIT_203s0088g00100	RLK-Pelle_L-LEC	1.7e-120	chr3:8122234-8124112	0	5.88	69266.6	Chloroplast
VIT_203s0088g00010	RLK-Pelle_L-LEC	2.2e-120	chr3:7987095-7989378	0	6.10	75401.60	Plasma Membrane
VIT_203s0167g00050	RLK-Pelle_L-LEC	2.5e-120	chr3:12210179-12212744	0	6.45	79818.6	Plasma Membrane
VIT_203s0097g00030	RLK-Pelle_L-LEC	1.7e-118	chr3:9739267-9741619	1	5.5	67742.4	Endoplasmic reticulum
VIT_203s0167g00020	RLK-Pelle_L-LEC	2.7e-117	chr3:12200728-12203131	0	6.27	73419.4	Plasma Membrane
VIT_203s0097g00120	RLK-Pelle_L-LEC	1.4e-111	chr3:9859134-9861149	0	5.54	74527.5	Plasma Membrane
VIT_203s0097g00130	RLK-Pelle_L-LEC	2.7e-115	chr3:9890581-9892416	0	5.4	67670.6	Chloroplast
VIT_203s0088g00040	RLK-Pelle_L-LEC	1.3e-88	chr3:8018857-8020373	1	5.86	49015.1	Chloroplast
VIT_203s0097g00070	RLK-Pelle_L-LEC	5.1e-75	chr3:9757026-9757857	0	5.39	26953.6	Chloroplast
VIT_203s0167g00030	RLK-Pelle_L-LEC	1.8e-84	chr3:12205951-12207930	1	5.78	47188.7	Chloroplast
VIT_208s0007g08570	RLK-Pelle_L-LEC	4.9e-55	chr8:21955659-21956207	0	6.5	20738.7	Nuclear
VIT_204s0008g05320	RLK-Pelle_L-LEC	7.9e-90	chr4:4797050-4800351	2	6.13	71861.3	Plasma Membrane
VIT_218s0041g01160	RLK-Pelle_L-LEC	2.5e-109	chr18:25797007-25799964	1	7.95	73907.1	Chloroplast
VIT_218s0041g01170	RLK-Pelle_L-LEC	4.7e-109	chr18:25805856-25807616	0	7.55	65838	Chloroplast
VIT_218s0041g01210	RLK-Pelle_L-LEC	8.4e-110	chr18:25830848-25832659	0	6.56	67609.9	Chloroplast
VIT_218s0041g01140	RLK-Pelle_L-LEC	4e-110	chr18:25769243-25771054	0	6.93	67641.9	Chloroplast
VIT_208s0007g06570	RLK-Pelle_L-LEC	1.3e-107	chr8:20289654-20291803	0	5.59	72914.6	Plasma Membrane
VIT_208s0007g06580	RLK-Pelle_L-LEC	1.1e-107	chr8:20292190-20294580	0	6.45	73196.1	Plasma Membrane
VIT_208s0007g06610	RLK-Pelle_L-LEC	1.2e-107	chr8:20316475-20318880	0	5.3	72898.7	Plasma Membrane
VIT_208s0007g06560	RLK-Pelle_L-LEC	1.7e-110	chr8:20285632-20287724	0	5.48	73218.7	Vacuolar
VIT_204s0044g01990	RLK-Pelle_L-LEC	1.8e-101	chr4:23774697-23777713	1	5.6	76423.1	Chloroplast
VIT_203s0038g04170	RLK-Pelle_L-LEC	2.1e-90	chr3:3025424-3028088	1	5.34	75173.3	Plasma Membrane
VIT_208s0040g02210	RLK-Pelle_L-LEC	2e-111	chr8:13315169-13317366	0	5.59	76444	Plasma Membrane
VIT_219s0015g00620	RLK-Pelle_L-LEC	9.3e-114	chr19:8704992-8707290	0	6.15	75567.4	Chloroplast
VIT_218s0166g00120	RLK-Pelle_L-LEC	3.9e-100	chr18:14071620-14072689	0	6.32	36763.2	Chloroplast
VIT_206s0004g05170	RLK-Pelle_L-LEC	1.9e-100	chr6:6103829-6105916	0	6.3	74247	Plasma Membrane
VIT_208s0007g00810	RLK-Pelle_L-LEC	4.2e-120	chr8:14992880-14995323	0	8.55	75376.3	Plasma Membrane
VIT_213s0019g02040	RLK-Pelle_L-LEC	3.3e-103	chr13:3340594-3343268	1	6.49	69655.2	Chloroplast
VIT_208s0007g00830	RLK-Pelle_L-LEC	1.4e-120	chr8:15002643-15005018	0	5.36	75721.7	Plasma Membrane
VIT_212s0055g00500	RLK-Pelle_L-LEC	4.7e-101	chr12:13486775-13488712	0	6.9	72292.1	Plasma Membrane
VIT_208s0058g00290	RLK-Pelle_L-LEC	1.8e-116	chr8:9147574-9149192	0	6.9	49072.2	Chloroplast
VIT_208s0058g00280	RLK-Pelle_L-LEC	3.3e-97	chr8:9110039-9117001	7	6.89	53168.1	-
VIT_213s0067g01590	RLK-Pelle_L-LEC	1.1e-116	chr13:897006-899527	0	8.33	73711.9	-
VIT_213s0067g01570	RLK-Pelle_L-LEC	1.1e-117	chr13:886132-887624	0	8.76	48259.4	Cytoplasmic
VIT_213s0067g01640	RLK-Pelle_L-LEC	2.6e-119	chr13:921750-923773	0	7.12	73411.5	Vacuolar
VIT_200s0265g00100	RLK-Pelle_L-LEC	2e-108	chrUn:19234052-19236986	1	5.57	63126.8	Cytoplasmic
VIT_217s0000g09170	RLK-Pelle_L-LEC	2.1e-113	chr17:10749575-10751802	0	4.82	72256.6	Plasma Membrane
VIT_216s0098g00720	RLK-Pelle_L-LEC	3.3e-43	chr16:21086800-21089225	0	8.64	74221.6	Plasma Membrane
VIT_205s0029g00080	RLK-Pelle_L-LEC	5.3e-95	chr5:14152219-14154939	1	7.19	82114.7	Cytoplasmic
VIT_201s0011g03990	RLK-Pelle_LRK10L-2	3e-127	chrUn--41392743-41393990	0	8.09	37667.4	Cytoplasmic
VIT_201s0011g03900	RLK-Pelle_LRK10L-2	2.3e-130	chrUn:42365421-42366524	0	6.61	34482.6	Cytoplasmic
VIT_201s0011g03890	RLK-Pelle_LRK10L-2	9.5e-128	chrUn:40476964-40478050	2	8.03	69359.8	-
VIT_217s0000g03330	RLK-Pelle_LRK10L-2	7e-133	chrUn:39212448-39214059	2	8.71	72420.3	Extracellular
VIT_214s0006g02660	RLK-Pelle_LRK10L-2	6.1e-127	chrUn:28665470-28666792	2	8.36	64782.2	Nuclear
VIT_214s0006g02650	RLK-Pelle_LRK10L-2	5.2e-135	chrUn:28660319-28662739	0	6.19	34305.3	Cytoplasmic
VIT_214s0006g02630	RLK-Pelle_LRK10L-2	6e-109	chrUn:28576988-28578115	1	8.48	62636.9	Plasma Membrane
VIT_201s0011g04290	RLK-Pelle_LRK10L-2	1e-121	chrUn:28565604-28569213	0	5.52	36979.2	Nuclear
VIT_201s0011g04280	RLK-Pelle_LRK10L-2	1.3e-98	chrUn:27056219-27057297	2	8.92	43192.3	Cytoplasmic
VIT_216s0039g01310	RLK-Pelle_LRK10L-2	2.5e-126	chrUn:27030296-27031604	3	7.76	71299.2	Chloroplast
VIT_216s0022g01710	RLK-Pelle_LRK10L-2	9.1e-127	chrUn:26996900-26997993	2	8.18	61995.7	Chloroplast
VIT_216s0022g01650	RLK-Pelle_LRK10L-2	1.8e-127	chrUn:21980318-21981638	3	6.85	67387.7	Vacuolar
VIT_216s0098g00420	RLK-Pelle_LRK10L-2	5.2e-127	chrUn:21975256-21977748	2	8.6	45375.7	Chloroplast
VIT_216s0098g00030	RLK-Pelle_LRK10L-2	4.5e-124	chrUn:21954913-21956138	0	7.15	33169.3	Cytoplasmic
VIT_216s0022g01670	RLK-Pelle_LRK10L-2	4.5e-126	chrUn:21932366-21935554	1	8.91	45375.5	Chloroplast
VIT_216s0098g00180	RLK-Pelle_LRK10L-2	4.5e-126	chrUn:18354154-18356321	2	8.44	44340.5	Chloroplast
VIT_200s2588g00010	RLK-Pelle_LRK10L-2	1.6e-105	chrUn:18347049-18350546	0	8.7	35724.4	Vacuolar
VIT_216s0148g00360	RLK-Pelle_LRK10L-2	9.5e-125	chrUn:18315283-18318622	3	6.3	78122	Plasma Membrane
VIT_216s0148g00290	RLK-Pelle_LRK10L-2	1.3e-125	chrUn:18310813-18312060	1	6.21	74226.4	Plasma Membrane
VIT_200s0258g00140	RLK-Pelle_LRK10L-2	2.3e-126	chrUn:18253267-18256851	1	8.4	45466.9	Chloroplast
VIT_216s0148g00120	RLK-Pelle_LRK10L-2	5.2e-129	chrUn:18248102-18251818	0	5.79	36159.7	Chloroplast
VIT_216s0148g00070	RLK-Pelle_LRK10L-2	1e-69	chrUn:18211859-18212850	0	4.82	46807.3	Mitochondrial
VIT_216s0050g02700	RLK-Pelle_LRK10L-2	8.1e-129	chrUn:18207010-18209840	0	5.94	36197.8	Chloroplast
VIT_200s0425g00040	RLK-Pelle_LRK10L-2	1.1e-128	chr17:3212599-3220046	0	5.79	36155.8	Chloroplast
VIT_216s0148g00020	RLK-Pelle_LRK10L-2	1.5e-128	chr16:7956444-7957515	4	6.24	81406	Nuclear
VIT_200s0294g00090	RLK-Pelle_LRK10L-2	3.7e-127	chr16:7939170-7942326	0	6.01	36228.9	Chloroplast
VIT_216s0039g01260	RLK-Pelle_LRK10L-2	1.1e-125	chr16:7932224-7933162	0	5.86	36269.9	Chloroplast
VIT_216s0148g00280	RLK-Pelle_LRK10L-2	4.9e-129	chr16:7884897-7885983	0	5.94	36125.7	Chloroplast
VIT_216s0098g00080	RLK-Pelle_LRK10L-2	4.6e-77	chr16:7788468-7789539	0	8.86	24315.3	Chloroplast
VIT_216s0148g00220	RLK-Pelle_LRK10L-2	8.3e-126	chr16:7734643-7737756	0	7.15	36270.1	-
VIT_200s1830g00010	RLK-Pelle_LRK10L-2	1.7e-128	chr16:7664252-7665913	0	6.66	36002.8	Cytoplasmic
VIT_200s0388g00090	RLK-Pelle_LRK10L-2	5.7e-113	chr16:7454115-7457528	0	5.3	32318.4	Cytoplasmic
VIT_200s0388g00020	RLK-Pelle_LRK10L-2	6.3e-84	chr16:7432681-7439145	0	6.71	36090	Cytoplasmic
VIT_216s0098g00400	RLK-Pelle_LRK10L-2	1.4e-83	chr16:7348372-7348929	2	6.84	56145.7	Chloroplast
VIT_216s0098g00240	RLK-Pelle_LRK10L-2	7.6e-82	chr16:7341434-7344636	3	8.79	74990.8	Plasma Membrane
VIT_216s0098g00200	RLK-Pelle_LRK10L-2	9.2e-84	chr16:7287620-7288945	5	6.13	77903.8	Plasma Membrane
VIT_216s0013g01370	RLK-Pelle_LRK10L-2	2.9e-85	chr16:725728-728200	0	5.28	28191.5	Extracellular
VIT_216s0013g01170	RLK-Pelle_LRK10L-2	8.1e-110	chr16:717950-720630	0	5.46	32951	Cytoplasmic
VIT_216s0013g01192	RLK-Pelle_LRK10L-2	3.8e-57	chr16:7159304-7160423	0	6.21	22026.8	Cytoplasmic
VIT_216s0013g01230	RLK-Pelle_LRK10L-2	1.2e-108	chr16:692537-693852	2	5.6	32866.9	Cytoplasmic
VIT_216s0013g01190	RLK-Pelle_LRK10L-2	5.8e-117	chr16:688617-689589	2	6.12	34912.4	Chloroplast
VIT_216s0013g01200	RLK-Pelle_LRK10L-2	1.4e-117	chr16:663448-667264	2	6.05	40021.5	-
VIT_216s0013g01386	RLK-Pelle_LRK10L-2	1.9e-123	chr16:657926-661428	5	5.85	78130	Plasma Membrane
VIT_216s0013g01320	RLK-Pelle_LRK10L-2	1.3e-122	chr16:650978-654881	1	7.04	71146	Cytoplasmic
VIT_216s0013g01383	RLK-Pelle_LRK10L-2	1.3e-94	chr16:20841152-20844266	0	8.95	35920.9	Plasma Membrane
VIT_216s0050g02030	RLK-Pelle_LRK10L-2	2.3e-127	chr16:20837081-20840392	0	6.8	36378.2	Cytoplasmic
VIT_216s0050g02020	RLK-Pelle_LRK10L-2	1.9e-112	chr16:20829954-20833479	0	5.81	33070.3	-
VIT_216s0050g01720	RLK-Pelle_LRK10L-2	3.9e-66	chr16:20826603-20829217	0	5.25	22832.4	Cytoplasmic
VIT_216s0050g01700	RLK-Pelle_LRK10L-2	8.9e-123	chr16:20635238-20637727	5	8.46	76816.7	Plasma Membrane
VIT_216s0148g00180	RLK-Pelle_LRK10L-2	1.5e-69	chr16:20634958-20641511	5	8.69	55966.5	Mitochondrial
VIT_216s0050g02740	RLK-Pelle_LRK10L-2	6.9e-67	chr16:20614689-20622892	5	8.64	56093.6	Plasma Membrane
VIT_216s0039g01180	RLK-Pelle_LRK10L-2	3.5e-58	chr16:20614689-20619976	4	9.28	38498.6	Chloroplast
VIT_216s0148g00230	RLK-Pelle_LRK10L-2	1.7e-107	chr16:20610387-20612385	2	5.97	42773.1	Cytoplasmic
VIT_216s0148g00150	RLK-Pelle_LRK10L-2	8.3e-122	chr16:20587106-20591085	0	6.8	36335	Cytoplasmic
VIT_216s0098g00150	RLK-Pelle_LRK10L-2	1.2e-125	chr16:20583047-20586867	1	5.85	62747.2	Vacuolar
VIT_216s0148g00260	RLK-Pelle_LRK10L-2	3.6e-124	chr16:20556656-20560053	3	8.39	71903.9	Plasma Membrane
VIT_200s0294g00070	RLK-Pelle_LRK10L-2	4.2e-122	chr16:20552239-20555845	0	8.57	36105.8	Cytoplasmic
VIT_216s0039g01210	RLK-Pelle_LRK10L-2	3.7e-125	chr16:20509595-20510348	4	6.58	74956	Plasma Membrane
VIT_200s0258g00040	RLK-Pelle_LRK10L-2	4.4e-127	chr16:20492574-20493673	3	8.01	73149	Plasma Membrane
VIT_200s1467g00010	RLK-Pelle_LRK10L-2	1.3e-124	chr16:20479986-20483310	1	7.17	41620.3	Vacuolar
VIT_216s0148g00140	RLK-Pelle_LRK10L-2	1.3e-124	chr16:20475899-20478938	2	6.47	48824.4	Cytoplasmic
VIT_216s0148g00050	RLK-Pelle_LRK10L-2	9.3e-127	chr16:20455902-20459008	1	8.61	39668.1	Cytoplasmic
VIT_216s0148g00330	RLK-Pelle_LRK10L-2	1.6e-128	chr16:20366575-20370115	0	8.24	36060.8	Cytoplasmic
VIT_200s0424g00010	RLK-Pelle_LRK10L-2	7.4e-129	chr16:20360836-20364530	1	6.88	68165.8	Plasma Membrane
VIT_200s2254g00010	RLK-Pelle_LRK10L-2	1e-128	chr16:20327534-20328814	0	7.7	36075.8	Cytoplasmic
VIT_200s0258g00090	RLK-Pelle_LRK10L-2	5e-129	chr16:20320617-20324924	0	7.09	36036.7	Cytoplasmic
VIT_216s0098g00110	RLK-Pelle_LRK10L-2	3.7e-106	chr16:20279441-20286777	2	6.2	57094.7	-
VIT_216s0098g00010	RLK-Pelle_LRK10L-2	5.2e-128	chr16:20274044-20277550	2	7.86	63426.3	Cytoplasmic
VIT_216s0022g01640	RLK-Pelle_LRK10L-2	5.4e-136	chr16:20258614-20259861	1	9.06	50185.2	Cytoplasmic
VIT_216s0050g02060	RLK-Pelle_LRK10L-2	1.5e-135	chr16:20226506-20230230	1	8.86	44340.6	Cytoplasmic
VIT_216s0098g00410	RLK-Pelle_LRK10L-2	2e-135	chr16:20221579-20224398	2	6.81	65605.7	Plasma Membrane
VIT_216s0148g00210	RLK-Pelle_LRK10L-2	2.1e-135	chr16:20178325-20217656	3	8.12	82112.1	Cytoplasmic
VIT_216s0039g01330	RLK-Pelle_LRK10L-2	6e-135	chr16:20152534-20153610	1	7.26	67222.2	Plasma Membrane
VIT_216s0148g00370	RLK-Pelle_LRK10L-2	1e-134	chr16:20146548-20151109	2	8	67221.1	Chloroplast
VIT_201s0011g04270	RLK-Pelle_LRK10L-2	1.6e-134	chr16:20104333-20107812	2	8.88	49778.2	Cytoplasmic
VIT_200s0258g00130	RLK-Pelle_LRK10L-2	6.3e-134	chr16:20099434-20102224	2	8.39	66042.6	Nuclear
VIT_216s0050g01690	RLK-Pelle_LRK10L-2	8.4e-134	chr16:20086254-20087350	1	8	68923.4	Plasma Membrane
VIT_216s0022g01720	RLK-Pelle_LRK10L-2	2.7e-133	chr16:20059691-20062915	1	7.14	44953.8	Chloroplast
VIT_200s0258g00010	RLK-Pelle_LRK10L-2	2.9e-133	chr16:20056003-20057174	2	8.74	47604.3	Chloroplast
VIT_216s0098g00190	RLK-Pelle_LRK10L-2	3.4e-133	chr16:20043858-20045218	2	8.17	68614.9	Plasma Membrane
VIT_216s0148g00160	RLK-Pelle_LRK10L-2	5.7e-133	chr16:20038526-20041227	2	8.88	42418.1	-
VIT_216s0148g00040	RLK-Pelle_LRK10L-2	5.8e-133	chr16:20009430-20012767	2	8.47	67988.8	Plasma Membrane
VIT_200s0258g00100	RLK-Pelle_LRK10L-2	6.3e-133	chr16:20006144-20008592	1	8.4	65523.4	-
VIT_216s0022g01660	RLK-Pelle_LRK10L-2	8.8e-133	chr16:19993749-19999374	1	7.8	65645.6	Plasma Membrane
VIT_216s0098g00230	RLK-Pelle_LRK10L-2	1e-132	chr16:19987313-19990464	1	6.36	65342.2	Plasma Membrane
VIT_216s0098g00390	RLK-Pelle_LRK10L-2	1.4e-132	chr16:19910936-19914631	2	6.85	70371.1	Plasma Membrane
VIT_216s0148g00410	RLK-Pelle_LRK10L-2	1.7e-132	chr16:19870995-19874150	2	8.96	50044.9	Chloroplast
VIT_216s0098g00120	RLK-Pelle_LRK10L-2	2.1e-132	chr16:19868139-19870427	2	6.8	66845.9	-
VIT_216s0148g00320	RLK-Pelle_LRK10L-2	2.2e-132	chr16:19780648-19781656	3	7.47	65025.8	Extracellular
VIT_216s0148g00030	RLK-Pelle_LRK10L-2	3.3e-132	chr16:19773256-19776543	3	8.47	68245.8	Plasma Membrane
VIT_216s0050g02720	RLK-Pelle_LRK10L-2	3.9e-131	chr16:19745443-19747863	2	6.79	67808.6	Nuclear
VIT_216s0148g00110	RLK-Pelle_LRK10L-2	3.3e-131	chr16:19741448-19742780	2	6.62	78856.2	Nuclear
VIT_200s0425g00030	RLK-Pelle_LRK10L-2	8.7e-87	chr16:19038205-19039529	3	7.51	63379.4	Nuclear
VIT_216s0148g00060	RLK-Pelle_LRK10L-2	8.4e-130	chr16:19003897-19004978	2	7.52	69810.9	Extracellular
VIT_216s0148g00010	RLK-Pelle_LRK10L-2	9e-130	chr16:18992913-18993994	1	7.78	66745.4	Nuclear
VIT_216s0039g01250	RLK-Pelle_LRK10L-2	1.9e-106	chr16:18658861-18659710	0	7.16	26413.4	Nuclear
VIT_216s0148g00300	RLK-Pelle_LRK10L-2	1.1e-111	chr16:18629487-18632307	3	7.51	43927.2	Cytoplasmic
VIT_216s0013g01160	RLK-Pelle_LRK10L-2	1.3e-110	chr16:18629362-18636211	0	8.65	30411.3	Plasma Membrane
VIT_216s0013g01310	RLK-Pelle_LRK10L-2	6.6e-111	chr16:13821011-13822836	1	7.6	28090.5	Cytoplasmic
VIT_216s0013g01350	RLK-Pelle_LRK10L-2	1.9e-110	chr16:13817178-13819671	0	8.09	30430.4	Cytoplasmic
VIT_216s0013g01390	RLK-Pelle_LRK10L-2	7.9e-110	chr16:13753802-13758187	0	8.39	30410.5	Cytoplasmic
VIT_200s0388g00050	RLK-Pelle_LRK10L-2	1.8e-91	chr16:13741352-13743620	1	9.3	33892.3	Cytoplasmic
VIT_200s0294g00080	RLK-Pelle_LRK10L-2	5e-78	chr16:13732870-13735892	2	7.97	54285.4	Cytoplasmic
VIT_216s0148g00130	RLK-Pelle_LRK10L-2	2.6e-131	chr16:13726161-13727636	0	6.48	40891.2	Cytoplasmic
VIT_216s0098g00020	RLK-Pelle_LRK10L-2	1.2e-130	chr14:20629051-20632107	3	8.47	65772.2	Plasma Membrane
VIT_216s0098g00160	RLK-Pelle_LRK10L-2	4.1e-132	chr14:20621952-20622975	2	9.07	69593	Plasma Membrane
VIT_200s0258g00050	RLK-Pelle_LRK10L-2	5.2e-132	chr14:20520308-20527104	2	8.6	68170.7	Extracellular
VIT_200s0294g00040	RLK-Pelle_LRK10L-2	1.4e-130	chr1:3887271-3888440	2	9.01	50594.5	Chloroplast
VIT_216s0050g02760	RLK-Pelle_LRK10L-2	5.5e-108	chr1:3880376-3883130	0	6.66	29978.8	Nuclear
VIT_200s0424g00030	RLK-Pelle_LRK10L-2	1.2e-131	chr1:3873987-3880049	0	8.59	41486.2	Cytoplasmic
VIT_200s0258g00020	RLK-Pelle_LRK10L-2	2.1e-110	chr1:3652521-3653553	0	7.09	34273.4	Cytoplasmic
VIT_216s0039g01200	RLK-Pelle_LRK10L-2	5.5e-110	chr1:3557361-3558382	2	8.67	65893.1	Chloroplast
VIT_216s0148g00240	RLK-Pelle_LRK10L-2	1.3e-110	chr1:3548907-3552245	2	9.01	31517.4	Extracellular
VIT_209s0002g03120	RLK-Pelle_LRR-I-1	6.5e-113	chr9:2883337-2887526	11	5.49	86487.4	Chloroplast
VIT_209s0002g03070	RLK-Pelle_LRR-I-1	3e-115	chr9:2824374-2827869	10	5.65	88255.4	Nuclear
VIT_209s0002g03020	RLK-Pelle_LRR-I-1	7.4e-114	chr9:2728009-2740198	12	5.94	102151	Chloroplast
VIT_209s0002g03010	RLK-Pelle_LRR-I-1	7.4e-114	chr9:2713261-2725572	13	5.99	84942.5	Nuclear
VIT_209s0002g02990	RLK-Pelle_LRR-I-1	9.2e-118	chr9:2695695-2700010	11	6.5	85199.2	Nuclear
VIT_209s0002g02900	RLK-Pelle_LRR-I-1	7.8e-65	chr9:2652219-2653725	4	8.37	32869.1	Cytoplasmic
VIT_209s0002g02890	RLK-Pelle_LRR-I-1	1.3e-110	chr9:2647826-2651601	6	5.61	49852.8	Cytoplasmic
VIT_209s0002g02840	RLK-Pelle_LRR-I-1	5.3e-88	chr9:2596002-2603082	15	5.27	128786	Cytoplasmic
VIT_209s0002g02780	RLK-Pelle_LRR-I-1	1.5e-74	chr9:2542794-2549085	12	5.17	99132.9	Plasma Membrane
VIT_209s0002g02770	RLK-Pelle_LRR-I-1	4.6e-67	chr9:2533701-2539061	10	5.26	91121.3	Extracellular
VIT_209s0002g02760	RLK-Pelle_LRR-I-1	8e-95	chr9:2510633-2515660	10	5.2	89646.4	Chloroplast
VIT_209s0002g02870	RLK-Pelle_LRR-I-1	3.2e-82	chr9:2628293-2630417	3	5.74	26444.9	Cytoplasmic
VIT_209s0002g02980	RLK-Pelle_LRR-I-1	1.2e-98	chr9:2679371-2685353	12	5.89	102559	Plasma Membrane
VIT_206s0009g01970	RLK-Pelle_LRR-I-1	6.4e-56	chr6:14200246-14201224	0	8.83	22397.8	Cytoplasmic
VIT_208s0032g00120	RLK-Pelle_LRR-I-1	2.5e-54	chr8:3104429-3105408	0	9.28	25444.6	Cytoplasmic
VIT_209s0002g02710	RLK-Pelle_LRR-I-1	5.4e-83	chr9:2460725-2462005	3	4.89	26281.9	Cytoplasmic
VIT_209s0002g02730	RLK-Pelle_LRR-I-1	6.9e-123	chr9:2470639-2473436	9	6.18	53605.8	Nuclear
VIT_209s0002g03030	RLK-Pelle_LRR-I-1	1.6e-118	chr9:2778212-2782247	11	6.24	103950	Chloroplast
VIT_209s0002g03130	RLK-Pelle_LRR-I-1	3.2e-116	chr9:2889347-2893522	13	6.72	83783.4	Plasma Membrane
VIT_207s0005g06500	RLK-Pelle_LRR-I-1	4.6e-105	chr7:11794836-11800687	15	5.59	100265	Plasma Membrane
VIT_201s0010g02210	RLK-Pelle_LRR-I-1	1.3e-113	chr1:19184958-19190825	14	6.08	103720	Plasma Membrane
VIT_200s0211g00030	RLK-Pelle_LRR-I-1	2.1e-107	chrUn:12812388-12822756	14	5.55	104488	Plasma Membrane
VIT_219s0014g04960	RLK-Pelle_LRR-I-2	9.6e-153	chr19:5303776-5310672	7	8.18	47893.5	Chloroplast
VIT_214s0083g00870	RLK-Pelle_LRR-I-2	7e-140	chr14:23073833-23087447	7	6.84	48454.2	Chloroplast
VIT_200s0361g00050	RLK-Pelle_LRR-I-2	2.4e-86	chrUn:25603482-25605585	4	6.09	27349.2	Cytoplasmic
VIT_218s0164g00070	RLK-Pelle_LRR-II	1e-157	chr18:18290833-18301339	8	5.43	51397.8	Chloroplast
VIT_207s0031g01410	RLK-Pelle_LRR-II	1e-157	chr7:17481726-17491508	10	5.48	68897	Plasma Membrane
VIT_201s0127g00230	RLK-Pelle_LRR-II	9.1e-153	chr1:7582077-7589754	11	6.72	69320.3	-
VIT_201s0010g01000	RLK-Pelle_LRR-II	1.3e-150	chr1:16552127-16556084	10	7.86	69237.5	Plasma Membrane
VIT_214s0083g00620	RLK-Pelle_LRR-II	1.8e-149	chr14:22671640-22676019	10	6.51	69252.4	Vacuolar
VIT_200s0641g00010	RLK-Pelle_LRR-II	6.3e-147	chrUn:33407441-33413400	3	5.6	41106.8	-
VIT_211s0037g00960	RLK-Pelle_LRR-II	1.3e-144	chr11:9794360-9800676	10	6.56	69805.7	Plasma Membrane
VIT_212s0055g01150	RLK-Pelle_LRR-II	1.7e-143	chr12:14886573-14898454	10	5.96	67011.7	Plasma Membrane
VIT_207s0031g02910	RLK-Pelle_LRR-II	1.8e-141	chr7:19597019-19612810	10	6.51	64169	Nuclear
VIT_210s0003g01490	RLK-Pelle_LRR-II	3.9e-139	chr10:2894734-2902673	10	6.3	66268.8	Chloroplast
VIT_212s0055g01160	RLK-Pelle_LRR-II	1.5e-125	chr12:14934976-14962720	10	5.25	65216.2	Plasma Membrane
VIT_200s0646g00030	RLK-Pelle_LRR-II	8.8e-124	chrUn:33513561-33520193	2	5.4	31899.4	Chloroplast
VIT_212s0055g01280	RLK-Pelle_LRR-II	2.4e-118	chr12:15236377-15246295	7	7.72	42434.8	Chloroplast
VIT_200s0848g00010	RLK-Pelle_LRR-II	5.1e-91	chrUn:36065339-36078494	3	6.06	19537.6	Chloroplast
VIT_211s0016g04570	RLK-Pelle_LRR-III	1.9e-119	chr11:3880574-3884136	1	7.11	71019	Plasma Membrane
VIT_206s0004g08210	RLK-Pelle_LRR-III	4e-117	chr6:8980095-8985277	2	7.9	77435.9	Nuclear
VIT_208s0040g00060	RLK-Pelle_LRR-III	2.9e-115	chr8:10966581-10970040	2	7.94	73337.2	Plasma Membrane
VIT_216s0050g02430	RLK-Pelle_LRR-III	1.8e-113	chr16:19365565-19369437	2	7.67	68903.6	Plasma Membrane
VIT_202s0025g01040	RLK-Pelle_LRR-III	1.1e-112	chr2:1009662-1015229	3	7.2	69006.9	Plasma Membrane
VIT_214s0006g01080	RLK-Pelle_LRR-III	6.5e-112	chr14:16192765-16196181	1	7.22	69330.3	Chloroplast
VIT_217s0000g02010	RLK-Pelle_LRR-III	9.2e-112	chr17:1630570-1634012	1	8.18	73129.3	Plasma Membrane
VIT_201s0011g05580	RLK-Pelle_LRR-III	2.1e-97	chr1:5301535-5307011	1	5.66	66464.7	-
VIT_215s0021g01620	RLK-Pelle_LRR-III	1.1e-55	chr15:12240206-12241523	1	9.63	28100.4	Nuclear
VIT_201s0011g03860	RLK-Pelle_LRR-III	1.4e-89	chr1:3522624-3526069	1	8.52	73131.9	-
VIT_208s0007g04150	RLK-Pelle_LRR-III	1.6e-113	chr8:18144132-18147231	1	8.36	74321.6	Plasma Membrane
VIT_204s0008g01220	RLK-Pelle_LRR-III	1.2e-94	chr4:997535-1000319	1	9.45	67305.3	Plasma Membrane
VIT_207s0031g00120	RLK-Pelle_LRR-III	3.4e-82	chr7:16342012-16345722	1	7.92	72969.6	Extracellular
VIT_218s0001g10070	RLK-Pelle_LRR-III	2.4e-86	chr18:8418285-8422161	1	6.48	72589.3	Extracellular
VIT_201s0010g01660	RLK-Pelle_LRR-III	2.9e-95	chr1:17984790-17995255	1	7.94	71728.4	Chloroplast
VIT_216s0039g00230	RLK-Pelle_LRR-III	1.2e-94	chr16:105571-108124	2	6.25	69663.1	Plasma Membrane
VIT_202s0025g01310	RLK-Pelle_LRR-III	2.1e-48	chr2:1244686-1246357	1	9.18	40391.8	-
VIT_212s0055g00950	RLK-Pelle_LRR-III	2.9e-90	chr12:14424663-14426502	1	5.43	49491.3	Plasma Membrane
VIT_209s0002g00900	RLK-Pelle_LRR-III	9.4e-95	chr9:653097-655698	1	5.7	71784.7	Plasma Membrane
VIT_211s0016g00740	RLK-Pelle_LRR-III	2.4e-91	chr11:704010-706294	1	8.28	69011.5	-
VIT_211s0065g00420	RLK-Pelle_LRR-III	4.9e-79	chr11:14214325-14218578	2	6.97	70369.9	Plasma Membrane
VIT_204s0008g02890	RLK-Pelle_LRR-III	5.9e-97	chr4:2391185-2394750	2	8.35	70697.5	Plasma Membrane
VIT_209s0054g01070	RLK-Pelle_LRR-III	1.6e-95	chr9:21916356-21918841	1	6.16	69842.1	Vacuolar
VIT_201s0010g02910	RLK-Pelle_LRR-III	1.5e-82	chr1:19953521-19957839	1	6.55	77054.3	-
VIT_208s0007g07820	RLK-Pelle_LRR-III	1.5e-87	chr8:21253076-21259543	1	8.91	69244.2	Plasma Membrane
VIT_201s0011g04060	RLK-Pelle_LRR-III	6.3e-101	chr1:3715973-3719002	1	6.59	77576.9	Plasma Membrane
VIT_207s0129g01070	RLK-Pelle_LRR-III	8.5e-78	chr7:16228184-16231555	1	5.81	83794.9	Plasma Membrane
VIT_207s0031g01440	RLK-Pelle_LRR-III	2.3e-78	chr7:17531580-17539919	2	5.82	116995	-
VIT_210s0003g05030	RLK-Pelle_LRR-III	2.6e-71	chr10:8987749-8993837	2	5.6	115242	Plasma Membrane
VIT_206s0009g01640	RLK-Pelle_LRR-III	1.6e-77	chr6:13604856-13611531	2	5.6	110514	Plasma Membrane
VIT_216s0013g01940	RLK-Pelle_LRR-III	1.7e-51	chr16:9126456-9128923	1	6.16	35330.6	Extracellular
VIT_208s0058g00540	RLK-Pelle_LRR-III	4.3e-102	chr8:9631837-9634774	1	8.1	90179.7	Plasma Membrane
VIT_213s0067g02030	RLK-Pelle_LRR-III	1.9e-101	chr13:1138606-1141807	1	8.76	93928.5	Plasma Membrane
VIT_207s0005g05510	RLK-Pelle_LRR-III	4.5e-84	chr7:9539484-9546675	2	5.75	74184.9	Plasma Membrane
VIT_215s0048g00680	RLK-Pelle_LRR-IV	2.2e-136	chr15:14806523-14810436	3	6.3	73565.1	Nuclear
VIT_202s0241g00120	RLK-Pelle_LRR-IV	2.4e-130	chr2:4752431-4755345	3	7.15	74471.2	Plasma Membrane
VIT_201s0011g06150	RLK-Pelle_LRR-IX	3.2e-166	chr1:5948133-5953223	1	5.2	101324	Plasma Membrane
VIT_204s0043g00160	RLK-Pelle_LRR-IX	5.4e-165	chr4:13015189-13019163	1	5.7	102778	Extracellular
VIT_205s0062g00760	RLK-Pelle_LRR-IX	2.6e-160	chr5:19047705-19052329	1	5.2	100024	-
VIT_205s0062g01440	RLK-Pelle_LRR-IX	2.6e-154	chr5:20325549-20328541	1	6.04	99652.5	Nuclear
VIT_208s0007g02290	RLK-Pelle_LRR-IX	1.3e-150	chr8:16333923-16338895	2	5.65	104426	Plasma Membrane
VIT_206s0009g00580	RLK-Pelle_LRR-IX	7.1e-144	chr6:11253677-11258346	1	5.62	105280	Nuclear
VIT_210s0116g00100	RLK-Pelle_LRR-V	1.5e-144	chr10:52306-61023	15	6.55	78953.5	Plasma Membrane
VIT_209s0002g00150	RLK-Pelle_LRR-V	2.3e-143	chr9:146629-157356	15	6.23	77470.6	Chloroplast
VIT_212s0059g01920	RLK-Pelle_LRR-V	7e-132	chr12:6779072-6789760	16	5.27	84691.6	Plasma Membrane
VIT_209s0054g01570	RLK-Pelle_LRR-V	1.2e-130	chr9:22579132-22589997	7	9.41	54031.7	Chloroplast
VIT_208s0007g06250	RLK-Pelle_LRR-V	2.9e-117	chr8:20037653-20042794	15	8.44	81680.5	Plasma Membrane
VIT_208s0056g01290	RLK-Pelle_LRR-VI-1	3.6e-115	chr8:2031255-2037867	9	8.23	86745	Vacuolar
VIT_217s0000g01700	RLK-Pelle_LRR-VI-1	4.5e-108	chr17:1252316-1260128	7	7.27	84923.4	-
VIT_214s0171g00180	RLK-Pelle_LRR-VI-1	6.2e-107	chr14:26032796-26038645	6	6.33	84987.4	Plasma Membrane
VIT_213s0073g00600	RLK-Pelle_LRR-VI-1	3.9e-99	chr13:14534494-14540726	6	8.57	72987.2	Nuclear
VIT_201s0026g01780	RLK-Pelle_LRR-VI-1	2.6e-95	chr1:11013714-11017429	6	8.79	81195.2	Plasma Membrane
VIT_206s0004g07030	RLK-Pelle_LRR-VI-2	1.1e-119	chr6:7771458-7777576	6	5.61	58879	Chloroplast
VIT_213s0067g01550	RLK-Pelle_LRR-VI-2	4.6e-119	chr13:871060-875931	8	5.27	71633.5	Plasma Membrane
VIT_210s0003g01400	RLK-Pelle_LRR-VI-2	1.7e-117	chr10:2775708-2783283	12	5.72	79834.8	Plasma Membrane
VIT_219s0014g01230	RLK-Pelle_LRR-VI-2	1.4e-114	chr19:1346440-1349378	5	6.55	50089.5	Chloroplast
VIT_202s0025g03700	RLK-Pelle_LRR-VI-2	8.1e-104	chr2:3216018-3221921	12	5.76	73063.8	Vacuolar
VIT_208s0058g01340	RLK-Pelle_LRR-VII-1	1.1e-130	chr8:10799264-10803851	1	6.37	107602	Plasma Membrane
VIT_213s0067g03050	RLK-Pelle_LRR-VII-1	2.8e-130	chr13:1641301-1646052	1	6.16	104083	Plasma Membrane
VIT_205s0062g01070	RLK-Pelle_LRR-VII-1	8.6e-129	chr5:19716707-19720524	1	6.24	110919	Plasma Membrane
VIT_200s1764g00020	RLK-Pelle_LRR-VII-1	1.1e-125	chrUn--40339006-40340553	0	6.23	51652.1	Chloroplast
VIT_210s0003g01430	RLK-Pelle_LRR-VII-2	2e-72	chr10:2817267-2821416	1	9.19	75747.2	Plasma Membrane
VIT_211s0016g00040	RLK-Pelle_LRR-VII-2	2.5e-136	chr11:15303-18064	0	5.53	94058.3	Chloroplast
VIT_204s0023g03070	RLK-Pelle_LRR-VII-3	1.8e-125	chr4:19652846-19656248	0	5.26	121932	Vacuolar
VIT_218s0001g13590	RLK-Pelle_LRR-VII-3	6.2e-123	chr18:11608623-11612061	1	5.87	118930	Plasma Membrane
VIT_208s0056g00100	RLK-Pelle_LRR-VIII-1	1.6e-134	chr8:221511-228802	19	5.78	105356	Plasma Membrane
VIT_208s0056g00570	RLK-Pelle_LRR-VIII-1	5.3e-131	chr8:801485-860064	32	6.39	184662	Chloroplast
VIT_212s0035g02090	RLK-Pelle_LRR-VIII-1	1.2e-126	chr12:22416952-22432647	35	6.39	200735	Plasma Membrane
VIT_206s0004g08250	RLK-Pelle_LRR-VIII-1	2.2e-114	chr6:9054513-9070391	20	5.45	95315.8	Chloroplast
VIT_200s0220g00120	RLK-Pelle_LRR-Xa	1.9e-134	chrUn:14252942-14257333	2	8.58	69071.7	Vacuolar
VIT_200s2085g00010	RLK-Pelle_LRR-Xa	8.7e-134	chrUn:40962239-40965073	1	6.34	69027.1	Plasma Membrane
VIT_201s0026g01060	RLK-Pelle_LRR-Xa	2.4e-129	chr1:10044361-10046545	0	6.4	67554.5	Plasma Membrane
VIT_214s0066g02250	RLK-Pelle_LRR-Xa	5e-97	chr14:28466334-28468513	0	7.5	67201.1	Extracellular
VIT_205s0094g01270	RLK-Pelle_LRR-Xa	6.9e-85	chr5:24541244-24543738	1	7.18	37899.5	Nuclear
VIT_209s0002g00080	RLK-Pelle_LRR-Xb-1	1.2e-130	chr9:56559-59833	0	6.27	118718	Chloroplast
VIT_219s0014g02360	RLK-Pelle_LRR-Xb-1	1.4e-129	chr19:2494775-2499659	1	6.43	119836	Plasma Membrane
VIT_201s0010g01710	RLK-Pelle_LRR-Xb-1	3.9e-118	chr1:18076681-18078636	1	5.39	52484.8	Cytoplasmic
VIT_201s0011g06410	RLK-Pelle_LRR-Xb-1	5.5e-127	chr1:6227185-6230660	0	5.9	123453	Plasma Membrane
VIT_207s0031g01850	RLK-Pelle_LRR-Xb-1	6.7e-127	chr7:17969313-17973374	1	6.56	131605	Plasma Membrane
VIT_219s0015g01890	RLK-Pelle_LRR-Xb-1	9.2e-130	chr19:10672552-10680318	1	5.58	131331	-
VIT_208s0040g01540	RLK-Pelle_LRR-Xb-1	7.7e-114	chr8:12682575-12686962	0	6.08	142510	Chloroplast
VIT_205s0062g01100	RLK-Pelle_LRR-Xb-1	2e-125	chr5:19745897-19750236	0	5.53	141982	Vacuolar
VIT_216s0100g00710	RLK-Pelle_LRR-Xb-1	3.1e-128	chr16:16185826-16189735	0	5.55	142219	Plasma Membrane
VIT_200s1353g00010	RLK-Pelle_LRR-XI-1	4.3e-121	chrUn:38698653-38703838	1	5.83	111359	Chloroplast
VIT_201s0010g00330	RLK-Pelle_LRR-XI-1	2.5e-119	chr1:14812098-14816509	1	7.81	109146	Chloroplast
VIT_205s0051g00460	RLK-Pelle_LRR-XI-1	6.8e-116	chr5:11134080-11139714	2	5.74	121839	Plasma Membrane
VIT_218s0001g14610	RLK-Pelle_LRR-XI-1	2.4e-115	chr18:12668106-12672235	1	7.04	107790	Chloroplast
VIT_212s0035g00990	RLK-Pelle_LRR-XI-1	7.7e-115	chr12:20631097-20636408	1	6.61	106511	Plasma Membrane
VIT_219s0027g00010	RLK-Pelle_LRR-XI-1	2.4e-114	chr19:18055800-18061645	2	6.24	122623	Plasma Membrane
VIT_210s0003g00330	RLK-Pelle_LRR-XI-1	1.2e-102	chr10:1617486-1622082	1	5.62	108656	Plasma Membrane
VIT_212s0028g03060	RLK-Pelle_LRR-XI-1	1.9e-95	chr12:3803747-3807992	1	6.13	108065	Plasma Membrane
VIT_216s0013g01990	RLK-Pelle_LRR-XI-1	9.4e-113	chr16:9543570-9547989	1	6.41	111853	Vacuolar
VIT_205s0051g00540	RLK-Pelle_LRR-XI-1	3.8e-111	chr5:11311599-11315865	1	5.48	128516	Plasma Membrane
VIT_207s0005g05420	RLK-Pelle_LRR-XI-1	1.3e-110	chr7:9481901-9486654	1	5.46	125972	Plasma Membrane
VIT_207s0005g04390	RLK-Pelle_LRR-XI-1	1.4e-109	chr7:7475561-7479255	1	6.16	111555	Plasma Membrane
VIT_217s0000g08900	RLK-Pelle_LRR-XI-1	9.5e-106	chr17:10369394-10376416	2	5.46	120485	Extracellular
VIT_219s0015g01120	RLK-Pelle_LRR-XI-1	8.6e-84	chr19:9194417-9199970	1	5.33	118721	Chloroplast
VIT_218s0001g02590	RLK-Pelle_LRR-XI-1	9.6e-75	chr18:2829790-2832603	0	6.71	101675	Extracellular
VIT_218s0001g15720	RLK-Pelle_LRR-XI-1	3.3e-104	chr18:13856891-13861057	1	5.16	118905	Extracellular
VIT_204s0008g00440	RLK-Pelle_LRR-XI-1	3e-106	chr4:397121-400725	1	7.1	115207	Plasma Membrane
VIT_204s0008g00920	RLK-Pelle_LRR-XI-1	6.4e-102	chr4:807091-810593	1	6.68	110333	Plasma Membrane
VIT_204s0008g00410	RLK-Pelle_LRR-XI-1	2e-95	chr4:324794-351171	6	5.79	118612	Cytoplasmic
VIT_204s0008g00370	RLK-Pelle_LRR-XI-1	1.6e-105	chr4:295143-300564	2	6.43	108555	Nuclear
VIT_204s0008g00390	RLK-Pelle_LRR-XI-1	6.4e-107	chr4:313422-315952	1	6.84	86439.6	Nuclear
VIT_204s0008g00300	RLK-Pelle_LRR-XI-1	2.4e-101	chr4:212861-224769	2	8.23	118279	Plasma Membrane
VIT_204s0008g00330	RLK-Pelle_LRR-XI-1	3.1e-52	chr4:241301-242193	1	5.8	21563.8	Nuclear
VIT_204s0008g00430	RLK-Pelle_LRR-XI-1	4.7e-72	chr4:379923-381470	2	8.72	46156.5	Chloroplast
VIT_204s0008g00350	RLK-Pelle_LRR-XI-1	1.1e-55	chr4:279483-280923	0	9	36408.3	Cytoplasmic
VIT_204s0008g00400	RLK-Pelle_LRR-XI-1	2e-86	chr4:321891-324242	3	5.88	55758.3	Nuclear
VIT_204s0008g00310	RLK-Pelle_LRR-XI-1	1.5e-101	chr4:227664-239766	2	8.49	115117	Plasma Membrane
VIT_204s0008g00420	RLK-Pelle_LRR-XI-1	1.6e-108	chr4:366394-369907	2	5.94	109037	Plasma Membrane
VIT_204s0008g00290	RLK-Pelle_LRR-XI-1	2.8e-106	chr4:203083-205748	1	5.75	93931.6	-
VIT_215s0024g01270	RLK-Pelle_LRR-XI-1	1.2e-108	chr15:2431317-2434878	1	5.97	111271	Plasma Membrane
VIT_211s0016g03080	RLK-Pelle_LRR-XI-1	5.9e-104	chr11:2477699-2481894	1	5.89	113630	Vacuolar
VIT_208s0007g07930	RLK-Pelle_LRR-XI-1	1.6e-98	chr8:21345550-21348858	1	6.31	97264.6	Plasma Membrane
VIT_218s0001g08240	RLK-Pelle_LRR-XI-1	3.4e-110	chr18:6729880-6734297	1	6.21	112345	Chloroplast
VIT_200s0373g00020	RLK-Pelle_LRR-XI-1	7e-94	chrUn:26256663-26262083	2	6.43	38997.5	Chloroplast
VIT_200s0373g00030	RLK-Pelle_LRR-XI-1	6.2e-96	chrUn:26262771-26266530	8	5.32	70595.6	Chloroplast
VIT_203s0088g01180	RLK-Pelle_LRR-XI-1	7.2e-102	chr3:9438634-9442254	1	5.44	107321	Vacuolar
VIT_218s0001g08230	RLK-Pelle_LRR-XI-1	1.2e-106	chr18:6719280-6723346	1	5.58	108466	Plasma Membrane
VIT_218s0041g01350	RLK-Pelle_LRR-XI-1	2.1e-106	chr18:26025861-26031172	3	5.61	107696	Vacuolar
VIT_212s0035g00140	RLK-Pelle_LRR-XI-1	1.7e-92	chr12:19288324-19290436	2	5.56	51392.6	Nuclear
VIT_212s0035g00180	RLK-Pelle_LRR-XI-1	3.9e-80	chr12:19404633-19406109	2	5.92	29515.6	Cytoplasmic
VIT_212s0142g00760	RLK-Pelle_LRR-XI-1	6.5e-96	chr12:664507-680153	3	6.04	86863.4	Nuclear
VIT_212s0142g00800	RLK-Pelle_LRR-XI-1	1.4e-76	chr12:695237-697678	2	5.3	73047.4	Nuclear
VIT_212s0034g02570	RLK-Pelle_LRR-XI-1	1.9e-93	chr12:19038114-19041987	1	6.77	132061	Plasma Membrane
VIT_212s0035g00150	RLK-Pelle_LRR-XI-1	5.3e-82	chr12:19344563-19346864	2	5.75	35445.3	Cytoplasmic
VIT_212s0142g00780	RLK-Pelle_LRR-XI-1	6.3e-66	chr12:680639-681752	1	5.78	24312.7	Cytoplasmic
VIT_212s0035g00020	RLK-Pelle_LRR-XI-1	1.1e-92	chr12:19143600-19146939	4	6.43	77803	Cytoplasmic
VIT_212s0035g00080	RLK-Pelle_LRR-XI-1	2.7e-93	chr12:19221063-19226262	4	5.99	136503	Plasma Membrane
VIT_213s0084g00560	RLK-Pelle_LRR-XI-1	9.5e-93	chr13:19525581-19530618	3	5.99	150773	Plasma Membrane
VIT_213s0084g00570	RLK-Pelle_LRR-XI-1	2.5e-84	chr13:19538169-19542477	2	6.13	131229	Plasma Membrane
VIT_211s0037g00660	RLK-Pelle_LRR-XI-1	8.2e-95	chr11:8714060-8718592	2	5.65	133051	Extracellular
VIT_212s0035g00070	RLK-Pelle_LRR-XI-1	2.5e-46	chr12:19195348-19196543	1	5.19	20427	Chloroplast
VIT_211s0037g00670	RLK-Pelle_LRR-XI-1	3.4e-93	chr11:8926005-8928094	1	5.69	59589	Plasma Membrane
VIT_211s0037g00690	RLK-Pelle_LRR-XI-1	3.1e-92	chr11:9016095-9020210	1	8.28	138721	Plasma Membrane
VIT_217s0000g02390	RLK-Pelle_LRR-XI-1	3.5e-95	chr17:2103251-2106630	1	6.29	112926	Plasma Membrane
VIT_217s0000g02360	RLK-Pelle_LRR-XI-1	1.3e-88	chr17:2055894-2088951	1	6.1	183631	Plasma Membrane
VIT_217s0000g02370	RLK-Pelle_LRR-XI-1	3.1e-96	chr17:2090662-2094259	1	5.65	113866	Plasma Membrane
VIT_204s0079g00240	RLK-Pelle_LRR-XI-1	7.4e-89	chr4:10548684-10552196	1	6.3	81909.6	Plasma Membrane
VIT_214s0066g02660	RLK-Pelle_LRR-XI-1	7.1e-88	chr14:28805397-28808678	1	5.94	87263.4	Plasma Membrane
VIT_214s0066g02670	RLK-Pelle_LRR-XI-1	1e-88	chr14:28813586-28816587	1	5.81	79996	Nuclear
VIT_214s0108g00370	RLK-Pelle_LRR-XI-1	1.3e-83	chr14:29134936-29136630	2	8.69	40259.1	Chloroplast
VIT_210s0042g00590	RLK-Pelle_LRR-XI-1	6.6e-87	chr10:13577878-13580741	1	6.83	51662.8	Chloroplast
VIT_210s0042g00600	RLK-Pelle_LRR-XI-1	5.1e-87	chr10:13676198-13679912	2	6.27	87547.7	Vacuolar
VIT_210s0042g00700	RLK-Pelle_LRR-XI-1	2.9e-88	chr10:13872806-13876415	1	7.04	94369	Plasma Membrane
VIT_210s0042g00770	RLK-Pelle_LRR-XI-1	2.3e-86	chr10:14042781-14046546	2	7.45	98016.7	Plasma Membrane
VIT_214s0066g02680	RLK-Pelle_LRR-XI-1	1.1e-86	chr14:28823516-28826087	1	5.98	84033.3	Plasma Membrane
VIT_214s0108g00280	RLK-Pelle_LRR-XI-1	7.5e-89	chr14:29045071-29058782	4	8.24	157683	Plasma Membrane
VIT_214s0108g00310	RLK-Pelle_LRR-XI-1	7.2e-63	chr14:29100568-29101553	1	6.15	24885.8	-
VIT_214s0108g00300	RLK-Pelle_LRR-XI-1	6.3e-88	chr14:29078749-29081290	1	7.33	86537.9	Plasma Membrane
VIT_214s0108g00340	RLK-Pelle_LRR-XI-1	9.9e-89	chr14:29123565-29126605	1	7.3	96903	Plasma Membrane
VIT_207s0005g04100	RLK-Pelle_LRR-XI-1	3.7e-83	chr7:7199229-7203122	1	6.15	128392	Plasma Membrane
VIT_207s0005g04040	RLK-Pelle_LRR-XI-1	1.1e-81	chr7:7128723-7132951	1	5.36	132718	Plasma Membrane
VIT_207s0005g04060	RLK-Pelle_LRR-XI-1	1.7e-61	chr7:7161837-7164031	5	6.16	62160.7	Nuclear
VIT_207s0005g04020	RLK-Pelle_LRR-XI-1	9e-82	chr7:7095873-7099689	1	5.14	132805	Plasma Membrane
VIT_207s0005g04050	RLK-Pelle_LRR-XI-1	2.1e-79	chr7:7145193-7149224	1	5.36	133291	Plasma Membrane
VIT_217s0000g06710	RLK-Pelle_LRR-Xb-2	2.6e-137	chr17:7307034-7311168	1	5.66	120698	Plasma Membrane
VIT_217s0000g09710	RLK-Pelle_LRR-XI-2	5.6e-107	chr17:11534291-11536469	0	9.19	69764.7	Plasma Membrane
VIT_208s0007g00850	RLK-Pelle_LRR-XII-1	2.5e-114	chr8:15013207-15016389	1	6.23	108675	Vacuolar
VIT_208s0007g02110	RLK-Pelle_LRR-XII-1	2.8e-114	chr8:16147746-16154624	5	7.92	194221	Plasma Membrane
VIT_209s0018g01080	RLK-Pelle_LRR-XII-1	5.5e-114	chr9:17759444-17766637	3	6.3	104047	Nuclear
VIT_213s0067g00490	RLK-Pelle_LRR-XII-1	5.5e-112	chr13:281154-293652	9	NA	NA	Nuclear
VIT_218s0166g00050	RLK-Pelle_LRR-XII-1	2.1e-104	chr18:13997325-14000593	1	7.32	110445	-
VIT_216s0098g00430	RLK-Pelle_LRR-XII-1	4.6e-104	chr16:20848483-20851612	1	8.25	110573	Plasma Membrane
VIT_218s0001g09550	RLK-Pelle_LRR-XII-1	5.9e-99	chr18:7977098-7980704	1	5.66	111026	Plasma Membrane
VIT_205s0029g01440	RLK-Pelle_LRR-XII-1	2.6e-61	chr5:17560347-17561478	1	4.82	27039.6	Cytoplasmic
VIT_205s0029g01555	RLK-Pelle_LRR-XII-1	6.5e-69	chr5:17875097-17880575	6	6.05	83696.7	Nuclear
VIT_205s0029g01480	RLK-Pelle_LRR-XII-1	4e-75	chr5:17617371-17619445	1	6.73	72336.4	Chloroplast
VIT_205s0029g01415	RLK-Pelle_LRR-XII-1	3e-85	chr5:17527864-17530906	3	5.33	75444.3	-
VIT_205s0029g01515	RLK-Pelle_LRR-XII-1	2.7e-69	chr5:17734718-17737115	2	7.98	54644	Plasma Membrane
VIT_214s0128g00550	RLK-Pelle_LRR-XII-1	5.4e-97	chr14:3148999-3152738	1	6.45	116094	Plasma Membrane
VIT_214s0128g00510	RLK-Pelle_LRR-XII-1	2e-98	chr14:3117457-3125237	2	6.82	120865	Nuclear
VIT_211s0037g00620	RLK-Pelle_LRR-XII-1	4.3e-87	chr11:8616236-8619750	1	5.81	106968	Plasma Membrane
VIT_209s0018g01210	RLK-Pelle_LRR-XII-1	9.2e-90	chr9:18079434-18084075	1	6.54	112516	Plasma Membrane
VIT_211s0052g01460	RLK-Pelle_LRR-XII-1	9e-83	chr11:19170496-19173767	1	6.99	103642	-
VIT_211s0052g01430	RLK-Pelle_LRR-XII-1	7.1e-99	chr11:19145520-19148523	1	6.6	102955	Plasma Membrane
VIT_211s0052g01420	RLK-Pelle_LRR-XII-1	5.8e-99	chr11:19135107-19138241	1	6.18	102369	Plasma Membrane
VIT_211s0052g01470	RLK-Pelle_LRR-XII-1	6e-84	chr11:19174942-19180227	4	8.21	43917.8	Cytoplasmic
VIT_211s0052g00340	RLK-Pelle_LRR-XII-1	4.4e-78	chr11:17655373-17658529	6	6.06	68467.9	Vacuolar
VIT_211s0052g00350	RLK-Pelle_LRR-XII-1	7.9e-91	chr11:17661258-17664739	1	6.88	102209	Plasma Membrane
VIT_209s0002g08640	RLK-Pelle_LRR-XII-1	3.6e-93	chr9:9824426-9828285	1	6.36	122233	Plasma Membrane
VIT_218s0001g15620	RLK-Pelle_LRR-XII-1	1.4e-88	chr18:13735971-13739523	2	8.67	120473	Plasma Membrane
VIT_209s0018g01450	RLK-Pelle_LRR-XII-1	1.1e-97	chr9:18513717-18530111	3	5.94	89395.2	Chloroplast
VIT_209s0018g01440	RLK-Pelle_LRR-XII-1	2.5e-102	chr9:18503130-18505665	1	6.68	76729.7	Chloroplast
VIT_212s0028g01930	RLK-Pelle_LRR-XII-1	7.5e-58	chr12:2567644-2568742	1	5.28	23369.9	Cytoplasmic
VIT_212s0028g01870	RLK-Pelle_LRR-XII-1	7.8e-105	chr12:2525808-2529932	6	7.85	87348.6	Nuclear
VIT_212s0028g01860	RLK-Pelle_LRR-XII-1	1.9e-103	chr12:2513859-2525353	7	8.39	173150	Plasma Membrane
VIT_212s0028g01850	RLK-Pelle_LRR-XII-1	3e-103	chr12:2502146-2506404	2	6.28	96651.8	-
VIT_212s0142g00640	RLK-Pelle_LRR-XII-1	6.8e-100	chr12:590200-594702	3	6.86	126821	Nuclear
VIT_212s0028g01960	RLK-Pelle_LRR-XII-1	4.8e-95	chr12:2614557-2619559	3	6.34	124921	Plasma Membrane
VIT_212s0028g01950	RLK-Pelle_LRR-XII-1	5.4e-107	chr12:2595055-2599683	2	5.11	147249	-
VIT_210s0003g04830	RLK-Pelle_LRR-XII-1	2.3e-104	chr10:8641580-8656811	6	7.07	132711	Plasma Membrane
VIT_210s0003g04860	RLK-Pelle_LRR-XII-1	2.5e-84	chr10:8686343-8689579	5	8.9	48147.5	Cytoplasmic
VIT_210s0003g04840	RLK-Pelle_LRR-XII-1	1.7e-73	chr10:8669419-8678278	3	6.52	113802	-
VIT_210s0003g04770	RLK-Pelle_LRR-XII-1	6.4e-61	chr10:8501860-8506094	14	6.42	79346.4	Cytoplasmic
VIT_210s0003g04870	RLK-Pelle_LRR-XII-1	3.7e-89	chr10:8695760-8717864	18	8.27	185000	Plasma Membrane
VIT_200s0658g00020	RLK-Pelle_LRR-XII-1	1.7e-104	chrUn:33709111-33712965	2	6.64	113904	Nuclear
VIT_210s0003g02910	RLK-Pelle_LRR-XII-1	1.3e-83	chr10:5029612-5031566	3	8.38	48318	Cytoplasmic
VIT_202s0087g00170	RLK-Pelle_LRR-XIIIa	9.2e-135	chr2:17330013-17381599	13	5.37	65551.2	Plasma Membrane
VIT_217s0000g05570	RLK-Pelle_LRR-XIIIa	4e-132	chr17:6076049-6081359	12	5.97	67007.7	Chloroplast
VIT_212s0028g00340	RLK-Pelle_LRR-XIIIa	2.4e-129	chr12:945497-948604	4	8.06	39965.3	Chloroplast
VIT_219s0014g00110	RLK-Pelle_LRR-XIIIa	4.8e-129	chr19:85626-88384	5	8.56	39661.9	Chloroplast
VIT_216s0022g02030	RLK-Pelle_LRR-XIIIb	4e-159	chr16:14344246-14351756	26	5.96	109041	Plasma Membrane
VIT_204s0008g01970	RLK-Pelle_LRR-XIIIb	3e-155	chr4:1578083-1586940	25	6.04	98463.2	Cytoplasmic
VIT_218s0001g12520	RLK-Pelle_LRR-XIV	1.1e-144	chr18:10701270-10709776	3	6.41	98727.5	Nuclear
VIT_203s0063g02600	RLK-Pelle_LRR-XIV	2.6e-109	chr3:5807808-5815634	3	6.56	100988	Plasma Membrane
VIT_214s0068g00290	RLK-Pelle_LRR-XV	3.2e-127	chr14:23993049-23996736	0	7.68	122889	Plasma Membrane
VIT_207s0005g02790	RLK-Pelle_LRR-XV	1.7e-125	chr7:5045374-5048711	0	6.63	121601	Plasma Membrane
VIT_201s0011g00420	RLK-Pelle_LRR-XV	2.1e-124	chr1:442062-445496	4	6.36	98472.3	Plasma Membrane
VIT_214s0068g00970	RLK-Pelle_LRR-XV	1.7e-113	chr14:24735364-24741522	2	6.41	117566	Plasma Membrane
VIT_209s0002g03440	RLK-Pelle_LysM	5.5e-104	chr9:3105637-3116524	10	8.16	80081.7	Plasma Membrane
VIT_212s0059g01130	RLK-Pelle_LysM	1.4e-102	chr12:6048343-6054691	11	5.19	68367.2	Plasma Membrane
VIT_210s0116g00920	RLK-Pelle_LysM	2.2e-99	chr10:422173-427168	10	5.42	65264.8	Plasma Membrane
VIT_210s0116g00910	RLK-Pelle_LysM	1.4e-98	chr10:414417-422172	12	5.48	89532.7	Chloroplast
VIT_200s0225g00210	RLK-Pelle_LysM	1.2e-97	chrUn:14725351-14730826	9	5.41	69350.1	Plasma Membrane
VIT_204s0008g05310	RLK-Pelle_LysM	6.2e-80	chr4:4792089-4796951	8	9.02	65348.7	Plasma Membrane
VIT_218s0122g00230	RLK-Pelle_LysM	8.8e-90	chrUn:14725351-14730826	9	6.19	76239.9	Chloroplast
VIT_218s0122g00240	RLK-Pelle_LysM	2.5e-90	chr18:260842-263336	1	6.7	64164.3	Chloroplast
VIT_204s0023g01080	RLK-Pelle_LysM	2e-90	chr4:17484703-17489663	2	5.51	140622	Plasma Membrane
VIT_214s0171g00140	RLK-Pelle_LysM	5.1e-77	chr14:26008741-26011003	0	6.61	74509.6	Plasma Membrane
VIT_205s0020g04610	RLK-Pelle_LysM	1.4e-86	chr5:6426632-6430520	1	5.52	68603.8	Chloroplast
VIT_206s0004g02530	RLK-Pelle_LysM	1.4e-77	chr6:3045893-3048289	1	9.34	52012.4	Chloroplast
VIT_213s0019g04550	RLK-Pelle_LysM	4e-83	chr13:5986256-5987899	0	9.14	49097.6	Chloroplast
VIT_206s0004g02595	RLK-Pelle_LysM	2.4e-55	chr6:3147434-3149091	0	5.98	59017.8	Cytoplasmic
VIT_217s0000g09495	RLK-Pelle_LysM	9.3e-73	chr17:11169994-11172109	0	8.2	69677.6	Plasma Membrane
VIT_204s0008g03240	RLK-Pelle_Singleton	1.8e-66	chr4:2681273-2685698	2	6.77	106410	Plasma Membrane
VIT_211s0016g03880	RLK-Pelle_PERK-1	1e-158	chr11:3163553-3169708	7	8.77	68980.4	Chloroplast
VIT_214s0083g00330	RLK-Pelle_PERK-1	5.5e-156	chr14:22377512-22390471	7	5.9	74909.7	Nuclear
VIT_203s0063g02440	RLK-Pelle_PERK-1	5.8e-156	chr3:5671204-5673586	6	6.37	46434.3	Nuclear
VIT_201s0127g00670	RLK-Pelle_PERK-1	7.6e-154	chr1:8003758-8007827	7	na	na	Nuclear
VIT_204s0023g01570	RLK-Pelle_PERK-1	1.6e-153	chr4:18102394-18105221	7	5.87	49836.8	Nuclear
VIT_209s0002g04210	RLK-Pelle_PERK-1	1.1e-124	chr9:3851472-3860698	7	6.91	59559.7	Chloroplast
VIT_201s0011g02460	RLK-Pelle_PERK-1	2.5e-96	chr1:2241528-2247959	6	8.97	58265.6	Nuclear
VIT_206s0009g02420	RLK-Pelle_PERK-2	1e-75	chr6:14845334-14850443	7	8.54	69207.9	Nuclear
VIT_213s0067g01620	RLK-Pelle_PERK-2	4.3e-89	chr13:910729-912555	3	6.14	43526.7	Nuclear
VIT_206s0004g07320	RLK-Pelle_PERK-2	2e-39	chr6:8056978-8057999	2	5.17	16243.5	Chloroplast
VIT_218s0001g14990	RLK-Pelle_PERK-2	1.4e-103	chr18:12997417-13013251	10	7.12	88413.3	Nuclear
VIT_211s0016g024302	RLK-Pelle_PERK-2	1.2e-159	chr11:1960681-1967442	5	6.23	69566.2	Nuclear
VIT_218s0001g11590	RLK-Pelle_PERK-2	1.3e-121	chr18:9884098-9893114	7	8.58	80548.7	Nuclear
VIT_201s0127g00890	RLK-Pelle_PERK-2	2.7e-116	chr1:8296347-8297264	0	5.68	29738.8	Chloroplast
VIT_209s0002g02420	RLK-Pelle_PERK-2	1.5e-96	chr9:2187401-2193697	6	7.02	62449.6	Nuclear
VIT_207s0104g00840	RLK-Pelle_RKF3	2.3e-108	chr7:1985371-1993846	1	6	71785	Chloroplast
VIT_214s0030g00350	RLK-Pelle_RKF3	1.6e-104	chr14:4193820-4195640	0	6.09	60145.3	Cytoplasmic
VIT_218s0001g01960	RLK-Pelle_RKF3	2.1e-101	chr18:2415255-2417215	0	7.17	67532.7	Plasma Membrane
VIT_212s0034g02220	RLK-Pelle_RKF3	1.2e-100	chr12:18567495-18571447	3	6.18	72229.1	Plasma Membrane
VIT_208s0058g01290	RLK-Pelle_RLCK-II	7.5e-107	chr8:10744396-10749677	4	9.34	60322.1	Nuclear
VIT_215s0046g01830	RLK-Pelle_RLCK-IV	4.1e-143	chr15:18657101-18665933	6	7.07	123518	-
VIT_206s0004g06030	RLK-Pelle_RLCK-IV	5.1e-136	chr6:6832432-6835121	5	9.6	49292.2	Cytoplasmic
VIT_211s0118g00210	RLK-Pelle_RLCK-IV	1.4e-135	chr11:5803418-5809853	6	8.91	58216.3	Plasma Membrane
VIT_205s0020g01690	RLK-Pelle_RLCK-IXa	5.1e-114	chr5:3423481-3428254	6	6.12	42544.7	Chloroplast
VIT_214s0068g00940	RLK-Pelle_RLCK-IXa	5.9e-74	chr14:24704953-24709689	7	6.45	27268.2	Chloroplast
VIT_206s0004g02880	RLK-Pelle_RLCK-IXa	9.3e-93	chr6:3602531-3607341	8	9.04	58244.2	Chloroplast
VIT_204s0008g02910	RLK-Pelle_RLCK-IXb	2.5e-121	chr4:2400523-2404845	9	6.84	89052.1	Cytoplasmic
VIT_204s0008g01360	RLK-Pelle_RLCK-IXb	7.9e-121	chr4:1114709-1118921	8	8.69	81743.2	Chloroplast
VIT_211s0065g00390	RLK-Pelle_RLCK-IXb	4.6e-120	chr11:14179779-14186973	10	8.16	82191.9	Chloroplast
VIT_209s0002g01830	RLK-Pelle_RLCK-IXb	6.4e-119	chr9:1623277-1627562	3	8.09	53929.2	Chloroplast
VIT_209s0054g01060	RLK-Pelle_RLCK-IXb	4.9e-118	chr9:21902723-21913202	10	6.83	87165.2	Nuclear
VIT_215s0046g02480	RLK-Pelle_RLCK-IXb	4.3e-113	chr15:19246151-19253766	8	6.04	94983	Nuclear
VIT_211s0016g01830	RLK-Pelle_RLCK-IXb	2.9e-112	chr11:1470745-1476394	8	6.63	86113.2	Chloroplast
VIT_216s0013g01920	RLK-Pelle_RLCK-IXb	3.2e-107	chr16:9058375-9074440	9	6.3	89975.4	Nuclear
VIT_206s0004g04580	RLK-Pelle_RLCK-IXb	1.5e-100	chr6:5555497-5565165	6	6.99	93147.1	Nuclear
VIT_216s0050g00690	RLK-Pelle_RLCK-IXb	7.6e-100	chr16:17636227-17646736	9	6.25	95455.1	Nuclear
VIT_212s0057g00840	RLK-Pelle_RLCK-IXb	3e-51	chr12:9541444-9543349	1	6.97	19883.1	Cytoplasmic
VIT_218s0089g01400	RLK-Pelle_RLCK-IXb	3.8e-56	chr18:29289889-29290738	1	6.96	22735.4	Cytoplasmic
VIT_200s0772g00010	RLK-Pelle_RLCK-IXb	3.1e-51	chrUn:35234182-35237109	6	6.28	74137.5	Nuclear
VIT_204s0008g02510	RLK-Pelle_RLCK-Os	5.9e-135	chr4:2071091-2073233	2	5.67	48146	Chloroplast
VIT_204s0008g02520	RLK-Pelle_RLCK-Os	2.8e-133	chr4:2074453-2076575	2	6.84	46897.8	-
VIT_216s0039g01870	RLK-Pelle_RLCK-Os	5.8e-131	chr16:1798819-1800783	1	5.09	54767.4	Chloroplast
VIT_205s0049g01200	RLK-Pelle_RLCK-Os	4.9e-124	chr5:8298389-8300015	1	6.39	46182.8	Cytoplasmic
VIT_205s0049g01190	RLK-Pelle_RLCK-Os	3.1e-123	chr5:8294945-8296069	0	5.74	42801.8	Cytoplasmic
VIT_204s0023g02770	RLK-Pelle_RLCK-Os	9.7e-85	chr4:19345408-19346094	0	7.04	23256	Cytoplasmic
VIT_212s0028g00310	RLK-Pelle_RLCK-V	6.9e-161	chr12:910027-915230	7	6.98	56341.2	-
VIT_214s0060g00460	RLK-Pelle_RLCK-V	1.4e-160	chr14:432278-438238	7	7.71	56978.9	Chloroplast
VIT_218s0001g10310	RLK-Pelle_RLCK-V	4.6e-160	chr18:8633589-8637337	6	6.57	58040.8	Chloroplast
VIT_205s0020g00730	RLK-Pelle_RLCK-V	1.4e-159	chr5:2592531-2597583	7	8.9	57185.1	Chloroplast
VIT_207s0031g00480	RLK-Pelle_RLCK-V	2.2e-158	chr7:16701290-16704781	6	7.07	57129.9	Chloroplast
VIT_215s0046g02030	RLK-Pelle_RLCK-V	8.2e-158	chr15:18835157-18839583	6	6.19	54698.2	Chloroplast
VIT_203s0063g02510	RLK-Pelle_RLCK-V	1.1e-151	chr3:5738743-5744373	6	8.46	53596.7	Chloroplast
VIT_216s0050g01130	RLK-Pelle_RLCK-V	8.6e-115	chr16:18042202-18043841	5	4.93	39417.8	-
VIT_205s0020g02230	RLK-Pelle_RLCK-VI	3e-112	chr5:3956954-3960217	8	5.71	53809	Nuclear
VIT_207s0104g00850	RLK-Pelle_RLCK-VI	2.4e-97	chr7:1998953-2001748	5	9.34	38258.8	-
VIT_214s0030g00390	RLK-Pelle_RLCK-VI	2.7e-96	chr14:4218301-4228740	6	9.48	37880.6	Cytoplasmic
VIT_200s0929g00020	RLK-Pelle_RLCK-VI	5.6e-101	chrUn:36898203-36902615	7	6.07	52503.5	Nuclear
VIT_200s1291g00030	RLK-Pelle_RLCK-VI	7.6e-106	chrUn:38330097-38331955	5	6	31943.6	Cytoplasmic
VIT_211s0052g00800	RLK-Pelle_RLCK-VI	1.7e-99	chr11:18358171-18361854	6	5.55	43410.7	Mitochondrial
VIT_211s0052g01810	RLK-Pelle_RLCK-VI	3e-99	chr11:19627632-19631158	7	7.24	51661	Chloroplast
VIT_203s0038g03600	RLK-Pelle_RLCK-VI	5.8e-95	chr3:2588836-2594017	5	8.77	63802.3	Mitochondrial
VIT_214s0006g01420	RLK-Pelle_RLCK-VI	1.5e-109	chr14:17377019-17381372	5	9.06	57347.7	Nuclear
VIT_203s0038g02400	RLK-Pelle_RLCK-VI	9.1e-100	chr3:1670373-1674113	9	6.22	71568.1	Nuclear
VIT_218s0001g14690	RLK-Pelle_RLCK-VI	5.1e-89	chr18:12763009-12767139	8	5.52	84744.8	Nuclear
VIT_204s0044g01560	RLK-Pelle_RLCK-VI	7.4e-102	chr4:23152706-23157074	9	6.05	85123.8	Nuclear
VIT_218s0001g01680	RLK-Pelle_RLCK-VI	2.2e-101	chr18:2245522-2250441	9	5.88	76727.1	Chloroplast
VIT_213s0067g03410	RLK-Pelle_RLCK-VIIa-1	1.1e-156	chr13:1906482-1911968	4	9.19	41602.7	Cytoplasmic
VIT_207s0005g06450	RLK-Pelle_RLCK-VIIa-1	7.2e-151	chr7:11635886-11638184	4	5.85	47245.5	Chloroplast
VIT_206s0004g03670	RLK-Pelle_RLCK-VIIa-1	1.6e-150	chr6:4635150-4641633	4	9.03	47897.4	Nuclear
VIT_210s0116g00850	RLK-Pelle_RLCK-VIIa-1	5.5e-148	chr10:394010-396081	4	5.88	40303.4	Cytoplasmic
VIT_218s0122g01240	RLK-Pelle_RLCK-VIIa-1	7.4e-147	chr18:836433-838752	5	8.57	44189.1	Nuclear
VIT_214s0068g01540	RLK-Pelle_RLCK-VIIa-1	3.2e-136	chr14:25245935-25251252	4	8.44	47569.4	Cytoplasmic
VIT_204s0043g01030	RLK-Pelle_RLCK-VIIa-1	1e-135	chr4:15710762-15713817	4	5.28	51069.9	Nuclear
VIT_205s0020g01770	RLK-Pelle_RLCK-VIIa-1	1.1e-130	chr5:3485652-3494049	4	9.16	57853	Cytoplasmic
VIT_208s0040g03060	RLK-Pelle_RLCK-VIIa-1	1.5e-129	chr8:14023721-14027795	5	9.49	43780.3	Nuclear
VIT_219s0014g00940	RLK-Pelle_RLCK-VIIa-1	2.4e-125	chr19:974833-977913	4	4.85	47647.4	Cytoplasmic
VIT_219s0090g00030	RLK-Pelle_RLCK-VIIa-1	5e-121	chr19:6230594-6232754	2	8.84	31132.7	Mitochondrial
VIT_203s0038g03810	RLK-Pelle_RLCK-VIIa-1	7.3e-117	chr3:2766210-2771472	4	8.77	40460.4	Nuclear
VIT_201s0146g00250	RLK-Pelle_RLCK-VIIa-1	8e-98	chr1:22067016-22073642	4	6.81	37320	Cytoplasmic
VIT_201s0026g01870	RLK-Pelle_RLCK-VIIa-2	1.8e-115	chr1:11232260-11235443	5	9.72	48315.1	Cytoplasmic
VIT_208s0056g00150	RLK-Pelle_RLCK-VIIa-2	2.1e-144	chr8:293966-299240	5	8.98	47539.1	Cytoplasmic
VIT_201s0026g01620	RLK-Pelle_RLCK-VIIa-2	5e-144	chr1:10769440-10781831	5	9.26	53541.6	Nuclear
VIT_214s0108g00380	RLK-Pelle_RLCK-VIIa-2	1.8e-143	chr14:29132560-29146134	5	9.36	52401.3	Nuclear
VIT_211s0016g05720	RLK-Pelle_RLCK-VIIa-2	1.6e-141	chr11:5210685-5215669	5	9.29	47771.3	-
VIT_211s0016g01060	RLK-Pelle_RLCK-VIIa-2	2.5e-141	chr11:865727-869908	4	9.21	49497.4	Chloroplast
VIT_211s0065g00470	RLK-Pelle_RLCK-VIIa-2	5.2e-141	chr11:14297373-14305167	5	8.27	50908.8	Nuclear
VIT_206s0004g04810	RLK-Pelle_RLCK-VIIa-2	7e-141	chr6:5730542-5734767	6	9.39	49013.7	Nuclear
VIT_201s0026g01880	RLK-Pelle_RLCK-VIIa-2	8.3e-141	chr1:11232501-11239337	5	9.58	45980.4	Cytoplasmic
VIT_202s0087g00270	RLK-Pelle_RLCK-VIIa-2	5.2e-140	chr2:17514973-17518284	4	9.5	47262.1	Chloroplast
VIT_213s0019g01080	RLK-Pelle_RLCK-VIIa-2	1.2e-139	chr13:2772288-2775641	6	9.61	41033.5	Nuclear
VIT_204s0008g02070	RLK-Pelle_RLCK-VIIa-2	8.5e-138	chr4:1690738-1693511	4	7.22	49674.9	Cytoplasmic
VIT_218s0122g01260	RLK-Pelle_RLCK-VIIa-2	7.9e-137	chr18:852468-856473	5	9.55	46925.6	Cytoplasmic
VIT_209s0002g01110	RLK-Pelle_RLCK-VIIa-2	5e-136	chr9:845689-847480	4	9.19	49279.7	Chloroplast
VIT_206s0009g01810	RLK-Pelle_RLCK-VIIa-2	1.8e-135	chr6:13866591-13870942	5	9.19	44076	Chloroplast
VIT_206s0004g00220	RLK-Pelle_RLCK-VIIa-2	3.9e-133	chr6:355534-360195	5	7.67	42711	Mitochondrial
VIT_203s0038g03800	RLK-Pelle_RLCK-VIIa-2	4.5e-133	chr3:2761058-2765268	5	9.68	46018.2	Chloroplast
VIT_206s0004g04820	RLK-Pelle_RLCK-VIIa-2	4.3e-131	chr6:5735557-5739737	3	6.82	50280.1	Cytoplasmic
VIT_202s0012g00150	RLK-Pelle_RLCK-VIIa-2	4.9e-130	chr2:5785646-5790902	5	9.63	46653.2	Nuclear
VIT_215s0021g00970	RLK-Pelle_RLCK-VIIa-2	1.4e-126	chr15:10890490-10898549	4	8.98	48387.1	Nuclear
VIT_213s0019g04610	RLK-Pelle_RLCK-VIIa-2	7.5e-126	chr13:6049360-6056016	4	9.67	48687.6	Nuclear
VIT_217s0000g05890	RLK-Pelle_RLCK-VIIa-2	7.3e-120	chr17:6427512-6445291	5	9.08	33437.2	Chloroplast
VIT_208s0007g00420	RLK-Pelle_RLCK-VIIa-2	1.4e-119	chr8:14724314-14728287	7	9.07	34224	Chloroplast
VIT_204s0044g00050	RLK-Pelle_RLCK-VIIa-2	1.6e-68	chr4:20729743-20733335	5	6.9	26783.4	Nuclear
VIT_208s0040g01570	RLK-Pelle_RLCK-VIIa-2	3.1e-73	chr8:12696936-12700710	5	8.42	38694.3	-
VIT_201s0026g00580	RLK-Pelle_RLCK-VIIb	2e-165	chr1:9342235-9345461	6	8.7	40001.7	Nuclear
VIT_205s0124g00360	RLK-Pelle_RLCK-VIII	3e-170	chr5:20953341-20958516	7	8.38	44276.8	Cytoplasmic
VIT_207s0005g02270	RLK-Pelle_RLCK-VIII	3.6e-164	chr7:4648695-4654572	7	6.41	39120.5	Cytoplasmic
VIT_205s0020g00720	RLK-Pelle_RLCK-VIII	3.3e-163	chr5:2585945-2591449	7	7.78	35212.1	Cytoplasmic
VIT_208s0007g06750	RLK-Pelle_RLCK-VIII	4.5e-161	chr8:20411204-20413176	6	6.76	39275.4	-
VIT_204s0008g06050	RLK-Pelle_RLCK-X	4.5e-156	chr4:5740164-5744200	9	6.31	49484	Chloroplast
VIT_209s0002g09090	RLK-Pelle_RLCK-X	5.2e-132	chr9:10684396-10687661	8	7.25	43857.6	Endoplasmic reticulum
VIT_209s0002g06160	RLK-Pelle_RLCK-X	2.1e-96	chr9:6039156-6040954	6	5.85	42037.9	Chloroplast
VIT_208s0007g01520	RLK-Pelle_RLCK-XII-1	4.7e-144	chr8:15623236-15631081	9	5.66	55071.6	Chloroplast
VIT_206s0004g05810	RLK-Pelle_RLCK-XII-1	1.5e-143	chr6:6553113-6562294	9	5.56	55130.5	Chloroplast
VIT_202s0025g03550	RLK-Pelle_RLCK-XII-1	1.8e-141	chr2:3049906-3064729	11	5.51	55005.6	Cytoplasmic
VIT_203s0038g03270	RLK-Pelle_RLCK-XII-1	2e-141	chr3:2413298-2420529	8	5.54	56460.7	Nuclear
VIT_215s0046g02900	RLK-Pelle_RLCK-XII-1	2.1e-141	chr15:19604965-19612723	10	5.57	55297.8	Cytoplasmic
VIT_218s0001g00180	RLK-Pelle_RLCK-XII-1	1.5e-137	chr18:1204159-1215434	8	5.77	57091.7	-
VIT_202s0012g01140	RLK-Pelle_RLCK-XII-1	2.7e-137	chr2:7148826-7159945	9	6.09	55354.9	Nuclear
VIT_218s0001g03780	RLK-Pelle_RLCK-XII-2	7.1e-60	chr18:3498776-3500046	0	5.66	35861.3	Cytoplasmic
VIT_218s0075g00520	RLK-Pelle_RLCK-XII-2	3.2e-59	chr18:22019406-22023606	1	6.34	56228.1	-
VIT_218s0001g03810	RLK-Pelle_RLCK-XII-2	4.4e-59	chr18:3520951-3524104	2	8.99	42990.6	Cytoplasmic
VIT_218s0082g00009	RLK-Pelle_RLCK-XII-2	8.7e-59	chr18:3495031-3498603	1	9	42519	Nuclear
VIT_202s0025g03240	RLK-Pelle_RLCK-XIII	1.1e-117	chr2:2774457-2776583	1	8.23	50556.5	Plasma Membrane
VIT_209s0002g07060	RLK-Pelle_RLCK-XV	3.6e-152	chr9:6967037-6976888	3	5.98	41718.5	Cytoplasmic
VIT_211s0052g01820	RLK-Pelle_RLCK-XV	4.7e-142	chr11:19633866-19636733	3	5.92	42996.3	Cytoplasmic
VIT_216s0022g02280	RLK-Pelle_RLCK-XV	5e-135	chr16:14790002-14792003	3	6.68	42191.1	Cytoplasmic
VIT_206s0004g02640	RLK-Pelle_RLCK-XVI	1.2e-156	chr6:3268091-3275852	9	7.7	69484.5	Plasma Membrane
VIT_212s0134g00450	RLK-Pelle_SD-2b	4.4e-126	chr12:8077193-8081235	1	6.2	98993.9	Plasma Membrane
VIT_219s0014g02620	RLK-Pelle_SD-2b	1e-122	chr19:2699751-2702129	1	8.19	85018.6	Nuclear
VIT_212s0028g03510	RLK-Pelle_SD-2b	3.8e-121	chr12:4301756-4304466	0	5.81	86670	Chloroplast
VIT_204s0008g05500	RLK-Pelle_SD-2b	3.9e-121	chr4:4952194-4954666	0	5.67	87380.4	Nuclear
VIT_212s0028g03520	RLK-Pelle_SD-2b	1.7e-120	chr12:4307165-4309591	0	8.19	90968.5	-
VIT_218s0086g00210	RLK-Pelle_SD-2b	2.4e-120	chr18:17424851-17427601	0	5.94	91380.5	Plasma Membrane
VIT_211s0016g05440	RLK-Pelle_SD-2b	1.3e-119	chr11:4815485-4818469	0	6.43	95607	Chloroplast
VIT_209s0002g06830	RLK-Pelle_SD-2b	3.2e-119	chr9:6731961-6735116	3	6.57	100846	Plasma Membrane
VIT_218s0086g00200	RLK-Pelle_SD-2b	3.8e-119	chr18:17398074-17400018	0	6.62	68112.8	Chloroplast
VIT_212s0028g01630	RLK-Pelle_SD-2b	3.1e-114	chr12:2314684-2318033	0	5.68	102417	Plasma Membrane
VIT_212s0028g01520	RLK-Pelle_SD-2b	1.5e-113	chr12:2172268-2184432	2	5.46	147470	Plasma Membrane
VIT_212s0028g01430	RLK-Pelle_SD-2b	1.5e-113	chr12:2098119-2115326	4	5.21	89110	Plasma Membrane
VIT_212s0028g01530	RLK-Pelle_SD-2b	2.5e-113	chr12:2196401-2198929	0	5.32	93733.5	Plasma Membrane
VIT_212s0028g01640	RLK-Pelle_SD-2b	7.4e-113	chr12:2319670-2321872	0	5.76	73893.2	Chloroplast
VIT_208s0007g01160	RLK-Pelle_SD-2b	7.4e-113	chr8:15277500-15279911	0	5.77	90642.7	Chloroplast
VIT_208s0007g01200	RLK-Pelle_SD-2b	9.9e-113	chr8:15323108-15325647	0	6.1	91513.9	Plasma Membrane
VIT_212s0028g01535	RLK-Pelle_SD-2b	1.4e-112	chr12:2243479-2246019	0	5.52	94101	Plasma Membrane
VIT_212s0028g01460	RLK-Pelle_SD-2b	2.2e-111	chr12:2121573-2124370	0	5.73	87021	Cytoplasmic
VIT_212s0028g01280	RLK-Pelle_SD-2b	7.8e-111	chr12:1916439-1923051	1	5.04	95546.9	Plasma Membrane
VIT_212s0028g01270	RLK-Pelle_SD-2b	9e-111	chr12:1905678-1915877	4	5.42	135748	Plasma Membrane
VIT_212s0028g01650	RLK-Pelle_SD-2b	2.5e-110	chr12:2325209-2327877	0	5.18	93317.1	Plasma Membrane
VIT_212s0028g01450	RLK-Pelle_SD-2b	3.2e-109	chr12:2117108-2118370	0	5.92	46960.1	Cytoplasmic
VIT_218s0001g03390	RLK-Pelle_SD-2b	2.3e-99	chr18:3298924-3306685	6	7.95	94838	Chloroplast
VIT_201s0011g06080	RLK-Pelle_SD-2b	6e-109	chr1:5847884-5850416	0	5.93	88793.4	-
VIT_218s0001g09750	RLK-Pelle_SD-2b	3.4e-105	chr18:8166203-8168878	0	7.92	90085	Plasma Membrane
VIT_218s0001g09730	RLK-Pelle_SD-2b	3.4e-105	chr18:8151147-8153700	1	7.93	87791.5	Plasma Membrane
VIT_218s0001g09720	RLK-Pelle_SD-2b	2.9e-103	chr18:8135122-8137575	0	7.89	89926.2	Plasma Membrane
VIT_218s0001g09790	RLK-Pelle_SD-2b	2.9e-105	chr18:8190899-8193504	1	7.95	83095.7	Chloroplast
VIT_218s0001g09840	RLK-Pelle_SD-2b	7.8e-100	chr18:8224250-8226874	0	5.98	90057.7	Extracellular
VIT_218s0001g09800	RLK-Pelle_SD-2b	1.6e-101	chr18:8196678-8199086	1	5.58	86457.4	Extracellular
VIT_218s0001g09770	RLK-Pelle_SD-2b	5.9e-101	chr18:8172102-8173596	1	8.74	42387	Chloroplast
VIT_218s0001g09740	RLK-Pelle_SD-2b	7.5e-102	chr18:8156965-8159810	0	5.64	90350.8	Vacuolar
VIT_216s0050g01960	RLK-Pelle_SD-2b	4.8e-59	chr16:18910683-18911407	2	8.87	18448.5	Nuclear
VIT_216s0050g01930	RLK-Pelle_SD-2b	1.2e-60	chr16:18879627-18886900	5	6.73	57416.5	Plasma Membrane
VIT_216s0050g01920	RLK-Pelle_SD-2b	2.3e-102	chr16:18856483-18860644	5	6.66	83201.4	Nuclear
VIT_216s0050g01880	RLK-Pelle_SD-2b	5e-102	chr16:18826205-18829719	4	5.43	94241.4	Plasma Membrane
VIT_208s0007g01186	RLK-Pelle_SD-2b	4e-45	chr8:15304865-15306380	1	5.11	31554	Chloroplast
VIT_208s0007g01230	RLK-Pelle_SD-2b	3.1e-112	chr8:15345460-15347962	0	7.2	91779.7	Plasma Membrane
VIT_208s0007g01190	RLK-Pelle_SD-2b	7.1e-113	chr8:15310032-15313666	1	5.62	89680.4	Endoplasmic reticulum
VIT_208s0007g01170	RLK-Pelle_SD-2b	1.3e-109	chr8:15283826-15286458	1	5.62	86352.9	-
VIT_205s0020g03240	RLK-Pelle_SD-2b	2.3e-107	chr5:5000885-5003269	0	6.03	87193.7	Plasma Membrane
VIT_205s0020g03210	RLK-Pelle_SD-2b	2.2e-106	chr5:4973604-4975974	0	6.48	87360.3	Plasma Membrane
VIT_205s0020g03270	RLK-Pelle_SD-2b	1.5e-102	chr5:5047205-5049693	0	5.64	88027.7	Plasma Membrane
VIT_205s0020g03300	RLK-Pelle_SD-2b	3e-105	chr5:5065463-5066922	0	6.68	44679	-
VIT_205s0020g03290	RLK-Pelle_SD-2b	2.1e-103	chr5:5059966-5061410	0	8.97	46243.2	Chloroplast
VIT_204s0044g00660	RLK-Pelle_SD-2b	5.4e-93	chr4:21608341-21610681	1	6.42	77934.8	-
VIT_204s0044g00640	RLK-Pelle_SD-2b	2.5e-92	chr4:21558552-21561875	6	5.77	74414.6	Chloroplast
VIT_204s0044g00720	RLK-Pelle_SD-2b	1.1e-101	chr4:21843592-21846017	0	5.95	88087.1	Chloroplast
VIT_204s0044g00730	RLK-Pelle_SD-2b	2.5e-108	chr4:21846428-21849215	1	8.45	57939.2	-
VIT_204s0044g00680	RLK-Pelle_SD-2b	4.6e-105	chr4:21645179-21647708	0	5.85	89270.4	Plasma Membrane
VIT_204s0044g00650	RLK-Pelle_SD-2b	1.4e-105	chr4:21596240-21597343	0	8.05	34041.7	Cytoplasmic
VIT_218s0166g00230	RLK-Pelle_SD-2b	8.4e-105	chr18:14207803-14210388	0	5.85	84654.4	Plasma Membrane
VIT_204s0044g00840	RLK-Pelle_SD-2b	1.1e-95	chr4:21979100-21981077	0	5.38	73225.4	Nuclear
VIT_204s0044g00795	RLK-Pelle_SD-2b	2.1e-103	chr4:21929181-21930032	0	5.63	31988	Cytoplasmic
VIT_204s0044g00820	RLK-Pelle_SD-2b	3.8e-102	chr4:21969318-21971624	0	5.77	85641.6	-
VIT_204s0044g00750	RLK-Pelle_SD-2b	4.2e-104	chr4:21863871-21865330	0	6.15	48683.3	-
VIT_206s0004g01390	RLK-Pelle_SD-2b	3.7e-98	chr6:1648444-1650898	0	5.41	88548	Extracellular
VIT_206s0004g01380	RLK-Pelle_SD-2b	2.4e-106	chr6:1640235-1648262	4	6.3	160758	Plasma Membrane
VIT_206s0004g01400	RLK-Pelle_SD-2b	2.4e-107	chr6:1654917-1670187	4	5.05	105966	Chloroplast
VIT_206s0004g01410	RLK-Pelle_SD-2b	2e-110	chr6:1670470-1688130	6	6.52	159408	Plasma Membrane
VIT_213s0156g00590	RLK-Pelle_SD-2b	1.1e-108	chr13:24256539-24259251	0	6.32	90142.6	Plasma Membrane
VIT_203s0088g00175	RLK-Pelle_SD-2b	7.7e-94	chr3:8211944-8218387	6	6.44	110288	-
VIT_213s0156g00620	RLK-Pelle_SD-2b	5.5e-89	chr13:24274761-24275556	0	5.43	27282.7	Nuclear
VIT_213s0156g00610	RLK-Pelle_SD-2b	4.9e-110	chr13:24268361-24274694	1	6.17	92944.6	Plasma Membrane
VIT_206s0080g00070	RLK-Pelle_SD-2b	7.3e-108	chr6:19751817-19754405	0	5.39	89970	Plasma Membrane
VIT_213s0156g00580	RLK-Pelle_SD-2b	7.3e-110	chr13:24251928-24254388	0	5.76	88607	Plasma Membrane
VIT_213s0156g00570	RLK-Pelle_SD-2b	8.8e-110	chr13:24246252-24251927	1	6.13	88449.7	Plasma Membrane
VIT_213s0156g00550	RLK-Pelle_SD-2b	1.3e-109	chr13:24229659-24233057	1	5.82	75762.3	Nuclear
VIT_218s0001g09820	RLK-Pelle_SD-2b	8e-104	chr18:8215595-8217973	0	8.25	88753.8	Plasma Membrane
VIT_211s0016g04840	RLK-Pelle_SD-2b	2.7e-103	chr11:4152701-4154110	0	8.61	51092.2	Cytoplasmic
VIT_208s0007g08230	RLK-Pelle_SD-2b	2.8e-46	chr8:21587148-21590420	1	5.64	73710.6	Nuclear
VIT_215s0046g01810	RLK-Pelle_SD-2b	9.9e-98	chr15:18643555-18647355	0	6.4	88499.9	Plasma Membrane
VIT_203s0063g00210	RLK-Pelle_URK-1	1.7e-151	chr3:3822815-3830278	8	6.05	74011.2	Plasma Membrane
VIT_201s0026g00180	RLK-Pelle_URK-2	2.4e-99	chr1:8820597-8826325	7	6.37	65595.1	Plasma Membrane
VIT_214s0066g01540	RLK-Pelle_URK-2	8.2e-98	chr14:27920739-27924621	7	5.98	69433.4	Plasma Membrane
VIT_204s0043g00990	RLK-Pelle_URK-2	5.8e-57	chr4:15654551-15658542	5	5.99	28218.8	Chloroplast
VIT_217s0000g02100	RLK-Pelle_WAK	7.9e-118	chr17:1702669-1706230	2	5.16	82383.5	Plasma Membrane
VIT_218s0001g01320	RLK-Pelle_WAK	4.8e-116	chr18:1885028-1894797	5	6.04	147948	Nuclear
VIT_218s0001g01370	RLK-Pelle_WAK	1.3e-114	chr18:1952680-1968096	6	5.79	201982	Plasma Membrane
VIT_218s0041g00010	RLK-Pelle_WAK	1.1e-112	chr18:24227970-24230773	2	5.88	81707.9	Plasma Membrane
VIT_203s0132g00450	RLK-Pelle_WAK	5.4e-112	chr3:12180409-12199646	2	5.99	79203.8	Mitochondrial
VIT_203s0132g00340	RLK-Pelle_WAK	2e-111	chr3:11870162-11872623	1	6.43	47310.4	Chloroplast
VIT_217s0000g04360	RLK-Pelle_WAK	5.3e-111	chr17:4566135-4569073	2	5.91	78475	Plasma Membrane
VIT_217s0000g02410	RLK-Pelle_WAK	1.4e-110	chr17:2141179-2144447	2	6.12	78872.9	Plasma Membrane
VIT_217s0000g04370	RLK-Pelle_WAK	1.4e-110	chr17:4570941-4575973	2	5.78	79736.8	Plasma Membrane
VIT_217s0000g04380	RLK-Pelle_WAK	3.7e-109	chr17:4578134-4582425	2	7.42	78999.4	Plasma Membrane
VIT_218s0041g00040	RLK-Pelle_WAK	2.2e-108	chr18:24274975-24277903	2	5.8	82924.5	Plasma Membrane
VIT_210s0003g05160	RLK-Pelle_WAK	6.5e-106	chr10:9476332-9484862	3	7.84	87529	Plasma Membrane
VIT_210s0003g05205	RLK-Pelle_WAK	1.3e-105	chr10:9656452-9659387	1	7.48	87257.6	Plasma Membrane
VIT_218s0089g01140	RLK-Pelle_WAK	2.5e-105	chr18:29047248-29049939	2	8.49	76178.4	Nuclear
VIT_218s0041g00020	RLK-Pelle_WAK	4.1e-105	chr18:24251670-24258728	5	5.92	97790.8	Nuclear
VIT_210s0003g05130	RLK-Pelle_WAK	1.2e-104	chr10:9278828-9282099	2	8.08	83008.8	Vacuolar
VIT_210s0003g05080	RLK-Pelle_WAK	2.9e-104	chr10:9059785-9072068	3	7.73	127719	Plasma Membrane
VIT_218s0089g01150	RLK-Pelle_WAK	5.9e-104	chr18:29055947-29058702	2	6.85	82012.1	Vacuolar
VIT_203s0132g00380	RLK-Pelle_WAK	8.9e-103	chr3:11916156-11920001	0	5.07	34185.1	Nuclear
VIT_210s0003g05121	RLK-Pelle_WAK	3.3e-102	chr10:9196414-9204109	3	7.66	76221.1	Extracellular
VIT_210s0003g05123	RLK-Pelle_WAK	2.2e-101	chr10:9212622-9214062	1	8.4	50407.9	Chloroplast
VIT_210s0003g05210	RLK-Pelle_WAK	7.3e-101	chr10:9708997-9712339	2	6.58	85037.4	Plasma Membrane
VIT_210s0003g05150	RLK-Pelle_WAK	1.6e-100	chr10:9357356-9407963	12	8.9	139922	Nuclear
VIT_217s0000g04420	RLK-Pelle_WAK	1.2e-99	chr17:4650027-4651019	0	5.4	35246.4	Nuclear
VIT_218s0122g00371	RLK-Pelle_WAK	1.1e-93	chr18:338896-344306	5	5.77	69749.3	Chloroplast
VIT_218s0041g00030	RLK-Pelle_WAK	3e-90	chr18:24259631-24260656	1	5.4	34338.5	Cytoplasmic
VIT_210s0003g05090	RLK-Pelle_WAK	3.9e-88	chr10:9103457-9108748	3	6.36	78418.3	Plasma Membrane
VIT_210s0003g05103	RLK-Pelle_WAK	2.5e-86	chr10:9143101-9146282	2	6.01	71030.5	Extracellular
VIT_218s0001g01310	RLK-Pelle_WAK	3.3e-62	chr18:1877900-1880259	2	7.98	32463.4	Chloroplast
VIT_214s0006g02600	RLK-Pelle_WAK_LRK10L-1	8e-133	chr14:20426800-20434319	3	5.85	74860.6	Plasma Membrane
VIT_217s0000g03340	RLK-Pelle_WAK_LRK10L-1	5.5e-132	chr17:3220526-3229067	3	5.49	77709.1	Plasma Membrane
VIT_201s0011g03960	RLK-Pelle_WAK_LRK10L-1	7.6e-128	chr1:3606617-3609494	3	5.63	77964.7	Plasma Membrane
VIT_201s0011g03980	RLK-Pelle_WAK_LRK10L-1	1.3e-127	chr1:3628643-3638242	3	5.72	79593.8	Plasma Membrane
VIT_200s0207g00280	RLK-Pelle_WAK_LRK10L-1	1.6e-127	chrUn:12551641-12556468	3	6.99	76432.1	Chloroplast
VIT_201s0011g03950	RLK-Pelle_WAK_LRK10L-1	3.2e-126	chr1:3595451-3600142	4	6.23	50924.8	Chloroplast
VIT_218s0001g11620	RLK-Pelle_WAK_LRK10L-1	4.5e-123	chr18:9901049-9905369	3	8.42	76358.2	Plasma Membrane
VIT_213s0019g02300	RLK-Pelle_WAK_LRK10L-1	5.1e-123	chr13:3570865-3573694	2	5.91	68436.9	Plasma Membrane
VIT_208s0007g00960	RLK-Pelle_WAK_LRK10L-1	5.9e-121	chr8:15111231-15113604	2	8.85	70065.6	-
VIT_201s0026g01420	RLK-Pelle_WAK_LRK10L-1	1.7e-118	chr1:10393877-10396296	1	7.79	70646.8	Plasma Membrane
VIT_208s0007g04350	RLK-Pelle_WAK_LRK10L-1	2e-118	chr8:18300064-18302144	0	8.8	70534.3	Vacuolar
VIT_215s0048g02390	RLK-Pelle_WAK_LRK10L-1	5.3e-43	chr15:16573796-16580800	12	6.37	100774	Vacuolar
VIT_213s0067g03110	SCY1_SCYL1	4.1e-108	chr13:1685116-1712443	20	8.28	96471.3	Mitochondrial
VIT_218s0089g00030	SCY1_SCYL2	1.1e-136	chr18:27682632-27701978	13	7.33	101063	Chloroplast
VIT_205s0020g02910	STE_STE11	5.9e-106	chr5:4619125-4633396	16	6.76	75817.9	Nuclear
VIT_202s0025g03370	STE_STE11	1.5e-104	chr2:2874846-2883582	13	9.12	97782.7	Nuclear
VIT_214s0128g00430	STE_STE11	1.5e-103	chr14:3063641-3073579	16	5.32	73662.1	Chloroplast
VIT_204s0044g01290	STE_STE11	1.6e-103	chr4:22814048-22820530	10	9.08	67696.7	Nuclear
VIT_216s0050g00770	STE_STE11	6.3e-102	chr16:17707212-17719332	11	9.43	96270	Nuclear
VIT_200s0567g00010	STE_STE11	1.6e-95	chrUn:31987832-31995862	8	9.33	68390.7	Chloroplast
VIT_200s1194g00010	STE_STE11	9.5e-79	chrUn:37733958-37738703	8	9.49	47018.2	Nuclear
VIT_218s0001g11240	STE_STE11	8.3e-74	chr18:9548227-9556329	7	9.04	62463.9	Nuclear
VIT_212s0035g00210	STE_STE11	5.4e-53	chr12:19452793-19453536	0	7.12	28548.4	Nuclear
VIT_217s0000g06755	STE_STE11	1.1e-86	chr17:7330090-7331247	0	6.21	42146.6	Cytoplasmic
VIT_212s0034g02540	STE_STE11	3.8e-83	chr12:19006954-19007943	0	6.51	37087.3	Nuclear
VIT_212s0034g02553	STE_STE11	1e-72	chr12:19027234-19027920	0	5.46	26229.1	Cytoplasmic
VIT_212s0034g02556	STE_STE11	2.4e-72	chr12:19030864-19031694	0	6.13	30511.8	Chloroplast
VIT_212s0035g00003	STE_STE11	5.5e-53	chr12:19136912-19137559	0	6.05	23729	Cytoplasmic
VIT_207s0031g00530	STE_STE11	5.1e-85	chr7:16722078-16724988	1	5.1	41000.1	Chloroplast
VIT_207s0005g04840	STE_STE11	6.7e-71	chr7:8105826-8106863	0	5.47	38710.8	Nuclear
VIT_207s0130g00300	STE_STE11	6.6e-72	chr7:20595922-20597073	0	9.08	42755.6	Cytoplasmic
VIT_212s0035g01230	STE_STE11	5.8e-97	chr12:21019776-21020867	0	8.88	39993.1	Nuclear
VIT_206s0004g06850	STE_STE11	2.3e-85	chr6:7573755-7575277	0	5.16	55029.8	Nuclear
VIT_212s0059g00870	STE_STE11	2.7e-96	chr12:5671494-5672761	0	5.06	46733.2	Chloroplast
VIT_219s0090g00820	STE_STE11	2.2e-92	chr19:6858649-6863726	1	5.02	51985.8	Vacuolar
VIT_210s0116g01230	STE_STE11	2e-83	chr10:641931-643242	1	5.08	40922.8	Chloroplast
VIT_210s0116g01240	STE_STE11	1.2e-83	chr10:645136-648890	2	6.91	88433.4	Chloroplast
VIT_212s0034g00240	STE_STE11	3.7e-88	chr12:15672803-15717066	8	10.19	47689.9	Nuclear
VIT_212s0034g00750	STE_STE11	3.9e-67	chr12:16523826-16552015	9	6.66	35275.2	-
VIT_212s0142g00700	STE_STE11	2.6e-80	chr12:615727-641062	7	6.55	30101.6	Cytoplasmic
VIT_218s0001g03960	STE_STE11	5.2e-48	chr18:3594758-3606936	6	5.16	52175.2	Chloroplast
VIT_214s0066g01170	STE_STE20-Fray	2.8e-156	chr14:27640118-27657225	21	6.05	73895.5	Nuclear
VIT_202s0025g02480	STE_STE20-Fray	9.3e-154	chr2:2149843-2160183	22	6.89	81476.6	Chloroplast
VIT_201s0127g00690	STE_STE20-Fray	3e-153	chr1:8017331-8021125	6	8.86	34541.3	Cytoplasmic
VIT_209s0018g01370	STE_STE20-Fray	3.5e-128	chr9:18375411-18410784	20	5.7	69829.8	Nuclear
VIT_205s0049g00060	STE_STE20-Fray	2.5e-127	chr5:7076729-7078360	0	5.44	60109.8	Nuclear
VIT_203s0017g01375	STE_STE20-Fray	4.9e-51	chr3:17385158-17386195	0	8.48	39195	Cytoplasmic
VIT_201s0011g00300	STE_STE20-Pl	3.8e-167	chr1:342524-373827	17	5.31	91137	-
VIT_219s0014g02310	STE_STE20-YSK	1.8e-160	chr19:2415296-2441462	20	6.34	77912.1	Nuclear
VIT_217s0000g01970	STE_STE7	9.9e-115	chr17:1537383-1538551	0	6.55	34935.3	Cytoplasmic
VIT_209s0018g01820	STE_STE7	1.6e-111	chr9:19257820-19263704	2	9.5	46807.7	Chloroplast
VIT_214s0066g00670	STE_STE7	9.3e-109	chr14:27137981-27146044	9	5.56	57482.9	Cytoplasmic
VIT_211s0016g01770	STE_STE7	1.2e-103	chr11:1417304-1425286	8	5.99	34257.2	Nuclear
VIT_211s0016g02970	STE_STE7	2.7e-97	chr11:2379689-2381465	4	5.53	28711.8	Cytoplasmic
VIT_201s0011g02270	STE_STE-Pl	2.1e-166	chr1:2006803-2038881	23	5.74	157608	Plasma Membrane
VIT_205s0077g00920	TKL_CTR1-DRK-2	2.3e-145	chr5:694544-701801	12	7.1	85725.4	Nuclear
VIT_217s0000g02540	TKL_CTR1-DRK-2	1.4e-143	chr17:2321847-2341848	12	5.26	112422	Nuclear
VIT_214s0030g01440	TKL_CTR1-DRK-2	3.7e-142	chr14:6026361-6048785	13	5.85	109370	Nuclear
VIT_204s0008g01310	TKL_CTR1-DRK-2	5.3e-141	chr4:1079684-1090714	12	5.31	104416	Chloroplast
VIT_208s0007g03910	TKL_CTR1-DRK-2	8.8e-138	chr8:17882203-17902118	15	5.9	94745.6	Nuclear
VIT_218s0001g07700	TKL_CTR1-DRK-2	1.3e-137	chr18:5939219-5949989	14	8.41	101359	Nuclear
VIT_213s0074g00430	TKL_CTR1-DRK-2	4.3e-129	chr13:8150122-8202670	15	7.89	85121.9	-
VIT_202s0025g04110	TKL_CTR1-DRK-2	5.6e-91	chr2:3631663-3639329	12	7.58	70222.7	Nuclear
VIT_215s0046g01320	TKL_Gdt	3.7e-82	chr15:18339430-18341953	1	8.82	78652.7	Nuclear
VIT_202s0025g01100	TKL_Gdt	3.3e-78	chr2:1063896-1067574	2	8.33	75850	Nuclear
VIT_209s0002g07110	TKL-Pl-1	3.9e-119	chr9:7042517-7054897	8	7.44	110866	Chloroplast
VIT_204s0008g05600	TKL-Pl-1	8.9e-117	chr4:5078785-5088131	5	8.61	83854	Plasma Membrane
VIT_213s0084g00680	TKL-Pl-1	7.4e-98	chr13:19848683-19868076	16	5.85	179978	Chloroplast
VIT_205s0020g04180	TKL-Pl-2	4.6e-132	chr5:5823787-5839636	10	5.59	124472	Nuclear
VIT_208s0040g00760	TKL-Pl-3	3.6e-152	chr8:11715028-11728363	11	5.5	72993.2	Chloroplast
VIT_203s0038g03040	TKL-Pl-4	1.1e-117	chr3:2141254-2162029	15	5.56	65533.9	Cytoplasmic
VIT_204s0008g03020	TKL-Pl-4	4.8e-117	chr4:2500754-2518659	2	6.84	46575.4	Cytoplasmic
VIT_211s0065g00140	TKL-Pl-4	9.9e-117	chr11:13477602-13485770	3	6.73	45775.5	Cytoplasmic
VIT_218s0001g00720	TKL-Pl-4	1.7e-116	chr18:1473940-1492229	16	6.59	64758	Chloroplast
VIT_207s0151g00500	TKL-Pl-4	3.8e-116	chr7:944784-950630	6	7.51	45184.4	Cytoplasmic
VIT_214s0066g01400	TKL-Pl-4	8e-116	chr14:27812915-27819523	5	6.34	40527.4	Cytoplasmic
VIT_205s0020g03870	TKL-Pl-4	6.7e-115	chr5:5521448-5528679	5	8.16	43739.2	Cytoplasmic
VIT_218s0166g00290	TKL-Pl-4	6.1e-111	chr18:14295676-14330214	15	5.07	61808.6	Cytoplasmic
VIT_217s0000g08240	TKL-Pl-4	6.6e-108	chr17:9308821-9314177	2	8.21	40568.6	Cytoplasmic
VIT_208s0058g01180	TKL-Pl-4	1.2e-106	chr8:10650270-10662715	5	6.73	41909	Cytoplasmic
VIT_214s0066g00370	TKL-Pl-4	1.6e-105	chr14:26886575-26893821	5	6.9	39533.6	Cytoplasmic
VIT_217s0000g09290	TKL-Pl-4	2.9e-103	chr17:10875253-10877438	5	8.13	39957.2	Cytoplasmic
VIT_204s0023g01350	TKL-Pl-4	6.3e-74	chr4:17821355-17824440	4	9.28	23832.8	Cytoplasmic
VIT_200s0684g00010	TKL-Pl-4	1.5e-81	chrUn:34161697-34167658	6	9.21	23135.6	Mitochondrial
VIT_217s0000g08140	TKL-Pl-4	1.7e-72	chr17:9166406-9172491	5	8.32	32217.9	Cytoplasmic
VIT_201s0182g00020	TKL-Pl-5	3.4e-112	chr1:13949232-13973903	10	7.72	49126.2	Cytoplasmic
VIT_210s0003g02060	TKL-Pl-5	3.6e-111	chr10:3697596-3713699	11	6.34	52510.9	Glyoxysomal
VIT_205s0094g01080	TKL-Pl-5	6.3e-96	chr5:24408520-24418414	12	9.21	47918.1	Chloroplast
VIT_215s0046g02840	TKL-Pl-5	6.4e-47	chr15:19572127-19576382	7	5.55	33929.7	Cytoplasmic
VIT_215s0046g02850	TKL-Pl-5	1.5e-77	chr15:19576430-19587223	14	7.07	61832.9	Cytoplasmic
VIT_214s0006g02086	TKL-Pl-5	3.1e-56	chr14:19082921-19131101	9	6.06	32395	Cytoplasmic
VIT_205s0051g00660	TKL-Pl-6	1.7e-136	chr5:11544139-11551953	7	5.25	135142	Nuclear
VIT_201s0011g01490	TKL-Pl-6	1.3e-134	chr1:1303621-1315677	8	5.37	147875	Nuclear
VIT_219s0085g00550	TKL-Pl-6	1.9e-134	chr19:22924587-22932267	8	5.02	133284	Nuclear
VIT_211s0052g01480	TKL-Pl-6	8.7e-132	chr11:19186537-19205676	9	5.43	126140	Nuclear
VIT_211s0118g00790	TKL-Pl-6	1.3e-131	chr11:6572819-6582013	9	5.14	155398	Nuclear
VIT_211s0016g04880	TKL-Pl-6	3.9e-100	chr11:4194812-4202353	6	8.36	114096	Nuclear
VIT_206s0004g07070	TKL-Pl-7	2.2e-137	chr6:7819149-7824063	2	5.84	65542.7	Nuclear
VIT_204s0008g01710	TKL-Pl-8	3.8e-96	chr4:1334881-1338386	5	7.65	45551.6	Nuclear
VIT_206s0009g01060	TLK	3e-176	chr6:12437938-12486504	15	6.93	77371.2	Nuclear
VIT_218s0001g03680	TTK	7e-169	chr18:3432887-3445589	5	6.57	96059.3	Nuclear
VIT_216s0039g02400	ULK_Fused	2.1e-168	chr16:2545018-2562339	21	7.62	147026	Plasma Membrane
VIT_205s0020g01990	ULK_ULK4	7.1e-97	chr5:3710008-3717980	9	6.02	142732	Nuclear
VIT_207s0104g01740	WEE	1.4e-116	chr7:2742603-2747231	10	5.6	51224.1	Nuclear
VIT_217s0000g09380	WNK_NRBP	1.2e-142	chr17:10965984-10980751	7	5.33	74913.5	Nuclear
VIT_214s0030g01660	WNK_NRBP	1.7e-142	chr14:6461930-6466081	7	5.21	84141.4	Nuclear
VIT_205s0020g03380	WNK_NRBP	5e-142	chr5:5145035-5149267	6	5.05	83728.7	Nuclear
VIT_204s0044g00850	WNK_NRBP	5.1e-142	chr4:21993660-21997968	7	5.02	75733.8	Nuclear
VIT_215s0046g00100	WNK_NRBP	6.2e-142	chr15:17151403-17155395	6	5.67	71473.9	Nuclear
VIT_206s0004g07920	WNK_NRBP	2.4e-136	chr6:8664997-8669562	6	6.83	71616.9	Nuclear
VIT_208s0058g01130	WNK_NRBP	3.5e-134	chr8:10519203-10524532	6	5.32	71583.6	Nuclear
VIT_210s0116g00480	WNK_NRBP	1.3e-133	chr10:222831-224588	0	6.48	47343.5	Cytoplasmic
VIT_219s0090g01690	WNK_NRBP	7.8e-129	chr19:7729573-7732232	1	6.17	34092.9	Cytoplasmic
VIT_212s0057g00520	WNK_NRBP	1.2e-128	chr12:9088237-9092680	2	5.48	34043.7	Cytoplasmic
VIT_202s0025g02360	WNK_NRBP	5.3e-94	chr2:2095799-2099617	5	5.22	64147.5	Chloroplast
Unclassified
VIT_206s0009g03595	RLK-Pelle_CR4L	2.9e-41	chr6:16884027-16890713	5	5.53	96691	Plasma Membrane
VIT_216s0098g00330	Group-Pl-4	3.8e-28	chr16:20727162-20735321	13	9.9	75550.3	Chloroplast
VIT_210s0003g05830	RLK-Pelle_CR4L	1.2e-19	chr10:10949389-10951290	1	9.09	61457.8	Vacuolar
VIT_208s0007g08450	RLK-Pelle_LRR-XI-1	3.3e-85	chr8:21783997-21788294	1	5.76	96785.3	Plasma Membrane
VIT_218s0072g00990	RLK-Pelle_LRR-XI-1	2.1e-72	chr18:20438145-20441841	1	9.02	102792	Plasma Membrane
VIT_203s0063g01365	RLK-Pelle_LRR-III	4.7e-41	chr3:4813385-4815195	2	9	38098.4	Chloroplast
VIT_207s0005g00765	RLK-Pelle_WAK	2.4e-38	chr7:3396954-3400525	7	5.28	62404.1	Nuclear
VIT_209s0018g01900	RLK-Pelle_LRR-XI-1	2.5e-94	chr9:19503020-19507145	1	5.87	123033	Chloroplast
VIT_211s0149g00090	RLK-Pelle_LRR-XI-1	2.7e-55	chr11:6912883-6917041	1	5.56	107099	Plasma Membrane
VIT_216s0022g02230	RLK-Pelle_RLCK-XI	1e-73	chr16:14729562-14737369	1	9.31	68841.7	Chloroplast
VIT_215s0048g01400	RLK-Pelle_RLCK-XI	9.1e-72	chr15:15537179-15539470	1	9.19	79113.1	Chloroplast
VIT_208s0040g03140	RLK-Pelle_LRR-I-1	7.9e-78	chr8:14093164-14106601	16	5.33	86908.5	Plasma Membrane
VIT_200s0264g00015	RLK-Pelle_LRR-I-1	1.7e-54	chrUn:18986721-18987890	3	7.21	31068.4	Nuclear
VIT_202s0087g00720	RLK-Pelle_LRR-I-1	5.1e-74	chr2:18276850-18278929	1	6.11	41334.9	Cytoplasmic
VIT_212s0034g01850	RLK-Pelle_PERK-2	1.8e-29	chr12:18061963-18067032	8	5.29	59809.2	Cytoplasmic
VIT_201s0150g00020	RLK-Pelle_LRR-XI-2	4.9e-86	chr1:22413115-22417411	2	7.04	43559.3	Chloroplast
VIT_218s0072g00170	RLK-Pelle_LRR-Xb-1	6.9e-103	chr18:19223380-19225353	1	6.33	40690.7	Chloroplast
VIT_201s0010g00380	RLK-Pelle_LRR-XI-1	2.7e-102	chr1:14955361-14960233	1	5.95	137382	Plasma Membrane
VIT_201s0010g03820	RLK-Pelle_LRR-XI-1	3.3e-97	chr1:21183538-21185707	1	6.95	48363.3	Chloroplast
