# Supplementary material for: The grapevine kinome: annotation, classification and expression patterns in developmental processes and stress responses
Source: Hortic Res. 2018 Apr 1;5:19. doi: 10.1038/s41438-018-0027-0 (PMC5878832; doi:10.1038/s41438-018-0027-0)
Supplement: Supplementary file 5 — Supplementary Table S4(XLSX 55 kb) [file 41438_2018_27_MOESM5_ESM.xlsx]

## Sheet: TableS4
Supplementary Table S4: List of 56 grapevine protein kinases containing multiple kinase domains.
Seq ID	Family	Kinase domain
VIT_204s0008g01400	AGC_NDR	Pkinase	Pkinase
VIT_211s0016g01800	AGC_NDR	Pkinase	Pkinase
VIT_206s0004g01780	AGC_RSK-2	Pkinase	Pkinase
VIT_206s0061g01540	AGC_RSK-2	Pkinase	Pkinase
VIT_206s0061g01560	AGC_RSK-2	Pkinase	Pkinase
VIT_208s0007g03600	AGC_RSK-2	Pkinase	Pkinase
VIT_210s0003g04320	AGC_RSK-2	Pkinase	Pkinase
VIT_210s0116g00440	AGC_RSK-2	Pkinase	Pkinase
VIT_211s0016g04910	AGC_RSK-2	Pkinase	Pkinase
VIT_213s0074g00730	AGC_RSK-2	Pkinase	Pkinase
VIT_214s0066g00460	AGC_RSK-2	Pkinase	Pkinase
VIT_214s0066g02140	AGC_RSK-2	Pkinase	Pkinase
VIT_215s0021g01540	AGC_RSK-2	Pkinase	Pkinase
VIT_219s0015g00770	AGC_RSK-2	Pkinase	Pkinase
VIT_219s0085g01140	AGC_RSK-2	Pkinase	Pkinase
VIT_211s0016g03650	CMGC_CDK-CCRK	Pkinase	Pkinase
VIT_212s0028g03580	CMGC_CDK-CRK7-CDK9	Pkinase	Pkinase
VIT_206s0061g01050	CMGC_SRPK	Pkinase	Pkinase
VIT_200s0616g00030	Group-Pl-2	Pkinase	Pkinase
VIT_215s0021g01380	Group-Pl-2	Pkinase	Pkinase
VIT_210s0003g01900	RLK-Pelle_DLSV	Pkinase	Pkinase_Tyr
VIT_210s0071g00440	RLK-Pelle_DLSV	Pkinase	Pkinase_Tyr
VIT_200s0286g00140	RLK-Pelle_DLSV	Pkinase_Tyr	Pkinase_Tyr
VIT_200s0347g00070	RLK-Pelle_DLSV	Pkinase_Tyr	Pkinase_Tyr
VIT_200s0347g00080	RLK-Pelle_DLSV	Pkinase	Pkinase_Tyr
VIT_200s0262g00120	RLK-Pelle_DLSV	Pkinase_Tyr	Pkinase_Tyr
VIT_212s0055g00590	RLK-Pelle_DLSV	Pkinase	Pkinase
VIT_212s0134g00290	RLK-Pelle_DLSV	Pkinase_Tyr	Pkinase_Tyr
VIT_212s0134g00340	RLK-Pelle_DLSV	Pkinase_Tyr	Pkinase_Tyr
VIT_219s0014g00830	RLK-Pelle_DLSV	Pkinase_Tyr	Pkinase_Tyr
VIT_219s0014g04220	RLK-Pelle_DLSV	Pkinase_Tyr	Pkinase_Tyr
VIT_219s0014g04240	RLK-Pelle_DLSV	Pkinase_Tyr	Pkinase_Tyr
VIT_200s0265g00100	RLK-Pelle_L-LEC	Pkinase	Pkinase
VIT_205s0029g00080	RLK-Pelle_L-LEC	Pkinase	Pkinase_Tyr
VIT_216s0039g01180	RLK-Pelle_LRK10L-2	Pkinase	Pkinase_Tyr
VIT_209s0002g02840	RLK-Pelle_LRR-I-1	Pkinase	Pkinase_Tyr	Pkinase_Tyr
VIT_212s0035g02090	RLK-Pelle_LRR-VIII-1	Pkinase	Pkinase_Tyr
VIT_208s0056g00570	RLK-Pelle_LRR-VIII-1	Pkinase	Pkinase
VIT_204s0008g00350	RLK-Pelle_LRR-XI-1	Pkinase	Pkinase
VIT_204s0008g00410	RLK-Pelle_LRR-XI-1	Pkinase	Pkinase
VIT_217s0000g02360	RLK-Pelle_LRR-XI-1	Pkinase	Pkinase
VIT_214s0108g00280	RLK-Pelle_LRR-XI-1	Pkinase	Pkinase
VIT_208s0007g02110	RLK-Pelle_LRR-XII-1	Pkinase	Pkinase
VIT_210s0003g04870	RLK-Pelle_LRR-XII-1	Pkinase	Pkinase_Tyr
VIT_204s0023g01080	RLK-Pelle_LysM	Pkinase	Pkinase
VIT_206s0004g01380	RLK-Pelle_SD-2b	Pkinase	Pkinase
VIT_206s0004g01400	RLK-Pelle_SD-2b	Pkinase	Pkinase
VIT_206s0004g01410	RLK-Pelle_SD-2b	Pkinase	Pkinase
VIT_212s0028g01520	RLK-Pelle_SD-2b	Pkinase	Pkinase
VIT_210s0003g05150	RLK-Pelle_WAK	Pkinase	Pkinase
VIT_218s0001g01320	RLK-Pelle_WAK	Pkinase	Pkinase
VIT_218s0001g01370	RLK-Pelle_WAK	Pkinase	Pkinase	Pkinase
VIT_212s0034g00750	STE_STE11	Pkinase	Pkinase
VIT_215s0046g02850	TKL-Pl-5	Pkinase	Pkinase_Tyr
VIT_215s0048g01400	Unclassified	Pkinase	Pkinase
VIT_216s0022g02230	Unclassified	Pkinase	Pkinase_Tyr
