# Supplementary material for: The grapevine kinome: annotation, classification and expression patterns in developmental processes and stress responses
Source: Hortic Res. 2018 Apr 1;5:19. doi: 10.1038/s41438-018-0027-0 (PMC5878832; doi:10.1038/s41438-018-0027-0)
Supplement: Supplementary file 6 — Supplementary Table S5(XLSX 72 kb) [file 41438_2018_27_MOESM6_ESM.xlsx]

## Sheet: TableS5
Supplementary Table S5: List of 395 tandemly duplicated grapevine protein kinases.
Seq ID	Family	Position on chromosome
VIT_201s0011g03890	RLK-Pelle_LRK10L-2	chr1:3548907-3552245
VIT_201s0011g03900	RLK-Pelle_LRK10L-2	chr1:3557361-3558382
VIT_201s0011g03950	RLK-Pelle_WAK_LRK10L-1	chr1:3595451-3600142
VIT_201s0011g03960	RLK-Pelle_WAK_LRK10L-1	chr1:3606617-3609494
VIT_201s0011g03980	RLK-Pelle_WAK_LRK10L-1	chr1:3628643-3638242
VIT_201s0011g04270	RLK-Pelle_LRK10L-2	chr1:3873987-3880049
VIT_201s0011g04280	RLK-Pelle_LRK10L-2	chr1:3880376-3883130
VIT_201s0011g04290	RLK-Pelle_LRK10L-2	chr1:3887271-3888440
VIT_201s0127g00130	RLK-Pelle_DLSV	chr1:7468468-7474385
VIT_201s0127g00160	RLK-Pelle_DLSV	chr1:7508031-7512968
VIT_201s0026g01870	RLK-Pelle_RLCK-VIIa-2	chr1:11232260-11235443
VIT_201s0026g01880	RLK-Pelle_RLCK-VIIa-2	chr1:11232501-11239337
VIT_203s0088g00010	RLK-Pelle_L-LEC	chr3:7987095-7989378
VIT_203s0088g00040	RLK-Pelle_L-LEC	chr3:8018857-8020373
VIT_203s0097g00030	RLK-Pelle_L-LEC	chr3:9739267-9741619
VIT_203s0097g00070	RLK-Pelle_L-LEC	chr3:9757026-9757857
VIT_203s0097g00110	RLK-Pelle_L-LEC	chr3:9826280-9828619
VIT_203s0097g00120	RLK-Pelle_L-LEC	chr3:9859134-9861149
VIT_203s0097g00130	RLK-Pelle_L-LEC	chr3:9890581-9892416
VIT_203s0167g00020	RLK-Pelle_L-LEC	chr3:12200728-12203131
VIT_203s0167g00030	RLK-Pelle_L-LEC	chr3:12205951-12207930
VIT_203s0167g00050	RLK-Pelle_L-LEC	chr3:12210179-12212744
VIT_203s0017g01500	RLK-Pelle_DLSV	chr3:17495625-17497703
VIT_203s0017g01550	RLK-Pelle_DLSV	chr3:17570776-17575003
VIT_204s0008g00290	RLK-Pelle_LRR-XI-1	chr4:203083-205748
VIT_204s0008g00300	RLK-Pelle_LRR-XI-1	chr4:212861-224769
VIT_204s0008g00310	RLK-Pelle_LRR-XI-1	chr4:227664-239766
VIT_204s0008g00330	RLK-Pelle_LRR-XI-1	chr4:241301-242193
VIT_204s0008g00350	RLK-Pelle_LRR-XI-1	chr4:279483-280923
VIT_204s0008g00370	RLK-Pelle_LRR-XI-1	chr4:295143-300564
VIT_204s0008g00390	RLK-Pelle_LRR-XI-1	chr4:313422-315952
VIT_204s0008g00400	RLK-Pelle_LRR-XI-1	chr4:321891-324242
VIT_204s0008g00410	RLK-Pelle_LRR-XI-1	chr4:324794-351171
VIT_204s0008g00420	RLK-Pelle_LRR-XI-1	chr4:366394-369907
VIT_204s0008g00430	RLK-Pelle_LRR-XI-1	chr4:379923-381470
VIT_204s0008g00440	RLK-Pelle_LRR-XI-1	chr4:397121-400725
VIT_204s0008g02510	RLK-Pelle_RLCK-Os	chr4:2071091-2073233
VIT_204s0008g02520	RLK-Pelle_RLCK-Os	chr4:2074453-2076575
VIT_204s0079g00020	RLK-Pelle_DLSV	chr4:10077049-10086109
VIT_204s0079g00040	RLK-Pelle_DLSV	chr4:10120867-10126268
VIT_204s0044g00640	RLK-Pelle_SD-2b	chr4:21558552-21561875
VIT_204s0044g00650	RLK-Pelle_SD-2b	chr4:21596240-21597343
VIT_204s0044g00660	RLK-Pelle_SD-2b	chr4:21608341-21610681
VIT_204s0044g00680	RLK-Pelle_SD-2b	chr4:21645179-21647708
VIT_204s0044g00720	RLK-Pelle_SD-2b	chr4:21843592-21846017
VIT_204s0044g00730	RLK-Pelle_SD-2b	chr4:21846428-21849215
VIT_204s0044g00750	RLK-Pelle_SD-2b	chr4:21863871-21865330
VIT_204s0044g00795	RLK-Pelle_SD-2b	chr4:21929181-21930032
VIT_204s0044g00820	RLK-Pelle_SD-2b	chr4:21969318-21971624
VIT_204s0044g00840	RLK-Pelle_SD-2b	chr4:21979100-21981077
VIT_205s0020g03210	RLK-Pelle_SD-2b	chr5:4973604-4975974
VIT_205s0020g03240	RLK-Pelle_SD-2b	chr5:5000885-5003269
VIT_205s0020g03270	RLK-Pelle_SD-2b	chr5:5047205-5049693
VIT_205s0020g03290	RLK-Pelle_SD-2b	chr5:5059966-5061410
VIT_205s0020g03300	RLK-Pelle_SD-2b	chr5:5065463-5066922
VIT_205s0049g01190	RLK-Pelle_RLCK-Os	chr5:8294945-8296069
VIT_205s0049g01200	RLK-Pelle_RLCK-Os	chr5:8298389-8300015
VIT_205s0029g01415	RLK-Pelle_LRR-XII-1	chr5:17527864-17530906
VIT_205s0029g01440	RLK-Pelle_LRR-XII-1	chr5:17560347-17561478
VIT_205s0029g01480	RLK-Pelle_LRR-XII-1	chr5:17617371-17619445
VIT_206s0004g01380	RLK-Pelle_SD-2b	chr6:1640235-1648262
VIT_206s0004g01390	RLK-Pelle_SD-2b	chr6:1648444-1650898
VIT_206s0004g01400	RLK-Pelle_SD-2b	chr6:1654917-1670187
VIT_206s0004g01410	RLK-Pelle_SD-2b	chr6:1670470-1688130
VIT_206s0004g04810	RLK-Pelle_RLCK-VIIa-2	chr6:5730542-5734767
VIT_206s0004g04820	RLK-Pelle_RLCK-VIIa-2	chr6:5735557-5739737
VIT_206s0004g07830	CAMK_CAMKL-CHK1	chr6:8605061-8608169
VIT_206s0004g07870	CAMK_CAMKL-CHK1	chr6:8640468-8642137
VIT_206s0061g01540	AGC_RSK-2	chr6:19447250-19451253
VIT_206s0061g01560	AGC_RSK-2	chr6:19463946-19467847
VIT_207s0005g04020	RLK-Pelle_LRR-XI-1	chr7:7095873-7099689
VIT_207s0005g04040	RLK-Pelle_LRR-XI-1	chr7:7128723-7132951
VIT_207s0005g04050	RLK-Pelle_LRR-XI-1	chr7:7145193-7149224
VIT_207s0005g04060	RLK-Pelle_LRR-XI-1	chr7:7161837-7164031
VIT_207s0005g04100	RLK-Pelle_LRR-XI-1	chr7:7199229-7203122
VIT_207s0095g00290	RLK-Pelle_DLSV	chr7:12718396-12720851
VIT_207s0095g00340	RLK-Pelle_DLSV	chr7:12738284-12741157
VIT_207s0095g00640	RLK-Pelle_DLSV	chr7:13285080-13288563
VIT_207s0095g00660	RLK-Pelle_DLSV	chr7:13340445-13344509
VIT_207s0095g00670	RLK-Pelle_DLSV	chr7:13362134-13366115
VIT_208s0058g00280	RLK-Pelle_L-LEC	chr8:9110039-9117001
VIT_208s0058g00290	RLK-Pelle_L-LEC	chr8:9147574-9149192
VIT_208s0007g00810	RLK-Pelle_L-LEC	chr8:14992880-14995323
VIT_208s0007g00830	RLK-Pelle_L-LEC	chr8:15002643-15005018
VIT_208s0007g01160	RLK-Pelle_SD-2b	chr8:15277500-15279911
VIT_208s0007g01170	RLK-Pelle_SD-2b	chr8:15283826-15286458
VIT_208s0007g01186	RLK-Pelle_SD-2b	chr8:15304865-15306380
VIT_208s0007g01190	RLK-Pelle_SD-2b	chr8:15310032-15313666
VIT_208s0007g01200	RLK-Pelle_SD-2b	chr8:15323108-15325647
VIT_208s0007g01230	RLK-Pelle_SD-2b	chr8:15345460-15347962
VIT_208s0007g06560	RLK-Pelle_L-LEC	chr8:20285632-20287724
VIT_208s0007g06570	RLK-Pelle_L-LEC	chr8:20289654-20291803
VIT_208s0007g06580	RLK-Pelle_L-LEC	chr8:20292190-20294580
VIT_208s0007g06610	RLK-Pelle_L-LEC	chr8:20316475-20318880
VIT_209s0002g02710	RLK-Pelle_LRR-I-1	chr9:2460725-2462005
VIT_209s0002g02730	RLK-Pelle_LRR-I-1	chr9:2470639-2473436
VIT_209s0002g02760	RLK-Pelle_LRR-I-1	chr9:2510633-2515660
VIT_209s0002g02770	RLK-Pelle_LRR-I-1	chr9:2533701-2539061
VIT_209s0002g02780	RLK-Pelle_LRR-I-1	chr9:2542794-2549085
VIT_209s0002g02840	RLK-Pelle_LRR-I-1	chr9:2596002-2603082
VIT_209s0002g02870	RLK-Pelle_LRR-I-1	chr9:2628293-2630417
VIT_209s0002g02890	RLK-Pelle_LRR-I-1	chr9:2647826-2651601
VIT_209s0002g02900	RLK-Pelle_LRR-I-1	chr9:2652219-2653725
VIT_209s0002g02980	RLK-Pelle_LRR-I-1	chr9:2679371-2685353
VIT_209s0002g02990	RLK-Pelle_LRR-I-1	chr9:2695695-2700010
VIT_209s0002g03010	RLK-Pelle_LRR-I-1	chr9:2713261-2725572
VIT_209s0002g03020	RLK-Pelle_LRR-I-1	chr9:2728009-2740198
VIT_209s0002g03030	RLK-Pelle_LRR-I-1	chr9:2778212-2782247
VIT_209s0002g03070	RLK-Pelle_LRR-I-1	chr9:2824374-2827869
VIT_209s0002g03120	RLK-Pelle_LRR-I-1	chr9:2883337-2887526
VIT_209s0002g03130	RLK-Pelle_LRR-I-1	chr9:2889347-2893522
VIT_209s0070g00140	CAMK_CAMKL-CHK1	chr9:13115563-13117457
VIT_209s0070g00160	CAMK_CAMKL-CHK1	chr9:13197151-13198689
VIT_209s0018g01440	RLK-Pelle_LRR-XII-1	chr9:18503130-18505665
VIT_209s0018g01450	RLK-Pelle_LRR-XII-1	chr9:18513717-18530111
VIT_210s0116g00150	RLK-Pelle_DLSV	chr10:72173-75279
VIT_210s0116g00170	RLK-Pelle_DLSV	chr10:76629-80096
VIT_210s0116g00910	RLK-Pelle_LysM	chr10:414417-422172
VIT_210s0116g00920	RLK-Pelle_LysM	chr10:422173-427168
VIT_210s0116g01230	STE_STE11	chr10:641931-643242
VIT_210s0116g01240	STE_STE11	chr10:645136-648890
VIT_210s0003g01900	RLK-Pelle_DLSV	chr10:3402601-3422434
VIT_210s0003g01940	RLK-Pelle_DLSV	chr10:3483566-3493620
VIT_210s0003g01960	RLK-Pelle_DLSV	chr10:3527278-3540394
VIT_210s0003g01980	RLK-Pelle_DLSV	chr10:3570335-3578479
VIT_210s0003g01990	RLK-Pelle_DLSV	chr10:3581850-3595244
VIT_210s0003g02000	RLK-Pelle_DLSV	chr10:3608320-3616244
VIT_210s0003g02020	RLK-Pelle_DLSV	chr10:3655320-3658683
VIT_210s0003g04830	RLK-Pelle_LRR-XII-1	chr10:8641580-8656811
VIT_210s0003g04840	RLK-Pelle_LRR-XII-1	chr10:8669419-8678278
VIT_210s0003g04860	RLK-Pelle_LRR-XII-1	chr10:8686343-8689579
VIT_210s0003g04870	RLK-Pelle_LRR-XII-1	chr10:8695760-8717864
VIT_210s0003g05080	RLK-Pelle_WAK	chr10:9059785-9072068
VIT_210s0003g05090	RLK-Pelle_WAK	chr10:9103457-9108748
VIT_210s0003g05103	RLK-Pelle_WAK	chr10:9143101-9146282
VIT_210s0003g05121	RLK-Pelle_WAK	chr10:9196414-9204109
VIT_210s0003g05123	RLK-Pelle_WAK	chr10:9212622-9214062
VIT_210s0003g05130	RLK-Pelle_WAK	chr10:9278828-9282099
VIT_210s0003g05150	RLK-Pelle_WAK	chr10:9357356-9407963
VIT_210s0003g05160	RLK-Pelle_WAK	chr10:9476332-9484862
VIT_210s0003g05205	RLK-Pelle_WAK	chr10:9656452-9659387
VIT_210s0003g05210	RLK-Pelle_WAK	chr10:9708997-9712339
VIT_210s0092g00470	RLK-Pelle_DLSV	chr10:12006659-12021607
VIT_210s0092g00520	RLK-Pelle_DLSV	chr10:12080997-12082934
VIT_210s0092g00570	RLK-Pelle_DLSV	chr10:12136607-12150437
VIT_210s0092g00590	RLK-Pelle_DLSV	chr10:12172334-12204378
VIT_210s0092g00650	RLK-Pelle_DLSV	chr10:12423832-12427411
VIT_210s0092g00680	RLK-Pelle_DLSV	chr10:12449952-12451765
VIT_210s0092g00710	RLK-Pelle_DLSV	chr10:12545885-12562424
VIT_210s0042g00590	RLK-Pelle_LRR-XI-1	chr10:13577878-13580741
VIT_210s0042g00600	RLK-Pelle_LRR-XI-1	chr10:13676198-13679912
VIT_211s0037g00670	RLK-Pelle_LRR-XI-1	chr11:8926005-8928094
VIT_211s0037g00690	RLK-Pelle_LRR-XI-1	chr11:9016095-9020210
VIT_211s0052g00340	RLK-Pelle_LRR-XII-1	chr11:17655373-17658529
VIT_211s0052g00350	RLK-Pelle_LRR-XII-1	chr11:17661258-17664739
VIT_211s0052g01420	RLK-Pelle_LRR-XII-1	chr11:19135107-19138241
VIT_211s0052g01430	RLK-Pelle_LRR-XII-1	chr11:19145520-19148523
VIT_211s0052g01460	RLK-Pelle_LRR-XII-1	chr11:19170496-19173767
VIT_211s0052g01470	RLK-Pelle_LRR-XII-1	chr11:19174942-19180227
VIT_212s0142g00760	RLK-Pelle_LRR-XI-1	chr12:664507-680153
VIT_212s0142g00780	RLK-Pelle_LRR-XI-1	chr12:680639-681752
VIT_212s0142g00800	RLK-Pelle_LRR-XI-1	chr12:695237-697678
VIT_212s0028g01270	RLK-Pelle_SD-2b	chr12:1905678-1915877
VIT_212s0028g01280	RLK-Pelle_SD-2b	chr12:1916439-1923051
VIT_212s0028g01430	RLK-Pelle_SD-2b	chr12:2098119-2115326
VIT_212s0028g01450	RLK-Pelle_SD-2b	chr12:2117108-2118370
VIT_212s0028g01460	RLK-Pelle_SD-2b	chr12:2121573-2124370
VIT_212s0028g01520	RLK-Pelle_SD-2b	chr12:2172268-2184432
VIT_212s0028g01530	RLK-Pelle_SD-2b	chr12:2196401-2198929
VIT_212s0028g01535	RLK-Pelle_SD-2b	chr12:2243479-2246019
VIT_212s0028g01630	RLK-Pelle_SD-2b	chr12:2314684-2318033
VIT_212s0028g01640	RLK-Pelle_SD-2b	chr12:2319670-2321872
VIT_212s0028g01650	RLK-Pelle_SD-2b	chr12:2325209-2327877
VIT_212s0028g01850	RLK-Pelle_LRR-XII-1	chr12:2502146-2506404
VIT_212s0028g01860	RLK-Pelle_LRR-XII-1	chr12:2513859-2525353
VIT_212s0028g01870	RLK-Pelle_LRR-XII-1	chr12:2525808-2529932
VIT_212s0028g01930	RLK-Pelle_LRR-XII-1	chr12:2567644-2568742
VIT_212s0028g01950	RLK-Pelle_LRR-XII-1	chr12:2595055-2599683
VIT_212s0028g01960	RLK-Pelle_LRR-XII-1	chr12:2614557-2619559
VIT_212s0028g03510	RLK-Pelle_SD-2b	chr12:4301756-4304466
VIT_212s0028g03520	RLK-Pelle_SD-2b	chr12:4307165-4309591
VIT_212s0059g02540	RLK-Pelle_DLSV	chr12:7313413-7315658
VIT_212s0059g02570	RLK-Pelle_DLSV	chr12:7331555-7335341
VIT_212s0134g00270	RLK-Pelle_DLSV	chr12:7808448-7812841
VIT_212s0134g00280	RLK-Pelle_DLSV	chr12:7815430-7818336
VIT_212s0134g00290	RLK-Pelle_DLSV	chr12:7824297-7846188
VIT_212s0134g00300	RLK-Pelle_DLSV	chr12:7856180-7860574
VIT_212s0134g00340	RLK-Pelle_DLSV	chr12:7919347-7931527
VIT_212s0134g00380	RLK-Pelle_DLSV	chr12:8001459-8007640
VIT_212s0134g00390	RLK-Pelle_DLSV	chr12:8023728-8027779
VIT_212s0055g00580	RLK-Pelle_DLSV	chr12:13624743-13636163
VIT_212s0055g00590	RLK-Pelle_DLSV	chr12:13721321-13757674
VIT_212s0055g01150	RLK-Pelle_LRR-II	chr12:14886573-14898454
VIT_212s0055g01160	RLK-Pelle_LRR-II	chr12:14934976-14962720
VIT_212s0034g02540	STE_STE11	chr12:19006954-19007943
VIT_212s0034g02553	STE_STE11	chr12:19027234-19027920
VIT_212s0034g02556	STE_STE11	chr12:19030864-19031694
VIT_212s0035g00070	RLK-Pelle_LRR-XI-1	chr12:19195348-19196543
VIT_212s0035g00080	RLK-Pelle_LRR-XI-1	chr12:19221063-19226262
VIT_212s0035g00140	RLK-Pelle_LRR-XI-1	chr12:19288324-19290436
VIT_212s0035g00150	RLK-Pelle_LRR-XI-1	chr12:19344563-19346864
VIT_212s0035g00180	RLK-Pelle_LRR-XI-1	chr12:19404633-19406109
VIT_213s0067g01570	RLK-Pelle_L-LEC	chr13:886132-887624
VIT_213s0067g01590	RLK-Pelle_L-LEC	chr13:897006-899527
VIT_213s0067g01640	RLK-Pelle_L-LEC	chr13:921750-923773
VIT_213s0084g00560	RLK-Pelle_LRR-XI-1	chr13:19525581-19530618
VIT_213s0084g00570	RLK-Pelle_LRR-XI-1	chr13:19538169-19542477
VIT_213s0156g00550	RLK-Pelle_SD-2b	chr13:24229659-24233057
VIT_213s0156g00570	RLK-Pelle_SD-2b	chr13:24246252-24251927
VIT_213s0156g00580	RLK-Pelle_SD-2b	chr13:24251928-24254388
VIT_213s0156g00590	RLK-Pelle_SD-2b	chr13:24256539-24259251
VIT_213s0156g00610	RLK-Pelle_SD-2b	chr13:24268361-24274694
VIT_213s0156g00620	RLK-Pelle_SD-2b	chr13:24274761-24275556
VIT_214s0128g00510	RLK-Pelle_LRR-XII-1	chr14:3117457-3125237
VIT_214s0128g00550	RLK-Pelle_LRR-XII-1	chr14:3148999-3152738
VIT_214s0006g02630	RLK-Pelle_LRK10L-2	chr14:20520308-20527104
VIT_214s0006g02650	RLK-Pelle_LRK10L-2	chr14:20621952-20622975
VIT_214s0006g02660	RLK-Pelle_LRK10L-2	chr14:20629051-20632107
VIT_214s0083g01195	RLK-Pelle_CrRLK1L-1	chr14:23594041-23597086
VIT_214s0083g01210	RLK-Pelle_CrRLK1L-1	chr14:23631468-23634185
VIT_214s0083g01220	RLK-Pelle_CrRLK1L-1	chr14:23647419-23650590
VIT_214s0068g00010	RLK-Pelle_CrRLK1L-1	chr14:23691441-23695102
VIT_214s0068g00030	RLK-Pelle_CrRLK1L-1	chr14:23710282-23713253
VIT_214s0068g00090	RLK-Pelle_CrRLK1L-1	chr14:23793376-23796203
VIT_214s0068g00110	RLK-Pelle_CrRLK1L-1	chr14:23806944-23824202
VIT_214s0068g00130	RLK-Pelle_CrRLK1L-1	chr14:23824529-23825866
VIT_214s0066g00900	RLK-Pelle_DLSV	chr14:27360551-27364557
VIT_214s0066g00910	RLK-Pelle_DLSV	chr14:27366994-27370901
VIT_214s0066g02660	RLK-Pelle_LRR-XI-1	chr14:28805397-28808678
VIT_214s0066g02670	RLK-Pelle_LRR-XI-1	chr14:28813586-28816587
VIT_214s0066g02680	RLK-Pelle_LRR-XI-1	chr14:28823516-28826087
VIT_214s0108g00280	RLK-Pelle_LRR-XI-1	chr14:29045071-29058782
VIT_214s0108g00300	RLK-Pelle_LRR-XI-1	chr14:29078749-29081290
VIT_214s0108g00310	RLK-Pelle_LRR-XI-1	chr14:29100568-29101553
VIT_214s0108g00340	RLK-Pelle_LRR-XI-1	chr14:29123565-29126605
VIT_214s0108g00370	RLK-Pelle_LRR-XI-1	chr14:29134936-29136630
VIT_215s0024g01700	RLK-Pelle_DLSV	chr15:3649963-3653381
VIT_215s0024g01750	RLK-Pelle_DLSV	chr15:3725856-3726621
VIT_215s0046g02840	TKL-Pl-5	chr15:19572127-19576382
VIT_215s0046g02850	TKL-Pl-5	chr15:19576430-19587223
VIT_216s0039g01180	RLK-Pelle_LRK10L-2	chr16:650978-654881
VIT_216s0039g01200	RLK-Pelle_LRK10L-2	chr16:657926-661428
VIT_216s0039g01210	RLK-Pelle_LRK10L-2	chr16:663448-667264
VIT_216s0039g01250	RLK-Pelle_LRK10L-2	chr16:688617-689589
VIT_216s0039g01260	RLK-Pelle_LRK10L-2	chr16:692537-693852
VIT_216s0039g01310	RLK-Pelle_LRK10L-2	chr16:717950-720630
VIT_216s0039g01330	RLK-Pelle_LRK10L-2	chr16:725728-728200
VIT_216s0013g01170	RLK-Pelle_LRK10L-2	chr16:7287620-7288945
VIT_216s0013g01190	RLK-Pelle_LRK10L-2	chr16:7341434-7344636
VIT_216s0013g01192	RLK-Pelle_LRK10L-2	chr16:7348372-7348929
VIT_216s0013g01200	RLK-Pelle_LRK10L-2	chr16:7432681-7439145
VIT_216s0013g01230	RLK-Pelle_LRK10L-2	chr16:7454115-7457528
VIT_216s0013g01310	RLK-Pelle_LRK10L-2	chr16:7664252-7665913
VIT_216s0013g01320	RLK-Pelle_LRK10L-2	chr16:7734643-7737756
VIT_216s0013g01350	RLK-Pelle_LRK10L-2	chr16:7788468-7789539
VIT_216s0013g01370	RLK-Pelle_LRK10L-2	chr16:7884897-7885983
VIT_216s0013g01383	RLK-Pelle_LRK10L-2	chr16:7932224-7933162
VIT_216s0013g01386	RLK-Pelle_LRK10L-2	chr16:7939170-7942326
VIT_216s0013g01390	RLK-Pelle_LRK10L-2	chr16:7956444-7957515
VIT_216s0022g01640	RLK-Pelle_LRK10L-2	chr16:13726161-13727636
VIT_216s0022g01650	RLK-Pelle_LRK10L-2	chr16:13732870-13735892
VIT_216s0022g01660	RLK-Pelle_LRK10L-2	chr16:13741352-13743620
VIT_216s0022g01670	RLK-Pelle_LRK10L-2	chr16:13753802-13758187
VIT_216s0022g01710	RLK-Pelle_LRK10L-2	chr16:13817178-13819671
VIT_216s0022g01720	RLK-Pelle_LRK10L-2	chr16:13821011-13822836
VIT_216s0050g01700	RLK-Pelle_LRK10L-2	chr16:18629362-18636211
VIT_216s0050g01720	RLK-Pelle_LRK10L-2	chr16:18658861-18659710
VIT_216s0050g01880	RLK-Pelle_SD-2b	chr16:18826205-18829719
VIT_216s0050g01920	RLK-Pelle_SD-2b	chr16:18856483-18860644
VIT_216s0050g01930	RLK-Pelle_SD-2b	chr16:18879627-18886900
VIT_216s0050g01960	RLK-Pelle_SD-2b	chr16:18910683-18911407
VIT_216s0050g02020	RLK-Pelle_LRK10L-2	chr16:18992913-18993994
VIT_216s0050g02030	RLK-Pelle_LRK10L-2	chr16:19003897-19004978
VIT_216s0050g02060	RLK-Pelle_LRK10L-2	chr16:19038205-19039529
VIT_216s0050g02700	RLK-Pelle_LRK10L-2	chr16:19741448-19742780
VIT_216s0050g02720	RLK-Pelle_LRK10L-2	chr16:19745443-19747863
VIT_216s0050g02740	RLK-Pelle_LRK10L-2	chr16:19773256-19776543
VIT_216s0050g02760	RLK-Pelle_LRK10L-2	chr16:19780648-19781656
VIT_216s0148g00010	RLK-Pelle_LRK10L-2	chr16:19868139-19870427
VIT_216s0148g00020	RLK-Pelle_LRK10L-2	chr16:19870995-19874150
VIT_216s0148g00030	RLK-Pelle_LRK10L-2	chr16:19910936-19914631
VIT_216s0148g00040	RLK-Pelle_LRK10L-2	chr16:19987313-19990464
VIT_216s0148g00050	RLK-Pelle_LRK10L-2	chr16:19993749-19999374
VIT_216s0148g00060	RLK-Pelle_LRK10L-2	chr16:20006144-20008592
VIT_216s0148g00070	RLK-Pelle_LRK10L-2	chr16:20009430-20012767
VIT_216s0148g00110	RLK-Pelle_LRK10L-2	chr16:20038526-20041227
VIT_216s0148g00120	RLK-Pelle_LRK10L-2	chr16:20043858-20045218
VIT_216s0148g00130	RLK-Pelle_LRK10L-2	chr16:20056003-20057174
VIT_216s0148g00140	RLK-Pelle_LRK10L-2	chr16:20059691-20062915
VIT_216s0148g00150	RLK-Pelle_LRK10L-2	chr16:20086254-20087350
VIT_216s0148g00160	RLK-Pelle_LRK10L-2	chr16:20099434-20102224
VIT_216s0148g00180	RLK-Pelle_LRK10L-2	chr16:20104333-20107812
VIT_216s0148g00210	RLK-Pelle_LRK10L-2	chr16:20146548-20151109
VIT_216s0148g00220	RLK-Pelle_LRK10L-2	chr16:20152534-20153610
VIT_216s0148g00230	RLK-Pelle_LRK10L-2	chr16:20178325-20217656
VIT_216s0148g00240	RLK-Pelle_LRK10L-2	chr16:20221579-20224398
VIT_216s0148g00260	RLK-Pelle_LRK10L-2	chr16:20226506-20230230
VIT_216s0148g00280	RLK-Pelle_LRK10L-2	chr16:20258614-20259861
VIT_216s0148g00290	RLK-Pelle_LRK10L-2	chr16:20274044-20277550
VIT_216s0148g00300	RLK-Pelle_LRK10L-2	chr16:20279441-20286777
VIT_216s0148g00320	RLK-Pelle_LRK10L-2	chr16:20320617-20324924
VIT_216s0148g00330	RLK-Pelle_LRK10L-2	chr16:20327534-20328814
VIT_216s0148g00360	RLK-Pelle_LRK10L-2	chr16:20360836-20364530
VIT_216s0148g00370	RLK-Pelle_LRK10L-2	chr16:20366575-20370115
VIT_216s0148g00410	RLK-Pelle_LRK10L-2	chr16:20455902-20459008
VIT_216s0098g00010	RLK-Pelle_LRK10L-2	chr16:20475899-20478938
VIT_216s0098g00020	RLK-Pelle_LRK10L-2	chr16:20479986-20483310
VIT_216s0098g00030	RLK-Pelle_LRK10L-2	chr16:20492574-20493673
VIT_216s0098g00080	RLK-Pelle_LRK10L-2	chr16:20509595-20510348
VIT_216s0098g00110	RLK-Pelle_LRK10L-2	chr16:20552239-20555845
VIT_216s0098g00120	RLK-Pelle_LRK10L-2	chr16:20556656-20560053
VIT_216s0098g00150	RLK-Pelle_LRK10L-2	chr16:20583047-20586867
VIT_216s0098g00160	RLK-Pelle_LRK10L-2	chr16:20587106-20591085
VIT_216s0098g00180	RLK-Pelle_LRK10L-2	chr16:20610387-20612385
VIT_216s0098g00190	RLK-Pelle_LRK10L-2	chr16:20614689-20619976
VIT_216s0098g00200	RLK-Pelle_LRK10L-2	chr16:20614689-20622892
VIT_216s0098g00230	RLK-Pelle_LRK10L-2	chr16:20635238-20637727
VIT_216s0098g00240	RLK-Pelle_LRK10L-2	chr16:20634958-20641511
VIT_216s0098g00390	RLK-Pelle_LRK10L-2	chr16:20826603-20829217
VIT_216s0098g00400	RLK-Pelle_LRK10L-2	chr16:20829954-20833479
VIT_216s0098g00410	RLK-Pelle_LRK10L-2	chr16:20837081-20840392
VIT_216s0098g00420	RLK-Pelle_LRK10L-2	chr16:20841152-20844266
VIT_217s0000g02360	RLK-Pelle_LRR-XI-1	chr17:2055894-2088951
VIT_217s0000g02370	RLK-Pelle_LRR-XI-1	chr17:2090662-2094259
VIT_217s0000g02390	RLK-Pelle_LRR-XI-1	chr17:2103251-2106630
VIT_217s0000g04360	RLK-Pelle_WAK	chr17:4566135-4569073
VIT_217s0000g04370	RLK-Pelle_WAK	chr17:4570941-4575973
VIT_217s0000g04380	RLK-Pelle_WAK	chr17:4578134-4582425
VIT_217s0000g04420	RLK-Pelle_WAK	chr17:4650027-4651019
VIT_218s0001g01310	RLK-Pelle_WAK	chr18:1877900-1880259
VIT_218s0001g01320	RLK-Pelle_WAK	chr18:1885028-1894797
VIT_218s0001g01370	RLK-Pelle_WAK	chr18:1952680-1968096
VIT_218s0082g00009	RLK-Pelle_RLCK-XII-2	chr18:3495031-3498603
VIT_218s0001g03780	RLK-Pelle_RLCK-XII-2	chr18:3498776-3500046
VIT_218s0001g03810	RLK-Pelle_RLCK-XII-2	chr18:3520951-3524104
VIT_218s0001g08230	RLK-Pelle_LRR-XI-1	chr18:6719280-6723346
VIT_218s0001g08240	RLK-Pelle_LRR-XI-1	chr18:6729880-6734297
VIT_218s0001g09720	RLK-Pelle_SD-2b	chr18:8135122-8137575
VIT_218s0001g09730	RLK-Pelle_SD-2b	chr18:8151147-8153700
VIT_218s0001g09740	RLK-Pelle_SD-2b	chr18:8156965-8159810
VIT_218s0001g09750	RLK-Pelle_SD-2b	chr18:8166203-8168878
VIT_218s0001g09770	RLK-Pelle_SD-2b	chr18:8172102-8173596
VIT_218s0001g09790	RLK-Pelle_SD-2b	chr18:8190899-8193504
VIT_218s0001g09800	RLK-Pelle_SD-2b	chr18:8196678-8199086
VIT_218s0001g09820	RLK-Pelle_SD-2b	chr18:8215595-8217973
VIT_218s0001g09840	RLK-Pelle_SD-2b	chr18:8224250-8226874
VIT_218s0086g00200	RLK-Pelle_SD-2b	chr18:17398074-17400018
VIT_218s0086g00210	RLK-Pelle_SD-2b	chr18:17424851-17427601
VIT_218s0041g00010	RLK-Pelle_WAK	chr18:24227970-24230773
VIT_218s0041g00020	RLK-Pelle_WAK	chr18:24251670-24258728
VIT_218s0041g00030	RLK-Pelle_WAK	chr18:24259631-24260656
VIT_218s0041g00040	RLK-Pelle_WAK	chr18:24274975-24277903
VIT_218s0041g01140	RLK-Pelle_L-LEC	chr18:25769243-25771054
VIT_218s0041g01160	RLK-Pelle_L-LEC	chr18:25797007-25799964
VIT_218s0041g01170	RLK-Pelle_L-LEC	chr18:25805856-25807616
VIT_218s0041g01210	RLK-Pelle_L-LEC	chr18:25830848-25832659
VIT_218s0089g01140	RLK-Pelle_WAK	chr18:29047248-29049939
VIT_218s0089g01150	RLK-Pelle_WAK	chr18:29055947-29058702
VIT_219s0014g00470	RLK-Pelle_DLSV	chr19:479812-491484
VIT_219s0014g00500	RLK-Pelle_DLSV	chr19:501504-518217
VIT_219s0014g00510	RLK-Pelle_DLSV	chr19:524432-528866
VIT_219s0014g00520	RLK-Pelle_DLSV	chr19:535077-547165
VIT_219s0014g00680	RLK-Pelle_DLSV	chr19:669185-678317
VIT_219s0014g00710	RLK-Pelle_DLSV	chr19:722093-726303
VIT_219s0014g00750	RLK-Pelle_DLSV	chr19:748961-751759
VIT_219s0014g00810	RLK-Pelle_DLSV	chr19:813603-824313
VIT_219s0014g00830	RLK-Pelle_DLSV	chr19:831667-864227
VIT_219s0014g03990	RLK-Pelle_DLSV	chr19:4226288-4228994
VIT_219s0014g04040	RLK-Pelle_DLSV	chr19:4276288-4280524
VIT_219s0014g04080	RLK-Pelle_DLSV	chr19:4321446-4326268
VIT_219s0014g04090	RLK-Pelle_DLSV	chr19:4330206-4333951
VIT_219s0014g04130	RLK-Pelle_DLSV	chr19:4401660-4405648
VIT_219s0014g04150	RLK-Pelle_DLSV	chr19:4430219-4433773
VIT_219s0014g04160	RLK-Pelle_DLSV	chr19:4453704-4455546
VIT_219s0014g04173	RLK-Pelle_DLSV	chr19:4470407-4474278
VIT_219s0014g04190	RLK-Pelle_DLSV	chr19:4497635-4501189
VIT_219s0014g04210	RLK-Pelle_DLSV	chr19:4507989-4516227
VIT_219s0014g04220	RLK-Pelle_DLSV	chr19:4516228-4533522
VIT_219s0014g04240	RLK-Pelle_DLSV	chr19:4536942-4547073
VIT_219s0014g04250	RLK-Pelle_DLSV	chr19:4548294-4553770
VIT_219s0014g04270	RLK-Pelle_DLSV	chr19:4555846-4559939
VIT_219s0014g04310	RLK-Pelle_DLSV	chr19:4584294-4596581
VIT_219s0014g04380	RLK-Pelle_DLSV	chr19:4665555-4667112
VIT_219s0014g04400	RLK-Pelle_DLSV	chr19:4677147-4681714
VIT_219s0014g04410	RLK-Pelle_DLSV	chr19:4694353-4695212
VIT_219s0014g04430	RLK-Pelle_DLSV	chr19:4714589-4721730
VIT_219s0014g04470	RLK-Pelle_DLSV	chr19:4745161-4749486
VIT_219s0014g04490	RLK-Pelle_DLSV	chr19:4797479-4799404
VIT_219s0014g04510	RLK-Pelle_DLSV	chr19:4811350-4812360
VIT_219s0014g04530	RLK-Pelle_DLSV	chr19:4850912-4855191
VIT_219s0014g04540	RLK-Pelle_DLSV	chr19:4866050-4870178
VIT_219s0014g04590	RLK-Pelle_DLSV	chr19:4900009-4902808
VIT_219s0014g04600	RLK-Pelle_DLSV	chr19:4902836-4913336
VIT_219s0014g04630	RLK-Pelle_DLSV	chr19:4935420-4943417
VIT_219s0014g04640	RLK-Pelle_DLSV	chr19:4944143-4947633
