# Supplementary material for: The grapevine kinome: annotation, classification and expression patterns in developmental processes and stress responses
Source: Hortic Res. 2018 Apr 1;5:19. doi: 10.1038/s41438-018-0027-0 (PMC5878832; doi:10.1038/s41438-018-0027-0)
Supplement: Supplementary file 7 — Supplementary Table S6(XLSX 147 kb) [file 41438_2018_27_MOESM7_ESM.xlsx]

## Sheet: TableS6
Supplementary Table S6: Segmental and tandem duplication events and Ka/Ks values of grapevine protein kinases.
Seq ID	Family	Localization	Seq ID	Family	Localization	Ka	Ks	Ka/Ks	MYA
Segmental duplication events
VIT_205s0049g01220	AGC_NDR	chr5:8340132-8359048	VIT_207s0005g03690	AGC_NDR	chr7:6587958-6612466	0.0997546	1.11507	0.0894606	85.7744
VIT_204s0008g01400	AGC_NDR	chr4:1147845-1166349	VIT_211s0016g01800	AGC_NDR	chr11:1448964-1458773	0.137753	1.18279	0.116464	90.9839
VIT_206s0061g01560	AGC_RSK-2	chr6:19463946-19467847	VIT_213s0074g00730	AGC_RSK-2	chr13:9032313-9035201	0.168175	2.44876	0.0686773	188.366
VIT_208s0058g01040	CAMK_CAMKL-CHK1	chr8:10381694-10385778	VIT_213s0067g02480	CAMK_CAMKL-CHK1	chr13:1344059-1347817	0.134525	1.09045	0.123367	83.8807
VIT_208s0058g01040	CAMK_CAMKL-CHK1	chr8:10381694-10385778	VIT_206s0004g07830	CAMK_CAMKL-CHK1	chr6:8605061-8608169	0.144683	1.32098	0.109527	101.614
VIT_213s0067g02480	CAMK_CAMKL-CHK1	chr13:1344059-1347817	VIT_206s0004g07830	CAMK_CAMKL-CHK1	chr6:8605061-8608169	0.143564	1.20905	0.118741	93.0036
VIT_206s0004g07870	CAMK_CAMKL-CHK1	chr6:8640468-8642137	VIT_208s0058g01090	CAMK_CAMKL-CHK1	chr8:10443101-10444884	0.215741	1.93289	0.111616	148.684
VIT_208s0007g08300	CAMK_CDPK	chr8:21643465-21649011	VIT_206s0004g02300	CAMK_CDPK	chr6:2714802-2721634	0.131156	1.02729	0.127671	79.0226
VIT_210s0116g01800	CAMK_CDPK	chr10:1067058-1075926	VIT_219s0090g00410	CAMK_CDPK	chr19:6574135-6579437	0.1396	1.04668	0.133373	80.5142
VIT_216s0098g01140	CAMK_CDPK	chr16:21384784-21390968	VIT_215s0048g02840	CAMK_CDPK	chr15:16956521-16964248	0.995285	2.50297	0.397642	192.536
VIT_202s0025g04520	CAMK_CDPK	chr2:4020417-4025299	VIT_216s0100g00340	CAMK_CDPK	chr16:15728890-15733541	0.217715	1.04957	0.207433	80.736
VIT_207s0191g00070	CAMK_OST1L	chr7:14826004-14829646	VIT_218s0001g06310	CAMK_OST1L	chr18:4733092-4737641	0.0927849	0.874972	0.106043	67.3055
VIT_209s0002g01740	CK1_CK1	chr9:1560135-1568791	VIT_211s0016g01950	CK1_CK1	chr11:1583326-1590031	0.0854717	0.947213	0.0902349	72.8626
VIT_205s0049g01240	CK1_CK1	chr5:8390863-8397688	VIT_207s0005g03710	CK1_CK1	chr7:6631157-6640522	0.0833228	1.08641	0.0766956	83.5699
VIT_204s0008g00160	CK1_CK1-Pl	chr4:69121-81060	VIT_209s0002g03680	CK1_CK1-Pl	chr9:3370696-3378343	0.111491	1.02494	0.108778	78.8416
VIT_214s0006g02280	CMGC_CDK-CDK7	chr14:19628615-19653037	VIT_217s0000g02960	CMGC_CDK-CDK7	chr17:2724634-2743593	0.142876	1.06037	0.134742	81.5668
VIT_212s0028g03580	CMGC_CDK-CRK7-CDK9	chr12:4410385-4425087	VIT_219s0014g02670	CMGC_CDK-CRK7-CDK9	chr19:2734314-2744284	0.199432	1.0356	0.192576	79.6613
VIT_217s0000g06650	CMGC_CDK-CRK7-CDK9	chr17:7210573-7217743	VIT_214s0108g01270	CMGC_CDK-CRK7-CDK9	chr14:29909273-29915433	0.214404	1.24025	0.172871	95.4037
VIT_218s0072g00140	CMGC_CDK-CRK7-CDK9	chr18:19179093-19183426	VIT_207s0031g01920	CMGC_CDK-CRK7-CDK9	chr7:18036230-18041933	0.217709	1.4708	0.148021	113.139
VIT_207s0129g00410	CMGC_CK2	chr7:15656459-15670028	VIT_218s0001g09320	CMGC_CK2	chr18:7813668-7832933	0.0228651	0.550031	0.0415706	42.3101
VIT_201s0137g00580	CMGC_CLK	chr1:7066115-7070575	VIT_217s0000g09500	CMGC_CLK	chr17:11172227-11176900	0.169476	0.855292	0.19815	65.7917
VIT_214s0060g00600	CMGC_GSK	chr14:531309-537451	VIT_207s0005g02100	CMGC_GSK	chr7:4508080-4512970	0.038648	1.03164	0.0374627	79.3568
VIT_210s0003g01480	CMGC_GSK	chr10:2888556-2893768	VIT_212s0028g01810	CMGC_GSK	chr12:2438561-2448482	0.035331	1.03608	0.0341006	79.6984
VIT_217s0000g02570	CMGC_MAPK	chr17:2368130-2380048	VIT_201s0011g04920	CMGC_MAPK	chr1:4565523-4571410	0.112718	0.801532	0.140629	61.6563
VIT_202s0025g00270	CMGC_MAPK	chr2:379174-387086	VIT_215s0046g02010	CMGC_MAPK	chr15:18820574-18827004	0.065179	0.920478	0.0708099	70.806
VIT_218s0001g13010	CMGC_MAPK	chr18:11125613-11129568	VIT_204s0023g02420	CMGC_MAPK	chr4:18972439-18977406	0.110045	1.30358	0.0844179	100.275
VIT_218s0122g00970	IRE1	chr18:685940-691083	VIT_207s0031g02180	IRE1	chr7:18319169-18327421	0.364295	1.22514	0.29735	94.2417
VIT_213s0067g00930	RLK-Pelle_CR4L	chr13:525598-528133	VIT_206s0004g06680	RLK-Pelle_CR4L	chr6:7383809-7386303	0.274948	1.48837	0.184731	114.49
VIT_205s0077g00970	RLK-Pelle_CrRLK1L-1	chr5:749324-751897	VIT_207s0005g01640	RLK-Pelle_CrRLK1L-1	chr7:4127352-4130401	0.187347	1.54126	0.121554	118.559
VIT_206s0004g03920	RLK-Pelle_CrRLK1L-1	chr6:4841979-4845622	VIT_213s0067g03780	RLK-Pelle_CrRLK1L-1	chr13:2113325-2116214	0.291461	1.38922	0.209801	106.863
VIT_214s0066g00910	RLK-Pelle_DLSV	chr14:27366994-27370901	VIT_201s0127g00160	RLK-Pelle_DLSV	chr1:7508031-7512968	0.527313	4.04209	0.130456	310.93
VIT_217s0000g08720	RLK-Pelle_DLSV	chr17:10010669-10014917	VIT_214s0066g00900	RLK-Pelle_DLSV	chr14:27360551-27364557	0.323693	1.13141	0.286098	87.0312
VIT_201s0127g00130	RLK-Pelle_DLSV	chr1:7468468-7474385	VIT_214s0066g00900	RLK-Pelle_DLSV	chr14:27360551-27364557	0.473583	1.7306	0.273652	133.123
VIT_219s0014g00830	RLK-Pelle_DLSV	chr19:831667-864227	VIT_210s0003g01900	RLK-Pelle_DLSV	chr10:3402601-3422434	0.424963	2.49665	0.170213	192.05
VIT_208s0040g01930	RLK-Pelle_DLSV	chr8:13018013-13020424	VIT_213s0019g04160	RLK-Pelle_DLSV	chr13:5455121-5458649	0.524465	0.250766	2.09145	19.2897
VIT_206s0004g05170	RLK-Pelle_L-LEC	chr6:6103829-6105916	VIT_213s0019g02040	RLK-Pelle_L-LEC	chr13:3340594-3343268	0.379523	2.58854	0.146617	199.118
VIT_208s0007g00810	RLK-Pelle_L-LEC	chr8:14992880-14995323	VIT_206s0004g05170	RLK-Pelle_L-LEC	chr6:6103829-6105916	0.334199	1.8341	0.182215	141.084
VIT_208s0058g00280	RLK-Pelle_L-LEC	chr8:9110039-9117001	VIT_213s0067g01570	RLK-Pelle_L-LEC	chr13:886132-887624	0.621365	0.450751	1.37851	34.6732
VIT_201s0011g03890	RLK-Pelle_LRK10L-2	chr1:3548907-3552245	VIT_214s0006g02650	RLK-Pelle_LRK10L-2	chr14:20621952-20622975	0.223885	1.40613	0.159221	108.164
VIT_216s0039g01310	RLK-Pelle_LRK10L-2	chr16:717950-720630	VIT_216s0098g00030	RLK-Pelle_LRK10L-2	chr16:20492574-20493673	0.0616082	0.438562	0.140478	33.7355
VIT_216s0098g00180	RLK-Pelle_LRK10L-2	chr16:20610387-20612385	VIT_216s0148g00020	RLK-Pelle_LRK10L-2	chr16:19870995-19874150	0.16821	0.761384	0.220926	58.568
VIT_216s0098g00080	RLK-Pelle_LRK10L-2	chr16:20509595-20510348	VIT_216s0148g00020	RLK-Pelle_LRK10L-2	chr16:19870995-19874150	0.0142016	0.148052	0.0959233	11.3886
VIT_216s0039g01210	RLK-Pelle_LRK10L-2	chr16:663448-667264	VIT_216s0148g00020	RLK-Pelle_LRK10L-2	chr16:19870995-19874150	0.2975	0.865524	0.343723	66.5787
VIT_200s0258g00040	RLK-Pelle_LRK10L-2	chrUn:18248102-18251818	VIT_216s0148g00020	RLK-Pelle_LRK10L-2	chr16:19870995-19874150	0.282267	0.825975	0.341738	63.5366
VIT_216s0039g01210	RLK-Pelle_LRK10L-2	chr16:663448-667264	VIT_216s0098g00010	RLK-Pelle_LRK10L-2	chr16:20475899-20478938	0.118935	0.249745	0.476225	19.2112
VIT_216s0148g00140	RLK-Pelle_LRK10L-2	chr16:20059691-20062915	VIT_216s0098g00010	RLK-Pelle_LRK10L-2	chr16:20475899-20478938	0.0805307	0.184755	0.435878	14.212
VIT_200s0258g00040	RLK-Pelle_LRK10L-2	chrUn:18248102-18251818	VIT_216s0148g00260	RLK-Pelle_LRK10L-2	chr16:20226506-20230230	0.0123742	0.0335787	0.368514	2.58298
VIT_200s0258g00040	RLK-Pelle_LRK10L-2	chrUn:18248102-18251818	VIT_216s0148g00140	RLK-Pelle_LRK10L-2	chr16:20059691-20062915	0.102266	0.149465	0.684214	11.4973
VIT_216s0050g02740	RLK-Pelle_LRK10L-2	chr16:19773256-19776543	VIT_216s0148g00260	RLK-Pelle_LRK10L-2	chr16:20226506-20230230	0.0161581	0.0305735	0.5285	2.3518
VIT_200s0258g00140	RLK-Pelle_LRK10L-2	chrUn:18354154-18356321	VIT_216s0098g00240	RLK-Pelle_LRK10L-2	chr16:20634958-20641511	0.249231	0.778069	0.320319	59.8515
VIT_216s0148g00120	RLK-Pelle_LRK10L-2	chr16:20043858-20045218	VIT_216s0148g00280	RLK-Pelle_LRK10L-2	chr16:20258614-20259861	0.00886491	0.0108207	0.819252	0.832365
VIT_216s0148g00120	RLK-Pelle_LRK10L-2	chr16:20043858-20045218	VIT_216s0039g01180	RLK-Pelle_LRK10L-2	chr16:650978-654881	0.110092	0.0997695	1.10346	7.67458
VIT_216s0148g00280	RLK-Pelle_LRK10L-2	chr16:20258614-20259861	VIT_216s0039g01180	RLK-Pelle_LRK10L-2	chr16:650978-654881	0.102479	0.0898605	1.14043	6.91235
VIT_216s0050g02700	RLK-Pelle_LRK10L-2	chr16:19741448-19742780	VIT_200s0294g00090	RLK-Pelle_LRK10L-2	chrUn:21980318-21981638	0.0269625	0.0107529	2.50747	0.827144
VIT_216s0050g02700	RLK-Pelle_LRK10L-2	chr16:19741448-19742780	VIT_216s0148g00220	RLK-Pelle_LRK10L-2	chr16:20152534-20153610	0.154283	0.101408	1.52141	7.8006
VIT_216s0050g02700	RLK-Pelle_LRK10L-2	chr16:19741448-19742780	VIT_216s0098g00150	RLK-Pelle_LRK10L-2	chr16:20583047-20586867	0.0719631	0.484532	0.148521	37.2717
VIT_216s0148g00050	RLK-Pelle_LRK10L-2	chr16:19993749-19999374	VIT_200s0258g00090	RLK-Pelle_LRK10L-2	chrUn:18310813-18312060	0.0133156	0.0110652	1.20338	0.85117
VIT_200s0258g00090	RLK-Pelle_LRK10L-2	chrUn:18310813-18312060	VIT_216s0098g00110	RLK-Pelle_LRK10L-2	chr16:20552239-20555845	0.0176082	0.0388967	0.452692	2.99205
VIT_200s0258g00090	RLK-Pelle_LRK10L-2	chrUn:18310813-18312060	VIT_216s0148g00140	RLK-Pelle_LRK10L-2	chr16:20059691-20062915	0.0610533	0.0314932	1.93862	2.42255
VIT_216s0148g00210	RLK-Pelle_LRK10L-2	chr16:20146548-20151109	VIT_216s0148g00320	RLK-Pelle_LRK10L-2	chr16:20320617-20324924	0.286216	0.849752	0.336823	65.3655
VIT_216s0148g00370	RLK-Pelle_LRK10L-2	chr16:20366575-20370115	VIT_200s0258g00130	RLK-Pelle_LRK10L-2	chrUn:18347049-18350546	0.00297435	0.0159369	0.186633	1.22591
VIT_200s0258g00130	RLK-Pelle_LRK10L-2	chrUn:18347049-18350546	VIT_216s0148g00300	RLK-Pelle_LRK10L-2	chr16:20279441-20286777	0.00442479	0.0120323	0.367741	0.925565
VIT_200s0258g00130	RLK-Pelle_LRK10L-2	chrUn:18347049-18350546	VIT_216s0148g00010	RLK-Pelle_LRK10L-2	chr16:19868139-19870427	0.19069	0.551171	0.345972	42.3977
VIT_216s0148g00010	RLK-Pelle_LRK10L-2	chr16:19868139-19870427	VIT_216s0039g01250	RLK-Pelle_LRK10L-2	chr16:688617-689589	0.0909315	0.354205	0.25672	27.2466
VIT_216s0098g00390	RLK-Pelle_LRK10L-2	chr16:20826603-20829217	VIT_216s0148g00010	RLK-Pelle_LRK10L-2	chr16:19868139-19870427	0.250994	0.829269	0.302669	63.7899
VIT_200s0258g00010	RLK-Pelle_LRK10L-2	chrUn:18207010-18209840	VIT_216s0098g00390	RLK-Pelle_LRK10L-2	chr16:20826603-20829217	0.154832	0.729173	0.212339	56.0902
VIT_200s0258g00010	RLK-Pelle_LRK10L-2	chrUn:18207010-18209840	VIT_216s0098g00020	RLK-Pelle_LRK10L-2	chr16:20479986-20483310	0.0170538	0.0499384	0.341496	3.84142
VIT_200s0258g00010	RLK-Pelle_LRK10L-2	chrUn:18207010-18209840	VIT_216s0148g00030	RLK-Pelle_LRK10L-2	chr16:19910936-19914631	0.0195904	0.0445538	0.439703	3.42721
VIT_200s0258g00010	RLK-Pelle_LRK10L-2	chrUn:18207010-18209840	VIT_216s0148g00130	RLK-Pelle_LRK10L-2	chr16:20056003-20057174	0.0203104	0.0194422	1.04466	1.49555
VIT_216s0148g00030	RLK-Pelle_LRK10L-2	chr16:19910936-19914631	VIT_216s0098g00120	RLK-Pelle_LRK10L-2	chr16:20556656-20560053	0.0732335	0.0469909	1.55846	3.61469
VIT_200s0258g00100	RLK-Pelle_LRK10L-2	chrUn:18315283-18318622	VIT_216s0098g00120	RLK-Pelle_LRK10L-2	chr16:20556656-20560053	0.0751028	0.0638973	1.17537	4.91518
VIT_200s0258g00100	RLK-Pelle_LRK10L-2	chrUn:18315283-18318622	VIT_216s0148g00030	RLK-Pelle_LRK10L-2	chr16:19910936-19914631	0.020152	0.0141544	1.42373	1.0888
VIT_216s0148g00160	RLK-Pelle_LRK10L-2	chr16:20099434-20102224	VIT_216s0148g00410	RLK-Pelle_LRK10L-2	chr16:20455902-20459008	0.00897926	0.00460654	1.94924	0.354349
VIT_216s0148g00410	RLK-Pelle_LRK10L-2	chr16:20455902-20459008	VIT_216s0050g02760	RLK-Pelle_LRK10L-2	chr16:19780648-19781656	0.00356189	0.0128345	0.277524	0.987272
VIT_216s0148g00030	RLK-Pelle_LRK10L-2	chr16:19910936-19914631	VIT_216s0039g01200	RLK-Pelle_LRK10L-2	chr16:657926-661428	0.0849447	0.174512	0.486756	13.424
VIT_216s0050g02720	RLK-Pelle_LRK10L-2	chr16:19745443-19747863	VIT_200s0294g00080	RLK-Pelle_LRK10L-2	chrUn:21975256-21977748	0.0950409	0.158482	0.599696	12.1909
VIT_200s0258g00050	RLK-Pelle_LRK10L-2	chrUn:18253267-18256851	VIT_216s0148g00240	RLK-Pelle_LRK10L-2	chr16:20221579-20224398	0.0140373	0.0107819	1.30194	0.829374
VIT_207s0031g00120	RLK-Pelle_LRR-III	chr7:16342012-16345722	VIT_218s0001g10070	RLK-Pelle_LRR-III	chr18:8418285-8422161	0.269511	2.76815	0.0973612	212.935
VIT_209s0002g00900	RLK-Pelle_LRR-III	chr9:653097-655698	VIT_211s0016g00740	RLK-Pelle_LRR-III	chr11:704010-706294	0.284081	1.74524	0.162774	134.25
VIT_208s0058g00540	RLK-Pelle_LRR-III	chr8:9631837-9634774	VIT_213s0067g02030	RLK-Pelle_LRR-III	chr13:1138606-1141807	0.186658	1.3381	0.139495	102.931
VIT_217s0000g01700	RLK-Pelle_LRR-VI-1	chr17:1252316-1260128	VIT_214s0171g00180	RLK-Pelle_LRR-VI-1	chr14:26032796-26038645	0.2234	1.49167	0.149765	114.744
VIT_206s0004g07030	RLK-Pelle_LRR-VI-2	chr6:7771458-7777576	VIT_213s0067g01550	RLK-Pelle_LRR-VI-2	chr13:871060-875931	0.371523	1.51047	0.245965	116.19
VIT_210s0003g01400	RLK-Pelle_LRR-VI-2	chr10:2775708-2783283	VIT_219s0014g01230	RLK-Pelle_LRR-VI-2	chr19:1346440-1349378	0.264858	1.38244	0.191588	106.341
VIT_208s0058g01340	RLK-Pelle_LRR-VII-1	chr8:10799264-10803851	VIT_213s0067g03050	RLK-Pelle_LRR-VII-1	chr13:1641301-1646052	0.185647	1.35075	0.13744	103.904
VIT_204s0023g03070	RLK-Pelle_LRR-VII-3	chr4:19652846-19656248	VIT_218s0001g13590	RLK-Pelle_LRR-VII-3	chr18:11608623-11612061	0.181444	1.49793	0.12113	115.225
VIT_200s0220g00120	RLK-Pelle_LRR-Xa	chrUn:14252942-14257333	VIT_205s0094g01270	RLK-Pelle_LRR-Xa	chr5:24541244-24543738	0.485166	1.55818	0.311367	119.86
VIT_210s0003g00330	RLK-Pelle_LRR-XI-1	chr10:1617486-1622082	VIT_212s0028g03060	RLK-Pelle_LRR-XI-1	chr12:3803747-3807992	0.25088	1.66013	0.151121	127.702
VIT_204s0008g00300	RLK-Pelle_LRR-XI-1	chr4:212861-224769	VIT_211s0016g03080	RLK-Pelle_LRR-XI-1	chr11:2477699-2481894	0.352783	2.07472	0.170039	159.594
VIT_218s0001g12520	RLK-Pelle_LRR-XIV	chr18:10701270-10709776	VIT_203s0063g02600	RLK-Pelle_LRR-XIV	chr3:5807808-5815634	0.274386	1.48135	0.185226	113.95
VIT_214s0068g00290	RLK-Pelle_LRR-XV	chr14:23993049-23996736	VIT_201s0011g00420	RLK-Pelle_LRR-XV	chr1:442062-445496	0.230595	1.21873	0.189209	93.7484
VIT_212s0059g01130	RLK-Pelle_LysM	chr12:6048343-6054691	VIT_210s0116g00910	RLK-Pelle_LysM	chr10:414417-422172	0.195345	1.03292	0.189119	79.4557
VIT_206s0004g02530	RLK-Pelle_LysM	chr6:3045893-3048289	VIT_213s0019g04550	RLK-Pelle_LysM	chr13:5986256-5987899	0.576235	0.381572	1.51016	29.3517
VIT_203s0063g02440	RLK-Pelle_PERK-1	chr3:5671204-5673586	VIT_204s0023g01570	RLK-Pelle_PERK-1	chr4:18102394-18105221	0.362857	0.178457	2.0333	13.7275
VIT_207s0104g00840	RLK-Pelle_RKF3	chr7:1985371-1993846	VIT_214s0030g00350	RLK-Pelle_RKF3	chr14:4193820-4195640	0.309802	1.85999	0.166561	143.076
VIT_204s0008g01360	RLK-Pelle_RLCK-IXb	chr4:1114709-1118921	VIT_211s0016g01830	RLK-Pelle_RLCK-IXb	chr11:1470745-1476394	0.689579	3.85675	0.178798	296.673
VIT_214s0060g00460	RLK-Pelle_RLCK-V	chr14:432278-438238	VIT_205s0020g00730	RLK-Pelle_RLCK-V	chr5:2592531-2597583	0.273367	0.074526	3.66807	5.73277
VIT_218s0001g10310	RLK-Pelle_RLCK-V	chr18:8633589-8637337	VIT_207s0031g00480	RLK-Pelle_RLCK-V	chr7:16701290-16704781	0.295738	0.13761	2.1491	10.5854
VIT_215s0046g02030	RLK-Pelle_RLCK-V	chr15:18835157-18839583	VIT_216s0050g01130	RLK-Pelle_RLCK-V	chr16:18042202-18043841	0.509921	0.387688	1.31529	29.8221
VIT_205s0020g02230	RLK-Pelle_RLCK-VI	chr5:3956954-3960217	VIT_207s0104g00850	RLK-Pelle_RLCK-VI	chr7:1998953-2001748	0.276057	1.13463	0.243302	87.2792
VIT_207s0104g00850	RLK-Pelle_RLCK-VI	chr7:1998953-2001748	VIT_214s0030g00390	RLK-Pelle_RLCK-VI	chr14:4218301-4228740	0.482767	0.282512	1.70884	21.7317
VIT_203s0038g02400	RLK-Pelle_RLCK-VI	chr3:1670373-1674113	VIT_218s0001g14690	RLK-Pelle_RLCK-VI	chr18:12763009-12767139	0.419649	1.50357	0.279102	115.659
VIT_206s0004g03670	RLK-Pelle_RLCK-VIIa-1	chr6:4635150-4641633	VIT_208s0040g03060	RLK-Pelle_RLCK-VIIa-1	chr8:14023721-14027795	0.332879	0.204863	1.62488	15.7587
VIT_213s0067g03410	RLK-Pelle_RLCK-VIIa-1	chr13:1906482-1911968	VIT_208s0040g03060	RLK-Pelle_RLCK-VIIa-1	chr8:14023721-14027795	0.260849	0.102909	2.53475	7.91608
VIT_213s0067g03410	RLK-Pelle_RLCK-VIIa-1	chr13:1906482-1911968	VIT_206s0004g03670	RLK-Pelle_RLCK-VIIa-1	chr6:4635150-4641633	0.309166	0.140445	2.20134	10.8035
VIT_210s0116g00850	RLK-Pelle_RLCK-VIIa-1	chr10:394010-396081	VIT_219s0090g00030	RLK-Pelle_RLCK-VIIa-1	chr19:6230594-6232754	0.352972	0.19864	1.77695	15.28
VIT_218s0122g01240	RLK-Pelle_RLCK-VIIa-1	chr18:836433-838752	VIT_203s0038g03810	RLK-Pelle_RLCK-VIIa-1	chr3:2766210-2771472	0.401654	0.190565	2.1077	14.6588
VIT_214s0068g01540	RLK-Pelle_RLCK-VIIa-1	chr14:25245935-25251252	VIT_201s0146g00250	RLK-Pelle_RLCK-VIIa-1	chr1:22067016-22073642	0.491324	0.297269	1.65279	22.8669
VIT_213s0019g01080	RLK-Pelle_RLCK-VIIa-2	chr13:2772288-2775641	VIT_208s0007g00420	RLK-Pelle_RLCK-VIIa-2	chr8:14724314-14728287	0.449051	0.205231	2.18802	15.787
VIT_206s0004g04810	RLK-Pelle_RLCK-VIIa-2	chr6:5730542-5734767	VIT_208s0007g00420	RLK-Pelle_RLCK-VIIa-2	chr8:14724314-14728287	0.402742	0.199472	2.01904	15.344
VIT_201s0026g01880	RLK-Pelle_RLCK-VIIa-2	chr1:11232501-11239337	VIT_217s0000g05890	RLK-Pelle_RLCK-VIIa-2	chr17:6427512-6445291	0.448433	0.266151	1.68488	20.4732
VIT_204s0008g02070	RLK-Pelle_RLCK-VIIa-2	chr4:1690738-1693511	VIT_209s0002g01110	RLK-Pelle_RLCK-VIIa-2	chr9:845689-847480	0.484091	0.275422	1.75764	21.1863
VIT_218s0122g01260	RLK-Pelle_RLCK-VIIa-2	chr18:852468-856473	VIT_203s0038g03800	RLK-Pelle_RLCK-VIIa-2	chr3:2761058-2765268	0.532175	0.347419	1.53179	26.7246
VIT_202s0012g00150	RLK-Pelle_RLCK-VIIa-2	chr2:5785646-5790902	VIT_215s0021g00970	RLK-Pelle_RLCK-VIIa-2	chr15:10890490-10898549	0.42784	0.264577	1.61708	20.352
VIT_213s0019g04610	RLK-Pelle_RLCK-VIIa-2	chr13:6049360-6056016	VIT_208s0040g01570	RLK-Pelle_RLCK-VIIa-2	chr8:12696936-12700710	0.30386	0.262652	1.15689	20.204
VIT_207s0005g02270	RLK-Pelle_RLCK-VIII	chr7:4648695-4654572	VIT_205s0020g00720	RLK-Pelle_RLCK-VIII	chr5:2585945-2591449	0.260333	0.0759844	3.42613	5.84496
VIT_208s0007g01520	RLK-Pelle_RLCK-XII-1	chr8:15623236-15631081	VIT_206s0004g05810	RLK-Pelle_RLCK-XII-1	chr6:6553113-6562294	0.248349	0.103251	2.40529	7.94242
VIT_202s0025g03550	RLK-Pelle_RLCK-XII-1	chr2:3049906-3064729	VIT_215s0046g02900	RLK-Pelle_RLCK-XII-1	chr15:19604965-19612723	0.275312	0.122919	2.23979	9.4553
VIT_203s0038g03270	RLK-Pelle_RLCK-XII-1	chr3:2413298-2420529	VIT_218s0001g00180	RLK-Pelle_RLCK-XII-1	chr18:1204159-1215434	0.266606	0.0801415	3.32669	6.16473
VIT_219s0014g02620	RLK-Pelle_SD-2b	chr19:2699751-2702129	VIT_212s0028g03510	RLK-Pelle_SD-2b	chr12:4301756-4304466	0.344848	1.31882	0.261482	101.448
VIT_204s0008g05500	RLK-Pelle_SD-2b	chr4:4952194-4954666	VIT_209s0002g06830	RLK-Pelle_SD-2b	chr9:6731961-6735116	0.268144	1.25695	0.213328	96.6887
VIT_201s0026g00180	RLK-Pelle_URK-2	chr1:8820597-8826325	VIT_214s0066g01540	RLK-Pelle_URK-2	chr14:27920739-27924621	0.316026	1.19	0.265567	91.5388
VIT_214s0006g02600	RLK-Pelle_WAK_LRK10L-1	chr14:20426800-20434319	VIT_201s0011g03950	RLK-Pelle_WAK_LRK10L-1	chr1:3595451-3600142	0.376228	1.62628	0.231342	125.099
VIT_217s0000g03340	RLK-Pelle_WAK_LRK10L-1	chr17:3220526-3229067	VIT_201s0011g03950	RLK-Pelle_WAK_LRK10L-1	chr1:3595451-3600142	0.288164	1.62672	0.177144	125.133
VIT_205s0020g02910	STE_STE11	chr5:4619125-4633396	VIT_214s0128g00430	STE_STE11	chr14:3063641-3073579	0.184007	1.04214	0.176567	80.1644
VIT_202s0025g03370	STE_STE11	chr2:2874846-2883582	VIT_216s0050g00770	STE_STE11	chr16:17707212-17719332	0.154229	0.802683	0.192142	61.7448
VIT_212s0059g00870	STE_STE11	chr12:5671494-5672761	VIT_210s0116g01230	STE_STE11	chr10:641931-643242	0.436949	4.87064	0.0897109	374.665
VIT_212s0059g00870	STE_STE11	chr12:5671494-5672761	VIT_219s0090g00820	STE_STE11	chr19:6858649-6863726	0.453658	1.28616	0.352722	98.9356
VIT_219s0090g00820	STE_STE11	chr19:6858649-6863726	VIT_210s0116g01230	STE_STE11	chr10:641931-643242	0.383984	1.67585	0.229128	128.912
VIT_212s0034g00240	STE_STE11	chr12:15672803-15717066	VIT_212s0034g00750	STE_STE11	chr12:16523826-16552015	0.0821394	0.116026	0.707942	8.92505
VIT_214s0066g01170	STE_STE20-Fray	chr14:27640118-27657225	VIT_201s0127g00690	STE_STE20-Fray	chr1:8017331-8021125	0.0872648	0.608577	0.143391	46.8136
VIT_215s0046g01320	TKL_Gdt	chr15:18339430-18341953	VIT_202s0025g01100	TKL_Gdt	chr2:1063896-1067574	0.24619	1.68101	0.146454	129.308
VIT_209s0002g07110	TKL-Pl-1	chr9:7042517-7054897	VIT_204s0008g05600	TKL-Pl-1	chr4:5078785-5088131	0.281696	1.24543	0.226183	95.8026
VIT_207s0151g00500	TKL-Pl-4	chr7:944784-950630	VIT_205s0020g03870	TKL-Pl-4	chr5:5521448-5528679	0.155142	1.02632	0.151163	78.9476
VIT_214s0066g01400	TKL-Pl-4	chr14:27812915-27819523	VIT_217s0000g08140	TKL-Pl-4	chr17:9166406-9172491	0.11766	0.920521	0.127819	70.8093
VIT_214s0066g00370	TKL-Pl-4	chr14:26886575-26893821	VIT_217s0000g09290	TKL-Pl-4	chr17:10875253-10877438	0.0684829	1.30874	0.0523272	100.673
VIT_215s0046g00100	WNK_NRBP	chr15:17151403-17155395	VIT_202s0025g02360	WNK_NRBP	chr2:2095799-2099617	0.391229	1.28467	0.304537	98.8205
VIT_206s0004g07920	WNK_NRBP	chr6:8664997-8669562	VIT_208s0058g01130	WNK_NRBP	chr8:10519203-10524532	0.280515	1.33034	0.21086	102.334
VIT_219s0090g01690	WNK_NRBP	chr19:7729573-7732232	VIT_212s0057g00520	WNK_NRBP	chr12:9088237-9092680	0.144616	1.5071	0.095957	115.93
Tandem duplication events
VIT_206s0061g01540	AGC_RSK-2	chr6:19447250-19451253	VIT_206s0061g01560	AGC_RSK-2	chr6:19463946-19467847	0.737713	0.425087	1.73544	32.699
VIT_206s0004g07830	CAMK_CAMKL-CHK1	chr6:8605061-8608169	VIT_206s0004g07870	CAMK_CAMKL-CHK1	chr6:8640468-8642137	0.698337	0.379296	1.84114	29.1766
VIT_209s0070g00140	CAMK_CAMKL-CHK1	chr9:13115563-13117457	VIT_209s0070g00160	CAMK_CAMKL-CHK1	chr9:13197151-13198689	0.679386	0.326346	2.0818	25.1035
VIT_214s0083g01195	RLK-Pelle_CrRLK1L-1	chr14:23594041-23597086	VIT_214s0083g01210	RLK-Pelle_CrRLK1L-1	chr14:23631468-23634185	0.408371	1.7076	0.23915	131.354
VIT_214s0083g01195	RLK-Pelle_CrRLK1L-1	chr14:23594041-23597086	VIT_214s0083g01220	RLK-Pelle_CrRLK1L-1	chr14:23647419-23650590	0.496753	2.21489	0.224279	170.376
VIT_214s0083g01195	RLK-Pelle_CrRLK1L-1	chr14:23594041-23597086	VIT_214s0068g00010	RLK-Pelle_CrRLK1L-1	chr14:23691441-23695102	0.0252973	0.0498753	0.50721	3.83656
VIT_214s0083g01210	RLK-Pelle_CrRLK1L-1	chr14:23631468-23634185	VIT_214s0083g01220	RLK-Pelle_CrRLK1L-1	chr14:23647419-23650590	0.443066	2.29008	0.193472	176.16
VIT_214s0083g01210	RLK-Pelle_CrRLK1L-1	chr14:23631468-23634185	VIT_214s0068g00010	RLK-Pelle_CrRLK1L-1	chr14:23691441-23695102	0.418836	1.9281	0.217227	148.316
VIT_214s0083g01210	RLK-Pelle_CrRLK1L-1	chr14:23631468-23634185	VIT_214s0068g00030	RLK-Pelle_CrRLK1L-1	chr14:23710282-23713253	0.465629	2.75753	0.168857	212.118
VIT_214s0083g01220	RLK-Pelle_CrRLK1L-1	chr14:23647419-23650590	VIT_214s0068g00010	RLK-Pelle_CrRLK1L-1	chr14:23691441-23695102	0.487942	2.62938	0.185573	202.26
VIT_214s0083g01220	RLK-Pelle_CrRLK1L-1	chr14:23647419-23650590	VIT_214s0068g00030	RLK-Pelle_CrRLK1L-1	chr14:23710282-23713253	0.504861	2.07462	0.24335	159.587
VIT_214s0068g00010	RLK-Pelle_CrRLK1L-1	chr14:23691441-23695102	VIT_214s0068g00030	RLK-Pelle_CrRLK1L-1	chr14:23710282-23713253	0.486473	5.0333	0.0966509	387.177
VIT_214s0068g00030	RLK-Pelle_CrRLK1L-1	chr14:23710282-23713253	VIT_214s0068g00090	RLK-Pelle_CrRLK1L-1	chr14:23793376-23796203	0.494443	2.53787	0.194826	195.221
VIT_214s0068g00090	RLK-Pelle_CrRLK1L-1	chr14:23793376-23796203	VIT_214s0068g00110	RLK-Pelle_CrRLK1L-1	chr14:23806944-23824202	0.200825	0.649447	0.309225	49.9575
VIT_214s0068g00090	RLK-Pelle_CrRLK1L-1	chr14:23793376-23796203	VIT_214s0068g00130	RLK-Pelle_CrRLK1L-1	chr14:23824529-23825866	0.230932	1.49013	0.154974	114.626
VIT_214s0068g00110	RLK-Pelle_CrRLK1L-1	chr14:23806944-23824202	VIT_214s0068g00130	RLK-Pelle_CrRLK1L-1	chr14:23824529-23825866	0.0109604	0.0569669	0.192399	4.38207
VIT_201s0127g00130	RLK-Pelle_DLSV	chr1:7468468-7474385	VIT_201s0127g00160	RLK-Pelle_DLSV	chr1:7508031-7512968	0.552943	2.42823	0.227714	186.787
VIT_203s0017g01500	RLK-Pelle_DLSV	chr3:17495625-17497703	VIT_203s0017g01550	RLK-Pelle_DLSV	chr3:17570776-17575003	0.427801	2.71756	0.157421	209.043
VIT_204s0079g00020	RLK-Pelle_DLSV	chr4:10077049-10086109	VIT_204s0079g00040	RLK-Pelle_DLSV	chr4:10120867-10126268	0.143037	0.413138	0.34622	31.7799
VIT_207s0095g00290	RLK-Pelle_DLSV	chr7:12718396-12720851	VIT_207s0095g00340	RLK-Pelle_DLSV	chr7:12738284-12741157	0.321124	0.446473	0.719248	34.344
VIT_207s0095g00640	RLK-Pelle_DLSV	chr7:13285080-13288563	VIT_207s0095g00660	RLK-Pelle_DLSV	chr7:13340445-13344509	0.0411478	0.0749094	0.549301	5.76226
VIT_207s0095g00640	RLK-Pelle_DLSV	chr7:13285080-13288563	VIT_207s0095g00670	RLK-Pelle_DLSV	chr7:13362134-13366115	0.0646433	0.0867424	0.745233	6.67249
VIT_207s0095g00660	RLK-Pelle_DLSV	chr7:13340445-13344509	VIT_207s0095g00670	RLK-Pelle_DLSV	chr7:13362134-13366115	0.0427382	0.0492639	0.867535	3.78953
VIT_210s0116g00150	RLK-Pelle_DLSV	chr10:72173-75279	VIT_210s0116g00170	RLK-Pelle_DLSV	chr10:76629-80096	0.52308	1.5091	0.346618	116.084
VIT_210s0003g01900	RLK-Pelle_DLSV	chr10:3402601-3422434	VIT_210s0003g01940	RLK-Pelle_DLSV	chr10:3483566-3493620	0.149161	0.395588	0.377061	30.4298
VIT_210s0003g01940	RLK-Pelle_DLSV	chr10:3483566-3493620	VIT_210s0003g01960	RLK-Pelle_DLSV	chr10:3527278-3540394	0.112795	0.273408	0.412552	21.0314
VIT_210s0003g01940	RLK-Pelle_DLSV	chr10:3483566-3493620	VIT_210s0003g01980	RLK-Pelle_DLSV	chr10:3570335-3578479	0.229099	0.631307	0.362897	48.5621
VIT_210s0003g01940	RLK-Pelle_DLSV	chr10:3483566-3493620	VIT_210s0003g01990	RLK-Pelle_DLSV	chr10:3581850-3595244	0.454453	1.54159	0.294795	118.584
VIT_210s0003g01960	RLK-Pelle_DLSV	chr10:3527278-3540394	VIT_210s0003g01980	RLK-Pelle_DLSV	chr10:3570335-3578479	0.206336	0.624641	0.330328	48.0493
VIT_210s0003g01960	RLK-Pelle_DLSV	chr10:3527278-3540394	VIT_210s0003g01990	RLK-Pelle_DLSV	chr10:3581850-3595244	0.409296	1.68841	0.242415	129.878
VIT_210s0003g01960	RLK-Pelle_DLSV	chr10:3527278-3540394	VIT_210s0003g02000	RLK-Pelle_DLSV	chr10:3608320-3616244	0.231404	0.890973	0.259721	68.5364
VIT_210s0003g01980	RLK-Pelle_DLSV	chr10:3570335-3578479	VIT_210s0003g01990	RLK-Pelle_DLSV	chr10:3581850-3595244	0.358737	1.23775	0.289831	95.2112
VIT_210s0003g01980	RLK-Pelle_DLSV	chr10:3570335-3578479	VIT_210s0003g02000	RLK-Pelle_DLSV	chr10:3608320-3616244	0.193731	0.757266	0.255829	58.2513
VIT_210s0003g01980	RLK-Pelle_DLSV	chr10:3570335-3578479	VIT_210s0003g02020	RLK-Pelle_DLSV	chr10:3655320-3658683	0.208249	1.23746	0.168287	95.1895
VIT_210s0003g01990	RLK-Pelle_DLSV	chr10:3581850-3595244	VIT_210s0003g02000	RLK-Pelle_DLSV	chr10:3608320-3616244	0.285734	0.67825	0.421282	52.1731
VIT_210s0003g01990	RLK-Pelle_DLSV	chr10:3581850-3595244	VIT_210s0003g02020	RLK-Pelle_DLSV	chr10:3655320-3658683	0.125291	0.461598	0.271428	35.5076
VIT_210s0003g02000	RLK-Pelle_DLSV	chr10:3608320-3616244	VIT_210s0003g02020	RLK-Pelle_DLSV	chr10:3655320-3658683	0.155256	0.604525	0.256823	46.5019
VIT_210s0092g00470	RLK-Pelle_DLSV	chr10:12006659-12021607	VIT_210s0092g00520	RLK-Pelle_DLSV	chr10:12080997-12082934	0.0421641	0.0562426	0.749683	4.32635
VIT_210s0092g00520	RLK-Pelle_DLSV	chr10:12080997-12082934	VIT_210s0092g00570	RLK-Pelle_DLSV	chr10:12136607-12150437	0.129773	0.438973	0.295628	33.7672
VIT_210s0092g00570	RLK-Pelle_DLSV	chr10:12136607-12150437	VIT_210s0092g00590	RLK-Pelle_DLSV	chr10:12172334-12204378	0.174827	0.520721	0.335741	40.0555
VIT_210s0092g00650	RLK-Pelle_DLSV	chr10:12423832-12427411	VIT_210s0092g00680	RLK-Pelle_DLSV	chr10:12449952-12451765	0.430321	1.6667	0.258188	128.208
VIT_210s0092g00680	RLK-Pelle_DLSV	chr10:12449952-12451765	VIT_210s0092g00710	RLK-Pelle_DLSV	chr10:12545885-12562424	0.711433	1.91936	0.370663	147.643
VIT_212s0059g02540	RLK-Pelle_DLSV	chr12:7313413-7315658	VIT_212s0059g02570	RLK-Pelle_DLSV	chr12:7331555-7335341	0.541478	2.01097	0.269261	154.69
VIT_212s0134g00270	RLK-Pelle_DLSV	chr12:7808448-7812841	VIT_212s0134g00280	RLK-Pelle_DLSV	chr12:7815430-7818336	0.34544	1.18965	0.290372	91.5112
VIT_212s0134g00270	RLK-Pelle_DLSV	chr12:7808448-7812841	VIT_212s0134g00290	RLK-Pelle_DLSV	chr12:7824297-7846188	0.507911	1.46104	0.347636	112.388
VIT_212s0134g00270	RLK-Pelle_DLSV	chr12:7808448-7812841	VIT_212s0134g00300	RLK-Pelle_DLSV	chr12:7856180-7860574	0.40666	1.42622	0.285132	109.709
VIT_212s0134g00280	RLK-Pelle_DLSV	chr12:7815430-7818336	VIT_212s0134g00290	RLK-Pelle_DLSV	chr12:7824297-7846188	0.191237	0.411226	0.465042	31.6327
VIT_212s0134g00280	RLK-Pelle_DLSV	chr12:7815430-7818336	VIT_212s0134g00300	RLK-Pelle_DLSV	chr12:7856180-7860574	0.158762	0.411914	0.385424	31.6857
VIT_212s0134g00290	RLK-Pelle_DLSV	chr12:7824297-7846188	VIT_212s0134g00300	RLK-Pelle_DLSV	chr12:7856180-7860574	0.429339	0.457838	0.937752	35.2183
VIT_212s0134g00290	RLK-Pelle_DLSV	chr12:7824297-7846188	VIT_212s0134g00340	RLK-Pelle_DLSV	chr12:7919347-7931527	0.263701	0.496573	0.531042	38.1979
VIT_212s0134g00300	RLK-Pelle_DLSV	chr12:7856180-7860574	VIT_212s0134g00340	RLK-Pelle_DLSV	chr12:7919347-7931527	0.21263	0.313576	0.678081	24.1212
VIT_212s0134g00340	RLK-Pelle_DLSV	chr12:7919347-7931527	VIT_212s0134g00380	RLK-Pelle_DLSV	chr12:8001459-8007640	0.266125	0.307657	0.865005	23.6659
VIT_212s0134g00340	RLK-Pelle_DLSV	chr12:7919347-7931527	VIT_212s0134g00390	RLK-Pelle_DLSV	chr12:8023728-8027779	0.320405	0.611803	0.523707	47.0617
VIT_212s0134g00380	RLK-Pelle_DLSV	chr12:8001459-8007640	VIT_212s0134g00390	RLK-Pelle_DLSV	chr12:8023728-8027779	0.198297	0.482459	0.411013	37.1122
VIT_212s0055g00580	RLK-Pelle_DLSV	chr12:13624743-13636163	VIT_212s0055g00590	RLK-Pelle_DLSV	chr12:13721321-13757674	0.0336809	0.0659662	0.510578	5.07432
VIT_214s0066g00900	RLK-Pelle_DLSV	chr14:27360551-27364557	VIT_214s0066g00910	RLK-Pelle_DLSV	chr14:27366994-27370901	0.666179	2.36782	0.281347	182.14
VIT_215s0024g01700	RLK-Pelle_DLSV	chr15:3649963-3653381	VIT_215s0024g01750	RLK-Pelle_DLSV	chr15:3725856-3726621	0.293318	2.47523	0.118501	190.402
VIT_219s0014g00470	RLK-Pelle_DLSV	chr19:479812-491484	VIT_219s0014g00500	RLK-Pelle_DLSV	chr19:501504-518217	0.0141129	0.0520397	0.271194	4.00305
VIT_219s0014g00470	RLK-Pelle_DLSV	chr19:479812-491484	VIT_219s0014g00510	RLK-Pelle_DLSV	chr19:524432-528866	0.217502	0.323508	0.672321	24.8853
VIT_219s0014g00470	RLK-Pelle_DLSV	chr19:479812-491484	VIT_219s0014g00520	RLK-Pelle_DLSV	chr19:535077-547165	0.0339272	0.0656217	0.517012	5.04782
VIT_219s0014g00500	RLK-Pelle_DLSV	chr19:501504-518217	VIT_219s0014g00510	RLK-Pelle_DLSV	chr19:524432-528866	0.220277	0.33003	0.667447	25.3869
VIT_219s0014g00500	RLK-Pelle_DLSV	chr19:501504-518217	VIT_219s0014g00520	RLK-Pelle_DLSV	chr19:535077-547165	0.0412816	0.0771717	0.534932	5.93628
VIT_219s0014g00510	RLK-Pelle_DLSV	chr19:524432-528866	VIT_219s0014g00520	RLK-Pelle_DLSV	chr19:535077-547165	0.220277	0.33003	0.667447	25.3869
VIT_219s0014g00680	RLK-Pelle_DLSV	chr19:669185-678317	VIT_219s0014g00710	RLK-Pelle_DLSV	chr19:722093-726303	0.119308	0.484005	0.246502	37.2311
VIT_219s0014g00710	RLK-Pelle_DLSV	chr19:722093-726303	VIT_219s0014g00750	RLK-Pelle_DLSV	chr19:748961-751759	0.0517406	0.0764994	0.676353	5.88457
VIT_219s0014g00750	RLK-Pelle_DLSV	chr19:748961-751759	VIT_219s0014g00810	RLK-Pelle_DLSV	chr19:813603-824313	0.0739455	0.145002	0.509962	11.154
VIT_219s0014g00810	RLK-Pelle_DLSV	chr19:813603-824313	VIT_219s0014g00830	RLK-Pelle_DLSV	chr19:831667-864227	0.255045	0.581206	0.438821	44.7081
VIT_219s0014g03990	RLK-Pelle_DLSV	chr19:4226288-4228994	VIT_219s0014g04040	RLK-Pelle_DLSV	chr19:4276288-4280524	0.368285	2.18833	0.168295	168.333
VIT_219s0014g04040	RLK-Pelle_DLSV	chr19:4276288-4280524	VIT_219s0014g04080	RLK-Pelle_DLSV	chr19:4321446-4326268	0.183113	0.428291	0.427543	32.9455
VIT_219s0014g04040	RLK-Pelle_DLSV	chr19:4276288-4280524	VIT_219s0014g04090	RLK-Pelle_DLSV	chr19:4330206-4333951	0.0760787	0.156621	0.48575	12.0478
VIT_219s0014g04080	RLK-Pelle_DLSV	chr19:4321446-4326268	VIT_219s0014g04090	RLK-Pelle_DLSV	chr19:4330206-4333951	0.140649	0.307683	0.457122	23.6679
VIT_219s0014g04080	RLK-Pelle_DLSV	chr19:4321446-4326268	VIT_219s0014g04130	RLK-Pelle_DLSV	chr19:4401660-4405648	0.149181	0.294112	0.507225	22.624
VIT_219s0014g04090	RLK-Pelle_DLSV	chr19:4330206-4333951	VIT_219s0014g04130	RLK-Pelle_DLSV	chr19:4401660-4405648	0.0335112	0.0624961	0.536213	4.80739
VIT_219s0014g04090	RLK-Pelle_DLSV	chr19:4330206-4333951	VIT_219s0014g04150	RLK-Pelle_DLSV	chr19:4430219-4433773	0.0626794	0.18012	0.347986	13.8554
VIT_219s0014g04130	RLK-Pelle_DLSV	chr19:4401660-4405648	VIT_219s0014g04150	RLK-Pelle_DLSV	chr19:4430219-4433773	0.0691688	0.15609	0.443135	12.0069
VIT_219s0014g04130	RLK-Pelle_DLSV	chr19:4401660-4405648	VIT_219s0014g04160	RLK-Pelle_DLSV	chr19:4453704-4455546	0.0207593	0.0781193	0.265738	6.00918
VIT_219s0014g04130	RLK-Pelle_DLSV	chr19:4401660-4405648	VIT_219s0014g04173	RLK-Pelle_DLSV	chr19:4470407-4474278	0.565554	3.34471	0.169089	257.286
VIT_219s0014g04130	RLK-Pelle_DLSV	chr19:4401660-4405648	VIT_219s0014g04190	RLK-Pelle_DLSV	chr19:4497635-4501189	0.341707	1.20753	0.282981	92.8866
VIT_219s0014g04150	RLK-Pelle_DLSV	chr19:4430219-4433773	VIT_219s0014g04160	RLK-Pelle_DLSV	chr19:4453704-4455546	0.104587	0.353115	0.296183	27.1627
VIT_219s0014g04150	RLK-Pelle_DLSV	chr19:4430219-4433773	VIT_219s0014g04190	RLK-Pelle_DLSV	chr19:4497635-4501189	0.357966	1.16418	0.307483	89.5524
VIT_219s0014g04150	RLK-Pelle_DLSV	chr19:4430219-4433773	VIT_219s0014g04210	RLK-Pelle_DLSV	chr19:4507989-4516227	0.491535	1.91222	0.257049	147.094
VIT_219s0014g04160	RLK-Pelle_DLSV	chr19:4453704-4455546	VIT_219s0014g04173	RLK-Pelle_DLSV	chr19:4470407-4474278	0.390931	1.76531	0.221452	135.793
VIT_219s0014g04160	RLK-Pelle_DLSV	chr19:4453704-4455546	VIT_219s0014g04190	RLK-Pelle_DLSV	chr19:4497635-4501189	0.195357	0.943071	0.20715	72.5439
VIT_219s0014g04160	RLK-Pelle_DLSV	chr19:4453704-4455546	VIT_219s0014g04210	RLK-Pelle_DLSV	chr19:4507989-4516227	0.292522	4.50292	0.0649628	346.378
VIT_219s0014g04173	RLK-Pelle_DLSV	chr19:4470407-4474278	VIT_219s0014g04190	RLK-Pelle_DLSV	chr19:4497635-4501189	0.591878	2.69686	0.219469	207.451
VIT_219s0014g04173	RLK-Pelle_DLSV	chr19:4470407-4474278	VIT_219s0014g04210	RLK-Pelle_DLSV	chr19:4507989-4516227	0.304171	1.4876	0.20447	114.431
VIT_219s0014g04173	RLK-Pelle_DLSV	chr19:4470407-4474278	VIT_219s0014g04220	RLK-Pelle_DLSV	chr19:4516228-4533522	0.408021	1.458	0.279849	112.154
VIT_219s0014g04190	RLK-Pelle_DLSV	chr19:4497635-4501189	VIT_219s0014g04210	RLK-Pelle_DLSV	chr19:4507989-4516227	0.462023	3.49899	0.132045	269.153
VIT_219s0014g04190	RLK-Pelle_DLSV	chr19:4497635-4501189	VIT_219s0014g04250	RLK-Pelle_DLSV	chr19:4548294-4553770	0.400747	1.79924	0.222731	138.403
VIT_219s0014g04210	RLK-Pelle_DLSV	chr19:4507989-4516227	VIT_219s0014g04220	RLK-Pelle_DLSV	chr19:4516228-4533522	0.148169	0.67125	0.220737	51.6346
VIT_219s0014g04210	RLK-Pelle_DLSV	chr19:4507989-4516227	VIT_219s0014g04240	RLK-Pelle_DLSV	chr19:4536942-4547073	0.42361	1.18638	0.357061	91.26
VIT_219s0014g04210	RLK-Pelle_DLSV	chr19:4507989-4516227	VIT_219s0014g04250	RLK-Pelle_DLSV	chr19:4548294-4553770	0.236276	1.2767	0.185067	98.208
VIT_219s0014g04210	RLK-Pelle_DLSV	chr19:4507989-4516227	VIT_219s0014g04270	RLK-Pelle_DLSV	chr19:4555846-4559939	0.315575	1.43826	0.219415	110.635
VIT_219s0014g04220	RLK-Pelle_DLSV	chr19:4516228-4533522	VIT_219s0014g04240	RLK-Pelle_DLSV	chr19:4536942-4547073	0.577285	1.8226	0.316737	140.2
VIT_219s0014g04220	RLK-Pelle_DLSV	chr19:4516228-4533522	VIT_219s0014g04250	RLK-Pelle_DLSV	chr19:4548294-4553770	0.2635	1.62067	0.162587	124.667
VIT_219s0014g04220	RLK-Pelle_DLSV	chr19:4516228-4533522	VIT_219s0014g04270	RLK-Pelle_DLSV	chr19:4555846-4559939	0.396223	1.82981	0.216538	140.755
VIT_219s0014g04240	RLK-Pelle_DLSV	chr19:4536942-4547073	VIT_219s0014g04250	RLK-Pelle_DLSV	chr19:4548294-4553770	0.33141	0.767979	0.431535	59.0753
VIT_219s0014g04240	RLK-Pelle_DLSV	chr19:4536942-4547073	VIT_219s0014g04270	RLK-Pelle_DLSV	chr19:4555846-4559939	0.346061	1.03613	0.333993	79.7025
VIT_219s0014g04250	RLK-Pelle_DLSV	chr19:4548294-4553770	VIT_219s0014g04270	RLK-Pelle_DLSV	chr19:4555846-4559939	0.193132	0.467312	0.413284	35.947
VIT_219s0014g04250	RLK-Pelle_DLSV	chr19:4548294-4553770	VIT_219s0014g04310	RLK-Pelle_DLSV	chr19:4584294-4596581	0.431523	0.778953	0.553979	59.9194
VIT_219s0014g04270	RLK-Pelle_DLSV	chr19:4555846-4559939	VIT_219s0014g04310	RLK-Pelle_DLSV	chr19:4584294-4596581	0.190308	0.596234	0.319184	45.8642
VIT_219s0014g04380	RLK-Pelle_DLSV	chr19:4665555-4667112	VIT_219s0014g04400	RLK-Pelle_DLSV	chr19:4677147-4681714	0.123934	0.381532	0.324833	29.3486
VIT_219s0014g04380	RLK-Pelle_DLSV	chr19:4665555-4667112	VIT_219s0014g04410	RLK-Pelle_DLSV	chr19:4694353-4695212	0.2462	0.201295	1.22308	15.4842
VIT_219s0014g04380	RLK-Pelle_DLSV	chr19:4665555-4667112	VIT_219s0014g04430	RLK-Pelle_DLSV	chr19:4714589-4721730	0.253887	0.183005	1.38732	14.0773
VIT_219s0014g04400	RLK-Pelle_DLSV	chr19:4677147-4681714	VIT_219s0014g04410	RLK-Pelle_DLSV	chr19:4694353-4695212	0.163542	0.424389	0.385358	32.6453
VIT_219s0014g04400	RLK-Pelle_DLSV	chr19:4677147-4681714	VIT_219s0014g04430	RLK-Pelle_DLSV	chr19:4714589-4721730	0.181711	0.558476	0.325369	42.9597
VIT_219s0014g04410	RLK-Pelle_DLSV	chr19:4694353-4695212	VIT_219s0014g04430	RLK-Pelle_DLSV	chr19:4714589-4721730	0.117639	0.135723	0.866761	10.4402
VIT_219s0014g04410	RLK-Pelle_DLSV	chr19:4694353-4695212	VIT_219s0014g04470.2	RLK-Pelle_DLSV	chr19:4745161-4749486	0.10801	0.223534	0.483192	17.1949
VIT_219s0014g04430	RLK-Pelle_DLSV	chr19:4714589-4721730	VIT_219s0014g04470.2	RLK-Pelle_DLSV	chr19:4745161-4749486	0.103725	0.255582	0.405839	19.6601
VIT_219s0014g04430	RLK-Pelle_DLSV	chr19:4714589-4721730	VIT_219s0014g04490	RLK-Pelle_DLSV	chr19:4797479-4799404	0.11369	0.124628	0.912235	9.58675
VIT_219s0014g04470.2	RLK-Pelle_DLSV	chr19:4745161-4749486	VIT_219s0014g04490	RLK-Pelle_DLSV	chr19:4797479-4799404	0.0725747	0.16357	0.443691	12.5823
VIT_219s0014g04470.2	RLK-Pelle_DLSV	chr19:4745161-4749486	VIT_219s0014g04510	RLK-Pelle_DLSV	chr19:4811350-4812360	0.0371251	0.0651466	0.569871	5.01128
VIT_219s0014g04490	RLK-Pelle_DLSV	chr19:4797479-4799404	VIT_219s0014g04510	RLK-Pelle_DLSV	chr19:4811350-4812360	0.102893	0.10448	0.984808	8.03694
VIT_219s0014g04490	RLK-Pelle_DLSV	chr19:4797479-4799404	VIT_219s0014g04530	RLK-Pelle_DLSV	chr19:4850912-4855191	0.0644271	0.168332	0.382737	12.9486
VIT_219s0014g04490	RLK-Pelle_DLSV	chr19:4797479-4799404	VIT_219s0014g04540	RLK-Pelle_DLSV	chr19:4866050-4870178	0.0567979	0.148979	0.381247	11.4599
VIT_219s0014g04510	RLK-Pelle_DLSV	chr19:4811350-4812360	VIT_219s0014g04530	RLK-Pelle_DLSV	chr19:4850912-4855191	0.0762495	0.168177	0.453389	12.9367
VIT_219s0014g04510	RLK-Pelle_DLSV	chr19:4811350-4812360	VIT_219s0014g04540	RLK-Pelle_DLSV	chr19:4866050-4870178	0.0926332	0.17271	0.53635	13.2854
VIT_219s0014g04530	RLK-Pelle_DLSV	chr19:4850912-4855191	VIT_219s0014g04540	RLK-Pelle_DLSV	chr19:4866050-4870178	0.0654181	0.160666	0.407167	12.3589
VIT_219s0014g04530	RLK-Pelle_DLSV	chr19:4850912-4855191	VIT_219s0014g04590	RLK-Pelle_DLSV	chr19:4900009-4902808	0.107611	0.401357	0.268117	30.8736
VIT_219s0014g04540	RLK-Pelle_DLSV	chr19:4866050-4870178	VIT_219s0014g04590	RLK-Pelle_DLSV	chr19:4900009-4902808	0.127388	0.426649	0.298578	32.8191
VIT_219s0014g04540	RLK-Pelle_DLSV	chr19:4866050-4870178	VIT_219s0014g04600	RLK-Pelle_DLSV	chr19:4902836-4913336	0.0862937	0.186566	0.462537	14.3512
VIT_219s0014g04590	RLK-Pelle_DLSV	chr19:4900009-4902808	VIT_219s0014g04600	RLK-Pelle_DLSV	chr19:4902836-4913336	0.127122	0.481826	0.263834	37.0635
VIT_219s0014g04590	RLK-Pelle_DLSV	chr19:4900009-4902808	VIT_219s0014g04630	RLK-Pelle_DLSV	chr19:4935420-4943417	0.119691	0.399853	0.299337	30.7579
VIT_219s0014g04590	RLK-Pelle_DLSV	chr19:4900009-4902808	VIT_219s0014g04640	RLK-Pelle_DLSV	chr19:4944143-4947633	0.144639	0.509429	0.283923	39.1869
VIT_219s0014g04600	RLK-Pelle_DLSV	chr19:4902836-4913336	VIT_219s0014g04630	RLK-Pelle_DLSV	chr19:4935420-4943417	0.0749731	0.196151	0.382221	15.0886
VIT_219s0014g04600	RLK-Pelle_DLSV	chr19:4902836-4913336	VIT_219s0014g04640	RLK-Pelle_DLSV	chr19:4944143-4947633	0.163432	0.514445	0.317686	39.5727
VIT_219s0014g04630	RLK-Pelle_DLSV	chr19:4935420-4943417	VIT_219s0014g04640	RLK-Pelle_DLSV	chr19:4944143-4947633	0.148475	0.510313	0.29095	39.2548
VIT_203s0088g00010	RLK-Pelle_L-LEC	chr3:7987095-7989378	VIT_203s0088g00040	RLK-Pelle_L-LEC	chr3:8018857-8020373	0.0501608	0.0969373	0.517457	7.45672
VIT_203s0097g00030	RLK-Pelle_L-LEC	chr3:9739267-9741619	VIT_203s0097g00070	RLK-Pelle_L-LEC	chr3:9757026-9757857	0.0163866	0.0233823	0.700813	1.79864
VIT_203s0097g00070	RLK-Pelle_L-LEC	chr3:9757026-9757857	VIT_203s0097g00110	RLK-Pelle_L-LEC	chr3:9826280-9828619	0.0293257	0.112242	0.261271	8.63402
VIT_203s0097g00110	RLK-Pelle_L-LEC	chr3:9826280-9828619	VIT_203s0097g00120	RLK-Pelle_L-LEC	chr3:9859134-9861149	0.202059	0.634558	0.318425	48.8122
VIT_203s0097g00110	RLK-Pelle_L-LEC	chr3:9826280-9828619	VIT_203s0097g00130	RLK-Pelle_L-LEC	chr3:9890581-9892416	0.229004	0.640844	0.357348	49.2957
VIT_203s0097g00120	RLK-Pelle_L-LEC	chr3:9859134-9861149	VIT_203s0097g00130	RLK-Pelle_L-LEC	chr3:9890581-9892416	0.0595611	0.0869599	0.684926	6.68922
VIT_203s0167g00020	RLK-Pelle_L-LEC	chr3:12200728-12203131	VIT_203s0167g00030	RLK-Pelle_L-LEC	chr3:12205951-12207930	0.0486986	0.0714613	0.681468	5.49703
VIT_203s0167g00020	RLK-Pelle_L-LEC	chr3:12200728-12203131	VIT_203s0167g00050	RLK-Pelle_L-LEC	chr3:12210179-12212744	0.341927	1.12008	0.30527	86.16
VIT_203s0167g00030	RLK-Pelle_L-LEC	chr3:12205951-12207930	VIT_203s0167g00050	RLK-Pelle_L-LEC	chr3:12210179-12212744	0.339225	1.28342	0.264313	98.7247
VIT_208s0058g00280	RLK-Pelle_L-LEC	chr8:9110039-9117001	VIT_208s0058g00290	RLK-Pelle_L-LEC	chr8:9147574-9149192	0.473133	2.56016	0.184806	196.935
VIT_208s0007g06560	RLK-Pelle_L-LEC	chr8:20285632-20287724	VIT_208s0007g06570	RLK-Pelle_L-LEC	chr8:20289654-20291803	0.245484	0.72197	0.34002	55.5361
VIT_208s0007g06560	RLK-Pelle_L-LEC	chr8:20285632-20287724	VIT_208s0007g06580	RLK-Pelle_L-LEC	chr8:20292190-20294580	0.238682	0.657658	0.362927	50.5891
VIT_208s0007g06560	RLK-Pelle_L-LEC	chr8:20285632-20287724	VIT_208s0007g06610	RLK-Pelle_L-LEC	chr8:20316475-20318880	0.185972	0.583565	0.318684	44.8896
VIT_208s0007g06570	RLK-Pelle_L-LEC	chr8:20289654-20291803	VIT_208s0007g06580	RLK-Pelle_L-LEC	chr8:20292190-20294580	0.146545	0.308121	0.475608	23.7016
VIT_208s0007g06570	RLK-Pelle_L-LEC	chr8:20289654-20291803	VIT_208s0007g06610	RLK-Pelle_L-LEC	chr8:20316475-20318880	0.23483	0.661533	0.354979	50.8872
VIT_208s0007g06580	RLK-Pelle_L-LEC	chr8:20292190-20294580	VIT_208s0007g06610	RLK-Pelle_L-LEC	chr8:20316475-20318880	0.227819	0.635161	0.358679	48.8586
VIT_213s0067g01570	RLK-Pelle_L-LEC	chr13:886132-887624	VIT_213s0067g01590	RLK-Pelle_L-LEC	chr13:897006-899527	0.0183542	0.0288266	0.636711	2.21743
VIT_213s0067g01590	RLK-Pelle_L-LEC	chr13:897006-899527	VIT_213s0067g01640	RLK-Pelle_L-LEC	chr13:921750-923773	0.0185594	0.0396821	0.467701	3.05247
VIT_218s0041g01140	RLK-Pelle_L-LEC	chr18:25769243-25771054	VIT_218s0041g01160	RLK-Pelle_L-LEC	chr18:25797007-25799964	0.0367046	0.079054	0.464297	6.08108
VIT_218s0041g01140	RLK-Pelle_L-LEC	chr18:25769243-25771054	VIT_218s0041g01170	RLK-Pelle_L-LEC	chr18:25805856-25807616	0.0396674	0.0773814	0.512622	5.95242
VIT_218s0041g01160	RLK-Pelle_L-LEC	chr18:25797007-25799964	VIT_218s0041g01170	RLK-Pelle_L-LEC	chr18:25805856-25807616	0.0209647	0.0459718	0.456033	3.5363
VIT_218s0041g01160	RLK-Pelle_L-LEC	chr18:25797007-25799964	VIT_218s0041g01210	RLK-Pelle_L-LEC	chr18:25830848-25832659	0.0337321	0.0788026	0.428058	6.06174
VIT_218s0041g01170	RLK-Pelle_L-LEC	chr18:25805856-25807616	VIT_218s0041g01210	RLK-Pelle_L-LEC	chr18:25830848-25832659	0.0354364	0.075729	0.467937	5.82531
VIT_201s0011g03890	RLK-Pelle_LRK10L-2	chr1:3548907-3552245	VIT_201s0011g03900	RLK-Pelle_LRK10L-2	chr1:3557361-3558382	0.133378	0.663089	0.201146	51.0068
VIT_201s0011g04280	RLK-Pelle_LRK10L-2	chr1:3880376-3883130	VIT_201s0011g04290	RLK-Pelle_LRK10L-2	chr1:3887271-3888440	0.107306	0.556669	0.192764	42.8207
VIT_214s0006g02630	RLK-Pelle_LRK10L-2	chr14:20520308-20527104	VIT_214s0006g02650	RLK-Pelle_LRK10L-2	chr14:20621952-20622975	0.169985	0.423189	0.401677	32.553
VIT_214s0006g02650	RLK-Pelle_LRK10L-2	chr14:20621952-20622975	VIT_214s0006g02660	RLK-Pelle_LRK10L-2	chr14:20629051-20632107	0.236953	1.30382	0.181737	100.294
VIT_216s0039g01180	RLK-Pelle_LRK10L-2	chr16:650978-654881	VIT_216s0039g01200	RLK-Pelle_LRK10L-2	chr16:657926-661428	0.615132	2.33542	0.263392	179.648
VIT_216s0039g01180	RLK-Pelle_LRK10L-2	chr16:650978-654881	VIT_216s0039g01210	RLK-Pelle_LRK10L-2	chr16:663448-667264	0.328795	0.768012	0.428112	59.0779
VIT_216s0039g01200	RLK-Pelle_LRK10L-2	chr16:657926-661428	VIT_216s0039g01210	RLK-Pelle_LRK10L-2	chr16:663448-667264	0.679313	1.98973	0.34141	153.056
VIT_216s0039g01200	RLK-Pelle_LRK10L-2	chr16:657926-661428	VIT_216s0039g01250	RLK-Pelle_LRK10L-2	chr16:688617-689589	0.152564	0.75075	0.203216	57.75
VIT_216s0039g01200	RLK-Pelle_LRK10L-2	chr16:657926-661428	VIT_216s0039g01260	RLK-Pelle_LRK10L-2	chr16:692537-693852	0.376894	1.654	0.227869	127.231
VIT_216s0039g01210	RLK-Pelle_LRK10L-2	chr16:663448-667264	VIT_216s0039g01250	RLK-Pelle_LRK10L-2	chr16:688617-689589	0.369885	2.8464	0.129948	218.954
VIT_216s0039g01210	RLK-Pelle_LRK10L-2	chr16:663448-667264	VIT_216s0039g01260	RLK-Pelle_LRK10L-2	chr16:692537-693852	0.121076	0.52127	0.232271	40.0977
VIT_216s0039g01250	RLK-Pelle_LRK10L-2	chr16:688617-689589	VIT_216s0039g01260	RLK-Pelle_LRK10L-2	chr16:692537-693852	0.623263	0.340396	1.83099	26.1843
VIT_216s0039g01250	RLK-Pelle_LRK10L-2	chr16:688617-689589	VIT_216s0039g01310	RLK-Pelle_LRK10L-2	chr16:717950-720630	0.333664	2.3318	0.143093	179.369
VIT_216s0039g01260	RLK-Pelle_LRK10L-2	chr16:692537-693852	VIT_216s0039g01310	RLK-Pelle_LRK10L-2	chr16:717950-720630	0.196243	1.16157	0.168946	89.3519
VIT_216s0039g01260	RLK-Pelle_LRK10L-2	chr16:692537-693852	VIT_216s0039g01330	RLK-Pelle_LRK10L-2	chr16:725728-728200	0.383541	2.34723	0.163401	180.556
VIT_216s0039g01310	RLK-Pelle_LRK10L-2	chr16:717950-720630	VIT_216s0039g01330	RLK-Pelle_LRK10L-2	chr16:725728-728200	0.678819	1.99377	0.340469	153.367
VIT_216s0013g01170	RLK-Pelle_LRK10L-2	chr16:7287620-7288945	VIT_216s0013g01190	RLK-Pelle_LRK10L-2	chr16:7341434-7344636	0.0233742	0.0115387	2.02572	0.887591
VIT_216s0013g01170	RLK-Pelle_LRK10L-2	chr16:7287620-7288945	VIT_216s0013g01192	RLK-Pelle_LRK10L-2	chr16:7348372-7348929	0.223985	0.222674	1.00589	17.1288
VIT_216s0013g01190	RLK-Pelle_LRK10L-2	chr16:7341434-7344636	VIT_216s0013g01192	RLK-Pelle_LRK10L-2	chr16:7348372-7348929	0.252685	0.23661	1.06794	18.2008
VIT_216s0013g01190	RLK-Pelle_LRK10L-2	chr16:7341434-7344636	VIT_216s0013g01200	RLK-Pelle_LRK10L-2	chr16:7432681-7439145	0.0398447	0.0333852	1.19348	2.56809
VIT_216s0013g01192	RLK-Pelle_LRK10L-2	chr16:7348372-7348929	VIT_216s0013g01200	RLK-Pelle_LRK10L-2	chr16:7432681-7439145	0.243755	0.240302	1.01437	18.4848
VIT_216s0013g01200	RLK-Pelle_LRK10L-2	chr16:7432681-7439145	VIT_216s0013g01230	RLK-Pelle_LRK10L-2	chr16:7454115-7457528	0.0383225	0.0262035	1.46249	2.01566
VIT_216s0013g01310	RLK-Pelle_LRK10L-2	chr16:7664252-7665913	VIT_216s0013g01320	RLK-Pelle_LRK10L-2	chr16:7734643-7737756	0.385264	1.9073	0.201994	146.716
VIT_216s0013g01320	RLK-Pelle_LRK10L-2	chr16:7734643-7737756	VIT_216s0013g01350	RLK-Pelle_LRK10L-2	chr16:7788468-7789539	0.422268	1.77103	0.238431	136.233
VIT_216s0013g01350	RLK-Pelle_LRK10L-2	chr16:7788468-7789539	VIT_216s0013g01370	RLK-Pelle_LRK10L-2	chr16:7884897-7885983	0.698034	0.327357	2.13233	25.1813
VIT_216s0013g01370	RLK-Pelle_LRK10L-2	chr16:7884897-7885983	VIT_216s0013g01383	RLK-Pelle_LRK10L-2	chr16:7932224-7933162	0.0513753	0.0298547	1.72084	2.29651
VIT_216s0013g01370	RLK-Pelle_LRK10L-2	chr16:7884897-7885983	VIT_216s0013g01386	RLK-Pelle_LRK10L-2	chr16:7939170-7942326	0.0156437	0.109785	0.142494	8.44497
VIT_216s0013g01370	RLK-Pelle_LRK10L-2	chr16:7884897-7885983	VIT_216s0013g01390	RLK-Pelle_LRK10L-2	chr16:7956444-7957515	0.684643	0.345721	1.98033	26.5939
VIT_216s0013g01383	RLK-Pelle_LRK10L-2	chr16:7932224-7933162	VIT_216s0013g01386	RLK-Pelle_LRK10L-2	chr16:7939170-7942326	0.0450893	0.129527	0.348108	9.96361
VIT_216s0013g01383	RLK-Pelle_LRK10L-2	chr16:7932224-7933162	VIT_216s0013g01390	RLK-Pelle_LRK10L-2	chr16:7956444-7957515	0.586915	0.311625	1.8834	23.9711
VIT_216s0013g01386	RLK-Pelle_LRK10L-2	chr16:7939170-7942326	VIT_216s0013g01390	RLK-Pelle_LRK10L-2	chr16:7956444-7957515	0.421715	2.09168	0.201616	160.898
VIT_216s0022g01640	RLK-Pelle_LRK10L-2	chr16:13726161-13727636	VIT_216s0022g01650	RLK-Pelle_LRK10L-2	chr16:13732870-13735892	0.514105	1.77143	0.29022	136.264
VIT_216s0022g01640	RLK-Pelle_LRK10L-2	chr16:13726161-13727636	VIT_216s0022g01660	RLK-Pelle_LRK10L-2	chr16:13741352-13743620	0.198756	0.730626	0.272036	56.202
VIT_216s0022g01640	RLK-Pelle_LRK10L-2	chr16:13726161-13727636	VIT_216s0022g01670	RLK-Pelle_LRK10L-2	chr16:13753802-13758187	0.441819	2.2211	0.198919	170.854
VIT_216s0022g01640	RLK-Pelle_LRK10L-2	chr16:13726161-13727636	VIT_216s0022g01710	RLK-Pelle_LRK10L-2	chr16:13817178-13819671	0.452244	2.26357	0.199793	174.121
VIT_216s0022g01650	RLK-Pelle_LRK10L-2	chr16:13732870-13735892	VIT_216s0022g01660	RLK-Pelle_LRK10L-2	chr16:13741352-13743620	0.660675	3.49047	0.18928	268.498
VIT_216s0022g01650	RLK-Pelle_LRK10L-2	chr16:13732870-13735892	VIT_216s0022g01670	RLK-Pelle_LRK10L-2	chr16:13753802-13758187	0.14747	0.458409	0.321698	35.2623
VIT_216s0022g01650	RLK-Pelle_LRK10L-2	chr16:13732870-13735892	VIT_216s0022g01710	RLK-Pelle_LRK10L-2	chr16:13817178-13819671	0.163534	0.655533	0.249467	50.4256
VIT_216s0022g01660	RLK-Pelle_LRK10L-2	chr16:13741352-13743620	VIT_216s0022g01670	RLK-Pelle_LRK10L-2	chr16:13753802-13758187	0.432483	2.19833	0.196732	169.102
VIT_216s0022g01660	RLK-Pelle_LRK10L-2	chr16:13741352-13743620	VIT_216s0022g01710	RLK-Pelle_LRK10L-2	chr16:13817178-13819671	0.592513	2.39491	0.247405	184.224
VIT_216s0022g01660	RLK-Pelle_LRK10L-2	chr16:13741352-13743620	VIT_216s0022g01720	RLK-Pelle_LRK10L-2	chr16:13821011-13822836	0.105759	0.646641	0.163552	49.7416
VIT_216s0022g01670	RLK-Pelle_LRK10L-2	chr16:13753802-13758187	VIT_216s0022g01710	RLK-Pelle_LRK10L-2	chr16:13817178-13819671	0.137107	0.598116	0.229232	46.0089
VIT_216s0022g01670	RLK-Pelle_LRK10L-2	chr16:13753802-13758187	VIT_216s0022g01720	RLK-Pelle_LRK10L-2	chr16:13821011-13822836	0.414798	1.93789	0.214046	149.069
VIT_216s0022g01710	RLK-Pelle_LRK10L-2	chr16:13817178-13819671	VIT_216s0022g01720	RLK-Pelle_LRK10L-2	chr16:13821011-13822836	0.462752	1.87034	0.247416	143.872
VIT_216s0050g01700	RLK-Pelle_LRK10L-2	chr16:18629362-18636211	VIT_216s0050g01720	RLK-Pelle_LRK10L-2	chr16:18658861-18659710	0.0477538	0.332028	0.143824	25.5406
VIT_216s0050g02020	RLK-Pelle_LRK10L-2	chr16:18992913-18993994	VIT_216s0050g02030	RLK-Pelle_LRK10L-2	chr16:19003897-19004978	0.0032415	0.00588238	0.551052	0.452491
VIT_216s0050g02020	RLK-Pelle_LRK10L-2	chr16:18992913-18993994	VIT_216s0050g02060	RLK-Pelle_LRK10L-2	chr16:19038205-19039529	0.406743	1.7283	0.235343	132.946
VIT_216s0050g02030	RLK-Pelle_LRK10L-2	chr16:19003897-19004978	VIT_216s0050g02060	RLK-Pelle_LRK10L-2	chr16:19038205-19039529	0.382986	1.79256	0.213654	137.889
VIT_216s0050g02700	RLK-Pelle_LRK10L-2	chr16:19741448-19742780	VIT_216s0050g02720	RLK-Pelle_LRK10L-2	chr16:19745443-19747863	0.352046	3.29463	0.106854	253.433
VIT_216s0050g02700	RLK-Pelle_LRK10L-2	chr16:19741448-19742780	VIT_216s0050g02740	RLK-Pelle_LRK10L-2	chr16:19773256-19776543	0.0520617	0.473454	0.109962	36.4195
VIT_216s0050g02700	RLK-Pelle_LRK10L-2	chr16:19741448-19742780	VIT_216s0050g02760	RLK-Pelle_LRK10L-2	chr16:19780648-19781656	0.544106	0.410643	1.32501	31.5879
VIT_216s0050g02720	RLK-Pelle_LRK10L-2	chr16:19745443-19747863	VIT_216s0050g02740	RLK-Pelle_LRK10L-2	chr16:19773256-19776543	0.806795	4.01815	0.200788	309.088
VIT_216s0050g02720	RLK-Pelle_LRK10L-2	chr16:19745443-19747863	VIT_216s0050g02760	RLK-Pelle_LRK10L-2	chr16:19780648-19781656	0.143397	0.769124	0.186442	59.1634
VIT_216s0050g02740	RLK-Pelle_LRK10L-2	chr16:19773256-19776543	VIT_216s0148g00010	RLK-Pelle_LRK10L-2	chr16:19868139-19870427	0.791504	3.84904	0.205637	296.08
VIT_216s0050g02740	RLK-Pelle_LRK10L-2	chr16:19773256-19776543	VIT_216s0148g00020	RLK-Pelle_LRK10L-2	chr16:19870995-19874150	0.352248	0.865166	0.407146	66.5512
VIT_216s0050g02760	RLK-Pelle_LRK10L-2	chr16:19780648-19781656	VIT_216s0148g00010	RLK-Pelle_LRK10L-2	chr16:19868139-19870427	0.152838	0.68595	0.222812	52.7654
VIT_216s0050g02760	RLK-Pelle_LRK10L-2	chr16:19780648-19781656	VIT_216s0148g00020	RLK-Pelle_LRK10L-2	chr16:19870995-19874150	0.384002	1.8094	0.212227	139.184
VIT_216s0148g00010	RLK-Pelle_LRK10L-2	chr16:19868139-19870427	VIT_216s0148g00020	RLK-Pelle_LRK10L-2	chr16:19870995-19874150	0.653101	2.71867	0.240228	209.129
VIT_216s0148g00010	RLK-Pelle_LRK10L-2	chr16:19868139-19870427	VIT_216s0148g00030	RLK-Pelle_LRK10L-2	chr16:19910936-19914631	0.240663	0.633786	0.379723	48.7528
VIT_216s0148g00020	RLK-Pelle_LRK10L-2	chr16:19870995-19874150	VIT_216s0148g00030	RLK-Pelle_LRK10L-2	chr16:19910936-19914631	0.668031	2.74111	0.243708	210.855
VIT_216s0148g00030	RLK-Pelle_LRK10L-2	chr16:19910936-19914631	VIT_216s0148g00040	RLK-Pelle_LRK10L-2	chr16:19987313-19990464	0.0216013	0.0523283	0.412805	4.02525
VIT_216s0148g00030	RLK-Pelle_LRK10L-2	chr16:19910936-19914631	VIT_216s0148g00050	RLK-Pelle_LRK10L-2	chr16:19993749-19999374	0.387329	1.95609	0.198012	150.469
VIT_216s0148g00030	RLK-Pelle_LRK10L-2	chr16:19910936-19914631	VIT_216s0148g00060	RLK-Pelle_LRK10L-2	chr16:20006144-20008592	0.248433	0.617471	0.40234	47.4978
VIT_216s0148g00030	RLK-Pelle_LRK10L-2	chr16:19910936-19914631	VIT_216s0148g00070	RLK-Pelle_LRK10L-2	chr16:20009430-20012767	0.799488	1.72177	0.464342	132.444
VIT_216s0148g00040	RLK-Pelle_LRK10L-2	chr16:19987313-19990464	VIT_216s0148g00050	RLK-Pelle_LRK10L-2	chr16:19993749-19999374	0.374711	1.98673	0.188607	152.825
VIT_216s0148g00040	RLK-Pelle_LRK10L-2	chr16:19987313-19990464	VIT_216s0148g00060	RLK-Pelle_LRK10L-2	chr16:20006144-20008592	0.243954	0.622573	0.391848	47.8902
VIT_216s0148g00040	RLK-Pelle_LRK10L-2	chr16:19987313-19990464	VIT_216s0148g00070	RLK-Pelle_LRK10L-2	chr16:20009430-20012767	0.797987	1.97482	0.40408	151.909
VIT_216s0148g00050	RLK-Pelle_LRK10L-2	chr16:19993749-19999374	VIT_216s0148g00060	RLK-Pelle_LRK10L-2	chr16:20006144-20008592	0.393266	2.16469	0.181673	166.515
VIT_216s0148g00050	RLK-Pelle_LRK10L-2	chr16:19993749-19999374	VIT_216s0148g00070	RLK-Pelle_LRK10L-2	chr16:20009430-20012767	0.136416	0.574231	0.237563	44.1716
VIT_216s0148g00050	RLK-Pelle_LRK10L-2	chr16:19993749-19999374	VIT_216s0148g00110	RLK-Pelle_LRK10L-2	chr16:20038526-20041227	0.386227	2.10532	0.183453	161.947
VIT_216s0148g00060	RLK-Pelle_LRK10L-2	chr16:20006144-20008592	VIT_216s0148g00070	RLK-Pelle_LRK10L-2	chr16:20009430-20012767	0.789748	1.68539	0.468585	129.645
VIT_216s0148g00060	RLK-Pelle_LRK10L-2	chr16:20006144-20008592	VIT_216s0148g00110	RLK-Pelle_LRK10L-2	chr16:20038526-20041227	0.0483479	0.0811418	0.595845	6.24168
VIT_216s0148g00060	RLK-Pelle_LRK10L-2	chr16:20006144-20008592	VIT_216s0148g00120	RLK-Pelle_LRK10L-2	chr16:20043858-20045218	0.351315	2.2631	0.155236	174.085
VIT_216s0148g00070	RLK-Pelle_LRK10L-2	chr16:20009430-20012767	VIT_216s0148g00110	RLK-Pelle_LRK10L-2	chr16:20038526-20041227	0.797026	1.93129	0.412691	148.561
VIT_216s0148g00070	RLK-Pelle_LRK10L-2	chr16:20009430-20012767	VIT_216s0148g00120	RLK-Pelle_LRK10L-2	chr16:20043858-20045218	0.0229788	0.0791197	0.290431	6.08613
VIT_216s0148g00070	RLK-Pelle_LRK10L-2	chr16:20009430-20012767	VIT_216s0148g00130	RLK-Pelle_LRK10L-2	chr16:20056003-20057174	0.422701	1.23529	0.342187	95.0227
VIT_216s0148g00110	RLK-Pelle_LRK10L-2	chr16:20038526-20041227	VIT_216s0148g00120	RLK-Pelle_LRK10L-2	chr16:20043858-20045218	0.348359	2.97731	0.117004	229.024
VIT_216s0148g00110	RLK-Pelle_LRK10L-2	chr16:20038526-20041227	VIT_216s0148g00130	RLK-Pelle_LRK10L-2	chr16:20056003-20057174	0.146953	0.685637	0.21433	52.7413
VIT_216s0148g00110	RLK-Pelle_LRK10L-2	chr16:20038526-20041227	VIT_216s0148g00140	RLK-Pelle_LRK10L-2	chr16:20059691-20062915	0.622563	1.73182	0.359484	133.217
VIT_216s0148g00110	RLK-Pelle_LRK10L-2	chr16:20038526-20041227	VIT_216s0148g00150	RLK-Pelle_LRK10L-2	chr16:20086254-20087350	0.369342	2.00798	0.183937	154.46
VIT_216s0148g00110	RLK-Pelle_LRK10L-2	chr16:20038526-20041227	VIT_216s0148g00160	RLK-Pelle_LRK10L-2	chr16:20099434-20102224	0.152841	0.681993	0.224109	52.461
VIT_216s0148g00120	RLK-Pelle_LRK10L-2	chr16:20043858-20045218	VIT_216s0148g00130	RLK-Pelle_LRK10L-2	chr16:20056003-20057174	0.570497	0.384442	1.48396	29.5724
VIT_216s0148g00120	RLK-Pelle_LRK10L-2	chr16:20043858-20045218	VIT_216s0148g00140	RLK-Pelle_LRK10L-2	chr16:20059691-20062915	0.121279	0.493332	0.245837	37.9486
VIT_216s0148g00120	RLK-Pelle_LRK10L-2	chr16:20043858-20045218	VIT_216s0148g00150	RLK-Pelle_LRK10L-2	chr16:20086254-20087350	0.185672	0.0934363	1.98714	7.18741
VIT_216s0148g00120	RLK-Pelle_LRK10L-2	chr16:20043858-20045218	VIT_216s0148g00160	RLK-Pelle_LRK10L-2	chr16:20099434-20102224	0.555728	0.357507	1.55445	27.5005
VIT_216s0148g00120	RLK-Pelle_LRK10L-2	chr16:20043858-20045218	VIT_216s0148g00180	RLK-Pelle_LRK10L-2	chr16:20104333-20107812	0.0888055	0.452333	0.196328	34.7948
VIT_216s0148g00130	RLK-Pelle_LRK10L-2	chr16:20056003-20057174	VIT_216s0148g00140	RLK-Pelle_LRK10L-2	chr16:20059691-20062915	0.41273	1.76399	0.233975	135.692
VIT_216s0148g00130	RLK-Pelle_LRK10L-2	chr16:20056003-20057174	VIT_216s0148g00150	RLK-Pelle_LRK10L-2	chr16:20086254-20087350	0.611214	0.404193	1.51218	31.0918
VIT_216s0148g00130	RLK-Pelle_LRK10L-2	chr16:20056003-20057174	VIT_216s0148g00160	RLK-Pelle_LRK10L-2	chr16:20099434-20102224	0.0727843	0.0551858	1.3189	4.24506
VIT_216s0148g00130	RLK-Pelle_LRK10L-2	chr16:20056003-20057174	VIT_216s0148g00180	RLK-Pelle_LRK10L-2	chr16:20104333-20107812	0.44871	1.9366	0.2317	148.969
VIT_216s0148g00140	RLK-Pelle_LRK10L-2	chr16:20059691-20062915	VIT_216s0148g00150	RLK-Pelle_LRK10L-2	chr16:20086254-20087350	0.0975068	0.269498	0.361809	20.7306
VIT_216s0148g00140	RLK-Pelle_LRK10L-2	chr16:20059691-20062915	VIT_216s0148g00160	RLK-Pelle_LRK10L-2	chr16:20099434-20102224	0.407102	1.7139	0.237531	131.838
VIT_216s0148g00140	RLK-Pelle_LRK10L-2	chr16:20059691-20062915	VIT_216s0148g00180	RLK-Pelle_LRK10L-2	chr16:20104333-20107812	0.146689	0.166486	0.881092	12.8066
VIT_216s0148g00150	RLK-Pelle_LRK10L-2	chr16:20086254-20087350	VIT_216s0148g00160	RLK-Pelle_LRK10L-2	chr16:20099434-20102224	0.582376	0.361804	1.60964	27.8311
VIT_216s0148g00150	RLK-Pelle_LRK10L-2	chr16:20086254-20087350	VIT_216s0148g00180	RLK-Pelle_LRK10L-2	chr16:20104333-20107812	0.0702808	0.224858	0.312557	17.2967
VIT_216s0148g00150	RLK-Pelle_LRK10L-2	chr16:20086254-20087350	VIT_216s0148g00210	RLK-Pelle_LRK10L-2	chr16:20146548-20151109	0.43511	2.089	0.208286	160.692
VIT_216s0148g00160	RLK-Pelle_LRK10L-2	chr16:20099434-20102224	VIT_216s0148g00180	RLK-Pelle_LRK10L-2	chr16:20104333-20107812	0.464422	2.35883	0.196887	181.449
VIT_216s0148g00160	RLK-Pelle_LRK10L-2	chr16:20099434-20102224	VIT_216s0148g00210	RLK-Pelle_LRK10L-2	chr16:20146548-20151109	0.190623	0.870128	0.219074	66.9329
VIT_216s0148g00160	RLK-Pelle_LRK10L-2	chr16:20099434-20102224	VIT_216s0148g00220	RLK-Pelle_LRK10L-2	chr16:20152534-20153610	0.606908	0.419318	1.44737	32.2552
VIT_216s0148g00180	RLK-Pelle_LRK10L-2	chr16:20104333-20107812	VIT_216s0148g00210	RLK-Pelle_LRK10L-2	chr16:20146548-20151109	0.774412	2.92779	0.264504	225.214
VIT_216s0148g00180	RLK-Pelle_LRK10L-2	chr16:20104333-20107812	VIT_216s0148g00220	RLK-Pelle_LRK10L-2	chr16:20152534-20153610	0.114395	0.568057	0.20138	43.6967
VIT_216s0148g00180	RLK-Pelle_LRK10L-2	chr16:20104333-20107812	VIT_216s0148g00230	RLK-Pelle_LRK10L-2	chr16:20178325-20217656	0.0731941	0.225743	0.324236	17.3649
VIT_216s0148g00210	RLK-Pelle_LRK10L-2	chr16:20146548-20151109	VIT_216s0148g00220	RLK-Pelle_LRK10L-2	chr16:20152534-20153610	0.410515	1.61573	0.254073	124.287
VIT_216s0148g00210	RLK-Pelle_LRK10L-2	chr16:20146548-20151109	VIT_216s0148g00230	RLK-Pelle_LRK10L-2	chr16:20178325-20217656	0.39282	2.07524	0.189289	159.634
VIT_216s0148g00210	RLK-Pelle_LRK10L-2	chr16:20146548-20151109	VIT_216s0148g00240	RLK-Pelle_LRK10L-2	chr16:20221579-20224398	0.122901	0.822634	0.149399	63.2795
VIT_216s0148g00210	RLK-Pelle_LRK10L-2	chr16:20146548-20151109	VIT_216s0148g00260	RLK-Pelle_LRK10L-2	chr16:20226506-20230230	0.674684	2.6933	0.250505	207.177
VIT_216s0148g00220	RLK-Pelle_LRK10L-2	chr16:20152534-20153610	VIT_216s0148g00230	RLK-Pelle_LRK10L-2	chr16:20178325-20217656	0.192799	0.115477	1.66958	8.88287
VIT_216s0148g00220	RLK-Pelle_LRK10L-2	chr16:20152534-20153610	VIT_216s0148g00240	RLK-Pelle_LRK10L-2	chr16:20221579-20224398	0.528573	0.227813	2.3202	17.5241
VIT_216s0148g00220	RLK-Pelle_LRK10L-2	chr16:20152534-20153610	VIT_216s0148g00260	RLK-Pelle_LRK10L-2	chr16:20226506-20230230	0.115444	0.575971	0.200433	44.3054
VIT_216s0148g00230	RLK-Pelle_LRK10L-2	chr16:20178325-20217656	VIT_216s0148g00240	RLK-Pelle_LRK10L-2	chr16:20221579-20224398	0.512986	0.222575	2.30477	17.1212
VIT_216s0148g00230	RLK-Pelle_LRK10L-2	chr16:20178325-20217656	VIT_216s0148g00260	RLK-Pelle_LRK10L-2	chr16:20226506-20230230	0.106057	0.35968	0.294866	27.6677
VIT_216s0148g00230	RLK-Pelle_LRK10L-2	chr16:20178325-20217656	VIT_216s0148g00280	RLK-Pelle_LRK10L-2	chr16:20258614-20259861	0.146307	0.0893914	1.6367	6.87626
VIT_216s0148g00230	RLK-Pelle_LRK10L-2	chr16:20178325-20217656	VIT_216s0148g00290	RLK-Pelle_LRK10L-2	chr16:20274044-20277550	0.13742	0.59879	0.229495	46.0608
VIT_216s0148g00240	RLK-Pelle_LRK10L-2	chr16:20221579-20224398	VIT_216s0148g00260	RLK-Pelle_LRK10L-2	chr16:20226506-20230230	0.398156	1.8282	0.217786	140.631
VIT_216s0148g00240	RLK-Pelle_LRK10L-2	chr16:20221579-20224398	VIT_216s0148g00280	RLK-Pelle_LRK10L-2	chr16:20258614-20259861	0.495023	0.214399	2.30889	16.4922
VIT_216s0148g00240	RLK-Pelle_LRK10L-2	chr16:20221579-20224398	VIT_216s0148g00290	RLK-Pelle_LRK10L-2	chr16:20274044-20277550	0.336948	1.99925	0.168537	153.788
VIT_216s0148g00240	RLK-Pelle_LRK10L-2	chr16:20221579-20224398	VIT_216s0148g00300	RLK-Pelle_LRK10L-2	chr16:20279441-20286777	0.118738	0.702429	0.169039	54.033
VIT_216s0148g00260	RLK-Pelle_LRK10L-2	chr16:20226506-20230230	VIT_216s0148g00280	RLK-Pelle_LRK10L-2	chr16:20258614-20259861	0.107272	0.573049	0.187195	44.0807
VIT_216s0148g00260	RLK-Pelle_LRK10L-2	chr16:20226506-20230230	VIT_216s0148g00290	RLK-Pelle_LRK10L-2	chr16:20274044-20277550	0.257841	0.686491	0.375593	52.807
VIT_216s0148g00260	RLK-Pelle_LRK10L-2	chr16:20226506-20230230	VIT_216s0148g00300	RLK-Pelle_LRK10L-2	chr16:20279441-20286777	0.583728	2.77294	0.210509	213.303
VIT_216s0148g00260	RLK-Pelle_LRK10L-2	chr16:20226506-20230230	VIT_216s0148g00320	RLK-Pelle_LRK10L-2	chr16:20320617-20324924	0.662931	2.25555	0.29391	173.504
VIT_216s0148g00280	RLK-Pelle_LRK10L-2	chr16:20258614-20259861	VIT_216s0148g00290	RLK-Pelle_LRK10L-2	chr16:20274044-20277550	0.114017	0.727943	0.156629	55.9956
VIT_216s0148g00280	RLK-Pelle_LRK10L-2	chr16:20258614-20259861	VIT_216s0148g00300	RLK-Pelle_LRK10L-2	chr16:20279441-20286777	0.256623	1.71652	0.149502	132.04
VIT_216s0148g00280	RLK-Pelle_LRK10L-2	chr16:20258614-20259861	VIT_216s0148g00320	RLK-Pelle_LRK10L-2	chr16:20320617-20324924	0.339385	1.61795	0.209762	124.458
VIT_216s0148g00280	RLK-Pelle_LRK10L-2	chr16:20258614-20259861	VIT_216s0148g00330	RLK-Pelle_LRK10L-2	chr16:20327534-20328814	0.199207	0.0897192	2.22033	6.90148
VIT_216s0148g00290	RLK-Pelle_LRK10L-2	chr16:20274044-20277550	VIT_216s0148g00300	RLK-Pelle_LRK10L-2	chr16:20279441-20286777	0.57261	1.86731	0.30665	143.639
VIT_216s0148g00290	RLK-Pelle_LRK10L-2	chr16:20274044-20277550	VIT_216s0148g00320	RLK-Pelle_LRK10L-2	chr16:20320617-20324924	0.679529	2.29147	0.296547	176.267
VIT_216s0148g00290	RLK-Pelle_LRK10L-2	chr16:20274044-20277550	VIT_216s0148g00330	RLK-Pelle_LRK10L-2	chr16:20327534-20328814	0.150934	0.656662	0.229851	50.5124
VIT_216s0148g00300	RLK-Pelle_LRK10L-2	chr16:20279441-20286777	VIT_216s0148g00320	RLK-Pelle_LRK10L-2	chr16:20320617-20324924	0.232	0.726208	0.319467	55.8622
VIT_216s0148g00300	RLK-Pelle_LRK10L-2	chr16:20279441-20286777	VIT_216s0148g00330	RLK-Pelle_LRK10L-2	chr16:20327534-20328814	0.264957	2.15095	0.123181	165.458
VIT_216s0148g00300	RLK-Pelle_LRK10L-2	chr16:20279441-20286777	VIT_216s0148g00360	RLK-Pelle_LRK10L-2	chr16:20360836-20364530	0.579912	1.82135	0.318397	140.104
VIT_216s0148g00320	RLK-Pelle_LRK10L-2	chr16:20320617-20324924	VIT_216s0148g00330	RLK-Pelle_LRK10L-2	chr16:20327534-20328814	0.354415	1.97682	0.179285	152.063
VIT_216s0148g00320	RLK-Pelle_LRK10L-2	chr16:20320617-20324924	VIT_216s0148g00360	RLK-Pelle_LRK10L-2	chr16:20360836-20364530	0.696599	2.3151	0.300894	178.084
VIT_216s0148g00320	RLK-Pelle_LRK10L-2	chr16:20320617-20324924	VIT_216s0148g00370	RLK-Pelle_LRK10L-2	chr16:20366575-20370115	0.253393	0.763044	0.332082	58.6957
VIT_216s0148g00330	RLK-Pelle_LRK10L-2	chr16:20327534-20328814	VIT_216s0148g00360	RLK-Pelle_LRK10L-2	chr16:20360836-20364530	0.15749	0.670062	0.235038	51.5432
VIT_216s0148g00330	RLK-Pelle_LRK10L-2	chr16:20327534-20328814	VIT_216s0148g00370	RLK-Pelle_LRK10L-2	chr16:20366575-20370115	0.376556	2.22562	0.169191	171.202
VIT_216s0148g00360	RLK-Pelle_LRK10L-2	chr16:20360836-20364530	VIT_216s0148g00370	RLK-Pelle_LRK10L-2	chr16:20366575-20370115	0.683051	1.86121	0.366993	143.17
VIT_216s0148g00360	RLK-Pelle_LRK10L-2	chr16:20360836-20364530	VIT_216s0148g00410	RLK-Pelle_LRK10L-2	chr16:20455902-20459008	0.538228	2.42664	0.2218	186.664
VIT_216s0148g00370	RLK-Pelle_LRK10L-2	chr16:20366575-20370115	VIT_216s0148g00410	RLK-Pelle_LRK10L-2	chr16:20455902-20459008	0.206765	0.739408	0.279636	56.8776
VIT_216s0148g00410	RLK-Pelle_LRK10L-2	chr16:20455902-20459008	VIT_216s0098g00010	RLK-Pelle_LRK10L-2	chr16:20475899-20478938	0.555453	3.27102	0.16981	251.617
VIT_216s0148g00410	RLK-Pelle_LRK10L-2	chr16:20455902-20459008	VIT_216s0098g00020	RLK-Pelle_LRK10L-2	chr16:20479986-20483310	0.0562349	0.188676	0.29805	14.5135
VIT_216s0148g00410	RLK-Pelle_LRK10L-2	chr16:20455902-20459008	VIT_216s0098g00030	RLK-Pelle_LRK10L-2	chr16:20492574-20493673	0.34031	1.91473	0.177732	147.287
VIT_216s0098g00010	RLK-Pelle_LRK10L-2	chr16:20475899-20478938	VIT_216s0098g00020	RLK-Pelle_LRK10L-2	chr16:20479986-20483310	0.627789	2.6269	0.238985	202.069
VIT_216s0098g00010	RLK-Pelle_LRK10L-2	chr16:20475899-20478938	VIT_216s0098g00030	RLK-Pelle_LRK10L-2	chr16:20492574-20493673	0.19062	1.16791	0.163214	89.8395
VIT_216s0098g00020	RLK-Pelle_LRK10L-2	chr16:20479986-20483310	VIT_216s0098g00030	RLK-Pelle_LRK10L-2	chr16:20492574-20493673	0.3427	1.91119	0.179312	147.015
VIT_216s0098g00020	RLK-Pelle_LRK10L-2	chr16:20479986-20483310	VIT_216s0098g00080	RLK-Pelle_LRK10L-2	chr16:20509595-20510348	0.389515	3.42105	0.113858	263.157
VIT_216s0098g00030	RLK-Pelle_LRK10L-2	chr16:20492574-20493673	VIT_216s0098g00080	RLK-Pelle_LRK10L-2	chr16:20509595-20510348	0.312907	0.198685	1.57489	15.2834
VIT_216s0098g00080	RLK-Pelle_LRK10L-2	chr16:20509595-20510348	VIT_216s0098g00110	RLK-Pelle_LRK10L-2	chr16:20552239-20555845	0.0706185	0.586732	0.120359	45.1333
VIT_216s0098g00080	RLK-Pelle_LRK10L-2	chr16:20509595-20510348	VIT_216s0098g00120	RLK-Pelle_LRK10L-2	chr16:20556656-20560053	0.393881	3.29053	0.119701	253.117
VIT_216s0098g00110	RLK-Pelle_LRK10L-2	chr16:20552239-20555845	VIT_216s0098g00120	RLK-Pelle_LRK10L-2	chr16:20556656-20560053	0.628637	3.01972	0.208177	232.286
VIT_216s0098g00110	RLK-Pelle_LRK10L-2	chr16:20552239-20555845	VIT_216s0098g00150	RLK-Pelle_LRK10L-2	chr16:20583047-20586867	0.109914	0.343878	0.31963	26.4521
VIT_216s0098g00110	RLK-Pelle_LRK10L-2	chr16:20552239-20555845	VIT_216s0098g00160	RLK-Pelle_LRK10L-2	chr16:20587106-20591085	0.658596	4.25743	0.154693	327.495
VIT_216s0098g00120	RLK-Pelle_LRK10L-2	chr16:20556656-20560053	VIT_216s0098g00150	RLK-Pelle_LRK10L-2	chr16:20583047-20586867	0.630121	2.45842	0.256311	189.11
VIT_216s0098g00120	RLK-Pelle_LRK10L-2	chr16:20556656-20560053	VIT_216s0098g00160	RLK-Pelle_LRK10L-2	chr16:20587106-20591085	0.0722413	0.131753	0.54831	10.1348
VIT_216s0098g00120	RLK-Pelle_LRK10L-2	chr16:20556656-20560053	VIT_216s0098g00180	RLK-Pelle_LRK10L-2	chr16:20610387-20612385	0.465487	2.195	0.212067	168.846
VIT_216s0098g00150	RLK-Pelle_LRK10L-2	chr16:20583047-20586867	VIT_216s0098g00160	RLK-Pelle_LRK10L-2	chr16:20587106-20591085	0.646951	2.98555	0.216694	229.658
VIT_216s0098g00150	RLK-Pelle_LRK10L-2	chr16:20583047-20586867	VIT_216s0098g00180	RLK-Pelle_LRK10L-2	chr16:20610387-20612385	0.13437	0.63668	0.211048	48.9754
VIT_216s0098g00150	RLK-Pelle_LRK10L-2	chr16:20583047-20586867	VIT_216s0098g00200	RLK-Pelle_LRK10L-2	chr16:20614689-20622892	0.204855	0.688325	0.297613	52.9481
VIT_216s0098g00160	RLK-Pelle_LRK10L-2	chr16:20587106-20591085	VIT_216s0098g00180	RLK-Pelle_LRK10L-2	chr16:20610387-20612385	0.446248	2.9419	0.151687	226.3
VIT_216s0098g00160	RLK-Pelle_LRK10L-2	chr16:20587106-20591085	VIT_216s0098g00190	RLK-Pelle_LRK10L-2	chr16:20614689-20619976	0.205986	0.674077	0.305583	51.8521
VIT_216s0098g00160	RLK-Pelle_LRK10L-2	chr16:20587106-20591085	VIT_216s0098g00200	RLK-Pelle_LRK10L-2	chr16:20614689-20622892	0.684547	2.19504	0.311861	168.849
VIT_216s0098g00180	RLK-Pelle_LRK10L-2	chr16:20610387-20612385	VIT_216s0098g00190	RLK-Pelle_LRK10L-2	chr16:20614689-20619976	0.455071	4.74528	0.0958997	365.022
VIT_216s0098g00180	RLK-Pelle_LRK10L-2	chr16:20610387-20612385	VIT_216s0098g00200	RLK-Pelle_LRK10L-2	chr16:20614689-20622892	0.203614	0.695751	0.292654	53.5193
VIT_216s0098g00180	RLK-Pelle_LRK10L-2	chr16:20610387-20612385	VIT_216s0098g00230	RLK-Pelle_LRK10L-2	chr16:20635238-20637727	0.43567	3.2478	0.134143	249.831
VIT_216s0098g00180	RLK-Pelle_LRK10L-2	chr16:20610387-20612385	VIT_216s0098g00240	RLK-Pelle_LRK10L-2	chr16:20634958-20641511	0.186875	0.830278	0.225075	63.8675
VIT_216s0098g00190	RLK-Pelle_LRK10L-2	chr16:20614689-20619976	VIT_216s0098g00200	RLK-Pelle_LRK10L-2	chr16:20614689-20622892	0.700402	2.23646	0.313174	172.036
VIT_216s0098g00190	RLK-Pelle_LRK10L-2	chr16:20614689-20619976	VIT_216s0098g00230	RLK-Pelle_LRK10L-2	chr16:20635238-20637727	0.170621	0.571605	0.298495	43.9696
VIT_216s0098g00200	RLK-Pelle_LRK10L-2	chr16:20614689-20622892	VIT_216s0098g00230	RLK-Pelle_LRK10L-2	chr16:20635238-20637727	0.660479	4.38932	0.150474	337.64
VIT_216s0098g00200	RLK-Pelle_LRK10L-2	chr16:20614689-20622892	VIT_216s0098g00240	RLK-Pelle_LRK10L-2	chr16:20634958-20641511	0.219334	0.696985	0.314689	53.6142
VIT_216s0098g00390	RLK-Pelle_LRK10L-2	chr16:20826603-20829217	VIT_216s0098g00400	RLK-Pelle_LRK10L-2	chr16:20829954-20833479	0.572237	1.47418	0.388173	113.398
VIT_216s0098g00390	RLK-Pelle_LRK10L-2	chr16:20826603-20829217	VIT_216s0098g00410	RLK-Pelle_LRK10L-2	chr16:20837081-20840392	0.328022	1.04966	0.312503	80.743
VIT_216s0098g00400	RLK-Pelle_LRK10L-2	chr16:20829954-20833479	VIT_216s0098g00410	RLK-Pelle_LRK10L-2	chr16:20837081-20840392	0.550115	1.6744	0.328545	128.8
VIT_216s0098g00400	RLK-Pelle_LRK10L-2	chr16:20829954-20833479	VIT_216s0098g00420	RLK-Pelle_LRK10L-2	chr16:20841152-20844266	0.255114	1.41127	0.180769	108.559
VIT_216s0098g00410	RLK-Pelle_LRK10L-2	chr16:20837081-20840392	VIT_216s0098g00420	RLK-Pelle_LRK10L-2	chr16:20841152-20844266	0.453978	2.42824	0.186957	186.788
VIT_209s0002g02710	RLK-Pelle_LRR-I-1	chr9:2460725-2462005	VIT_209s0002g02730	RLK-Pelle_LRR-I-1	chr9:2470639-2473436	0.138734	0.43668	0.317701	33.5908
VIT_209s0002g02710	RLK-Pelle_LRR-I-1	chr9:2460725-2462005	VIT_209s0002g02760	RLK-Pelle_LRR-I-1	chr9:2510633-2515660	0.34491	0.759198	0.454309	58.3999
VIT_209s0002g02710	RLK-Pelle_LRR-I-1	chr9:2460725-2462005	VIT_209s0002g02770	RLK-Pelle_LRR-I-1	chr9:2533701-2539061	0.360218	0.965486	0.373095	74.2681
VIT_209s0002g02730	RLK-Pelle_LRR-I-1	chr9:2470639-2473436	VIT_209s0002g02760	RLK-Pelle_LRR-I-1	chr9:2510633-2515660	0.372041	1.01029	0.368251	77.7146
VIT_209s0002g02730	RLK-Pelle_LRR-I-1	chr9:2470639-2473436	VIT_209s0002g02770	RLK-Pelle_LRR-I-1	chr9:2533701-2539061	0.364755	1.17611	0.310136	90.4703
VIT_209s0002g02730	RLK-Pelle_LRR-I-1	chr9:2470639-2473436	VIT_209s0002g02780	RLK-Pelle_LRR-I-1	chr9:2542794-2549085	0.375537	1.28093	0.293175	98.5333
VIT_209s0002g02760	RLK-Pelle_LRR-I-1	chr9:2510633-2515660	VIT_209s0002g02770	RLK-Pelle_LRR-I-1	chr9:2533701-2539061	0.320652	0.830549	0.386073	63.8884
VIT_209s0002g02760	RLK-Pelle_LRR-I-1	chr9:2510633-2515660	VIT_209s0002g02780	RLK-Pelle_LRR-I-1	chr9:2542794-2549085	0.345226	0.734168	0.470227	56.4745
VIT_209s0002g02770	RLK-Pelle_LRR-I-1	chr9:2533701-2539061	VIT_209s0002g02780	RLK-Pelle_LRR-I-1	chr9:2542794-2549085	0.329319	0.759526	0.433586	58.4251
VIT_209s0002g02780	RLK-Pelle_LRR-I-1	chr9:2542794-2549085	VIT_209s0002g02840	RLK-Pelle_LRR-I-1	chr9:2596002-2603082	0.90259	1.31049	0.688744	100.807
VIT_209s0002g02840	RLK-Pelle_LRR-I-1	chr9:2596002-2603082	VIT_209s0002g02870	RLK-Pelle_LRR-I-1	chr9:2628293-2630417	0.421582	0.944891	0.44617	72.6839
VIT_209s0002g02840	RLK-Pelle_LRR-I-1	chr9:2596002-2603082	VIT_209s0002g02890	RLK-Pelle_LRR-I-1	chr9:2647826-2651601	0.0522737	0.126989	0.41164	9.76836
VIT_209s0002g02840	RLK-Pelle_LRR-I-1	chr9:2596002-2603082	VIT_209s0002g02900	RLK-Pelle_LRR-I-1	chr9:2652219-2653725	0.385368	0.698277	0.551883	53.7136
VIT_209s0002g02870	RLK-Pelle_LRR-I-1	chr9:2628293-2630417	VIT_209s0002g02890	RLK-Pelle_LRR-I-1	chr9:2647826-2651601	0.391029	0.983733	0.397495	75.6718
VIT_209s0002g02870	RLK-Pelle_LRR-I-1	chr9:2628293-2630417	VIT_209s0002g02900	RLK-Pelle_LRR-I-1	chr9:2652219-2653725	0.592482	0.504237	1.17501	38.7874
VIT_209s0002g02890	RLK-Pelle_LRR-I-1	chr9:2647826-2651601	VIT_209s0002g02900	RLK-Pelle_LRR-I-1	chr9:2652219-2653725	0.381414	0.734697	0.519144	56.5152
VIT_209s0002g02980	RLK-Pelle_LRR-I-1	chr9:2679371-2685353	VIT_209s0002g02990	RLK-Pelle_LRR-I-1	chr9:2695695-2700010	0.421251	1.20161	0.350573	92.4314
VIT_209s0002g02980	RLK-Pelle_LRR-I-1	chr9:2679371-2685353	VIT_209s0002g03010	RLK-Pelle_LRR-I-1	chr9:2713261-2725572	0.510568	1.23508	0.413388	95.0062
VIT_209s0002g02980	RLK-Pelle_LRR-I-1	chr9:2679371-2685353	VIT_209s0002g03020	RLK-Pelle_LRR-I-1	chr9:2728009-2740198	0.509575	1.24261	0.410085	95.5853
VIT_209s0002g02980	RLK-Pelle_LRR-I-1	chr9:2679371-2685353	VIT_209s0002g03030	RLK-Pelle_LRR-I-1	chr9:2778212-2782247	0.40498	1.15837	0.349611	89.1057
VIT_209s0002g02990	RLK-Pelle_LRR-I-1	chr9:2695695-2700010	VIT_209s0002g03010	RLK-Pelle_LRR-I-1	chr9:2713261-2725572	0.193551	0.264019	0.733093	20.3092
VIT_209s0002g02990	RLK-Pelle_LRR-I-1	chr9:2695695-2700010	VIT_209s0002g03020	RLK-Pelle_LRR-I-1	chr9:2728009-2740198	0.16609	0.22722	0.730963	17.4785
VIT_209s0002g02990	RLK-Pelle_LRR-I-1	chr9:2695695-2700010	VIT_209s0002g03030	RLK-Pelle_LRR-I-1	chr9:2778212-2782247	0.242356	0.526913	0.459954	40.5318
VIT_209s0002g03010	RLK-Pelle_LRR-I-1	chr9:2713261-2725572	VIT_209s0002g03020	RLK-Pelle_LRR-I-1	chr9:2728009-2740198	0.140887	0.192165	0.733155	14.7819
VIT_209s0002g03010	RLK-Pelle_LRR-I-1	chr9:2713261-2725572	VIT_209s0002g03030	RLK-Pelle_LRR-I-1	chr9:2778212-2782247	0.322386	0.696987	0.462542	53.6144
VIT_209s0002g03010	RLK-Pelle_LRR-I-1	chr9:2713261-2725572	VIT_209s0002g03070	RLK-Pelle_LRR-I-1	chr9:2824374-2827869	0.274297	0.468674	0.585261	36.0518
VIT_209s0002g03020	RLK-Pelle_LRR-I-1	chr9:2728009-2740198	VIT_209s0002g03030	RLK-Pelle_LRR-I-1	chr9:2778212-2782247	0.294702	0.662891	0.444571	50.9916
VIT_209s0002g03020	RLK-Pelle_LRR-I-1	chr9:2728009-2740198	VIT_209s0002g03070	RLK-Pelle_LRR-I-1	chr9:2824374-2827869	0.220888	0.402453	0.548853	30.958
VIT_209s0002g03030	RLK-Pelle_LRR-I-1	chr9:2778212-2782247	VIT_209s0002g03070	RLK-Pelle_LRR-I-1	chr9:2824374-2827869	0.257981	0.605436	0.426107	46.572
VIT_209s0002g03070	RLK-Pelle_LRR-I-1	chr9:2824374-2827869	VIT_209s0002g03120	RLK-Pelle_LRR-I-1	chr9:2883337-2887526	0.169074	0.27616	0.612231	21.2431
VIT_209s0002g03070	RLK-Pelle_LRR-I-1	chr9:2824374-2827869	VIT_209s0002g03130	RLK-Pelle_LRR-I-1	chr9:2889347-2893522	0.297686	0.297686	1	22.8989
VIT_209s0002g03120	RLK-Pelle_LRR-I-1	chr9:2883337-2887526	VIT_209s0002g03130	RLK-Pelle_LRR-I-1	chr9:2889347-2893522	0.253481	0.253481	1	19.4986
VIT_212s0055g01150	RLK-Pelle_LRR-II	chr12:14886573-14898454	VIT_212s0055g01160	RLK-Pelle_LRR-II	chr12:14934976-14962720	0.14342	0.445786	0.321725	34.2912
VIT_204s0008g00290	RLK-Pelle_LRR-XI-1	chr4:203083-205748	VIT_204s0008g00300	RLK-Pelle_LRR-XI-1	chr4:212861-224769	0.185633	0.489707	0.379069	37.6698
VIT_204s0008g00290	RLK-Pelle_LRR-XI-1	chr4:203083-205748	VIT_204s0008g00310	RLK-Pelle_LRR-XI-1	chr4:227664-239766	0.187326	0.502173	0.37303	38.6287
VIT_204s0008g00290	RLK-Pelle_LRR-XI-1	chr4:203083-205748	VIT_204s0008g00330	RLK-Pelle_LRR-XI-1	chr4:241301-242193	0.266868	0.892292	0.299082	68.6378
VIT_204s0008g00290	RLK-Pelle_LRR-XI-1	chr4:203083-205748	VIT_204s0008g00350	RLK-Pelle_LRR-XI-1	chr4:279483-280923	0.211744	0.933758	0.226766	71.8276
VIT_204s0008g00300	RLK-Pelle_LRR-XI-1	chr4:212861-224769	VIT_204s0008g00310	RLK-Pelle_LRR-XI-1	chr4:227664-239766	0.0269821	0.0436127	0.618676	3.35482
VIT_204s0008g00300	RLK-Pelle_LRR-XI-1	chr4:212861-224769	VIT_204s0008g00330	RLK-Pelle_LRR-XI-1	chr4:241301-242193	0.07883	0.131614	0.59895	10.1241
VIT_204s0008g00300	RLK-Pelle_LRR-XI-1	chr4:212861-224769	VIT_204s0008g00350	RLK-Pelle_LRR-XI-1	chr4:279483-280923	0.0807121	0.194941	0.414033	14.9955
VIT_204s0008g00310	RLK-Pelle_LRR-XI-1	chr4:227664-239766	VIT_204s0008g00330	RLK-Pelle_LRR-XI-1	chr4:241301-242193	0.106601	0.153258	0.695565	11.7891
VIT_204s0008g00310	RLK-Pelle_LRR-XI-1	chr4:227664-239766	VIT_204s0008g00350	RLK-Pelle_LRR-XI-1	chr4:279483-280923	0.119494	0.224709	0.531773	17.2853
VIT_204s0008g00310	RLK-Pelle_LRR-XI-1	chr4:227664-239766	VIT_204s0008g00370	RLK-Pelle_LRR-XI-1	chr4:295143-300564	0.0845717	0.145007	0.583225	11.1544
VIT_204s0008g00330	RLK-Pelle_LRR-XI-1	chr4:241301-242193	VIT_204s0008g00350	RLK-Pelle_LRR-XI-1	chr4:279483-280923	0.176302	0.130943	1.34641	10.0725
VIT_204s0008g00330	RLK-Pelle_LRR-XI-1	chr4:241301-242193	VIT_204s0008g00370	RLK-Pelle_LRR-XI-1	chr4:295143-300564	0.1337	0.303849	0.440021	23.373
VIT_204s0008g00330	RLK-Pelle_LRR-XI-1	chr4:241301-242193	VIT_204s0008g00390	RLK-Pelle_LRR-XI-1	chr4:313422-315952	0.0931729	0.238933	0.389954	18.3795
VIT_204s0008g00350	RLK-Pelle_LRR-XI-1	chr4:279483-280923	VIT_204s0008g00370	RLK-Pelle_LRR-XI-1	chr4:295143-300564	0.0325439	0.100581	0.323559	7.73699
VIT_204s0008g00350	RLK-Pelle_LRR-XI-1	chr4:279483-280923	VIT_204s0008g00390	RLK-Pelle_LRR-XI-1	chr4:313422-315952	0.0623847	0.126719	0.492308	9.7476
VIT_204s0008g00350	RLK-Pelle_LRR-XI-1	chr4:279483-280923	VIT_204s0008g00400	RLK-Pelle_LRR-XI-1	chr4:321891-324242	0.0219595	0.0480484	0.457028	3.69603
VIT_204s0008g00350	RLK-Pelle_LRR-XI-1	chr4:279483-280923	VIT_204s0008g00410	RLK-Pelle_LRR-XI-1	chr4:324794-351171	0.0735465	0.205647	0.357635	15.819
VIT_204s0008g00370	RLK-Pelle_LRR-XI-1	chr4:295143-300564	VIT_204s0008g00390	RLK-Pelle_LRR-XI-1	chr4:313422-315952	0.0339793	0.0652693	0.520601	5.02072
VIT_204s0008g00370	RLK-Pelle_LRR-XI-1	chr4:295143-300564	VIT_204s0008g00400	RLK-Pelle_LRR-XI-1	chr4:321891-324242	0.034342	0.0778303	0.441243	5.98694
VIT_204s0008g00370	RLK-Pelle_LRR-XI-1	chr4:295143-300564	VIT_204s0008g00410	RLK-Pelle_LRR-XI-1	chr4:324794-351171	0.0671152	0.131034	0.512197	10.0795
VIT_204s0008g00370	RLK-Pelle_LRR-XI-1	chr4:295143-300564	VIT_204s0008g00420	RLK-Pelle_LRR-XI-1	chr4:366394-369907	0.0742469	0.17113	0.433862	13.1639
VIT_204s0008g00370	RLK-Pelle_LRR-XI-1	chr4:295143-300564	VIT_204s0008g00430	RLK-Pelle_LRR-XI-1	chr4:379923-381470	0.0963587	0.139473	0.690875	10.7287
VIT_204s0008g00390	RLK-Pelle_LRR-XI-1	chr4:313422-315952	VIT_204s0008g00400	RLK-Pelle_LRR-XI-1	chr4:321891-324242	0.0334519	0.0697993	0.479258	5.36918
VIT_204s0008g00390	RLK-Pelle_LRR-XI-1	chr4:313422-315952	VIT_204s0008g00410	RLK-Pelle_LRR-XI-1	chr4:324794-351171	0.0508914	0.109214	0.465981	8.40104
VIT_204s0008g00390	RLK-Pelle_LRR-XI-1	chr4:313422-315952	VIT_204s0008g00420	RLK-Pelle_LRR-XI-1	chr4:366394-369907	0.0632632	0.151654	0.417156	11.6657
VIT_204s0008g00390	RLK-Pelle_LRR-XI-1	chr4:313422-315952	VIT_204s0008g00430	RLK-Pelle_LRR-XI-1	chr4:379923-381470	0.0867432	0.143866	0.602945	11.0666
VIT_204s0008g00390	RLK-Pelle_LRR-XI-1	chr4:313422-315952	VIT_204s0008g00440	RLK-Pelle_LRR-XI-1	chr4:397121-400725	0.0676861	0.114524	0.591021	8.80953
VIT_204s0008g00400	RLK-Pelle_LRR-XI-1	chr4:321891-324242	VIT_204s0008g00410	RLK-Pelle_LRR-XI-1	chr4:324794-351171	0.0629987	0.14443	0.436188	11.11
VIT_204s0008g00400	RLK-Pelle_LRR-XI-1	chr4:321891-324242	VIT_204s0008g00420	RLK-Pelle_LRR-XI-1	chr4:366394-369907	0.0769674	0.194853	0.395003	14.9887
VIT_204s0008g00400	RLK-Pelle_LRR-XI-1	chr4:321891-324242	VIT_204s0008g00430	RLK-Pelle_LRR-XI-1	chr4:379923-381470	0.0925392	0.167024	0.554049	12.848
VIT_204s0008g00400	RLK-Pelle_LRR-XI-1	chr4:321891-324242	VIT_204s0008g00440	RLK-Pelle_LRR-XI-1	chr4:397121-400725	0.0722145	0.146569	0.492701	11.2745
VIT_204s0008g00410	RLK-Pelle_LRR-XI-1	chr4:324794-351171	VIT_204s0008g00420	RLK-Pelle_LRR-XI-1	chr4:366394-369907	0.0393638	0.0972656	0.404704	7.48197
VIT_204s0008g00410	RLK-Pelle_LRR-XI-1	chr4:324794-351171	VIT_204s0008g00430	RLK-Pelle_LRR-XI-1	chr4:379923-381470	0.0640023	0.0875745	0.730832	6.7365
VIT_204s0008g00410	RLK-Pelle_LRR-XI-1	chr4:324794-351171	VIT_204s0008g00440	RLK-Pelle_LRR-XI-1	chr4:397121-400725	0.0670577	0.131176	0.511203	10.0905
VIT_204s0008g00420	RLK-Pelle_LRR-XI-1	chr4:366394-369907	VIT_204s0008g00430	RLK-Pelle_LRR-XI-1	chr4:379923-381470	0.0648934	0.125004	0.519129	9.61572
VIT_204s0008g00420	RLK-Pelle_LRR-XI-1	chr4:366394-369907	VIT_204s0008g00440	RLK-Pelle_LRR-XI-1	chr4:397121-400725	0.052857	0.146505	0.360785	11.2696
VIT_204s0008g00430	RLK-Pelle_LRR-XI-1	chr4:379923-381470	VIT_204s0008g00440	RLK-Pelle_LRR-XI-1	chr4:397121-400725	0.0581112	0.0994452	0.584354	7.64963
VIT_207s0005g04020	RLK-Pelle_LRR-XI-1	chr7:7095873-7099689	VIT_207s0005g04040	RLK-Pelle_LRR-XI-1	chr7:7128723-7132951	0.0370651	0.0647927	0.572056	4.98406
VIT_207s0005g04020	RLK-Pelle_LRR-XI-1	chr7:7095873-7099689	VIT_207s0005g04050	RLK-Pelle_LRR-XI-1	chr7:7145193-7149224	0.0273207	0.0708438	0.385648	5.44952
VIT_207s0005g04020	RLK-Pelle_LRR-XI-1	chr7:7095873-7099689	VIT_207s0005g04060	RLK-Pelle_LRR-XI-1	chr7:7161837-7164031	0.0848404	0.170276	0.498252	13.0982
VIT_207s0005g04040	RLK-Pelle_LRR-XI-1	chr7:7128723-7132951	VIT_207s0005g04050	RLK-Pelle_LRR-XI-1	chr7:7145193-7149224	0.0467424	0.10647	0.439017	8.19003
VIT_207s0005g04040	RLK-Pelle_LRR-XI-1	chr7:7128723-7132951	VIT_207s0005g04060	RLK-Pelle_LRR-XI-1	chr7:7161837-7164031	0.0866671	0.191607	0.452317	14.739
VIT_207s0005g04040	RLK-Pelle_LRR-XI-1	chr7:7128723-7132951	VIT_207s0005g04100	RLK-Pelle_LRR-XI-1	chr7:7199229-7203122	0.167238	0.590847	0.283047	45.4498
VIT_207s0005g04050	RLK-Pelle_LRR-XI-1	chr7:7145193-7149224	VIT_207s0005g04060	RLK-Pelle_LRR-XI-1	chr7:7161837-7164031	0.0965669	0.184671	0.522912	14.2055
VIT_207s0005g04050	RLK-Pelle_LRR-XI-1	chr7:7145193-7149224	VIT_207s0005g04100	RLK-Pelle_LRR-XI-1	chr7:7199229-7203122	0.172077	0.567552	0.303192	43.6578
VIT_207s0005g04060	RLK-Pelle_LRR-XI-1	chr7:7161837-7164031	VIT_207s0005g04100	RLK-Pelle_LRR-XI-1	chr7:7199229-7203122	0.165666	0.610113	0.271533	46.9318
VIT_210s0042g00590	RLK-Pelle_LRR-XI-1	chr10:13577878-13580741	VIT_210s0042g00600	RLK-Pelle_LRR-XI-1	chr10:13676198-13679912	0.219442	0.462873	0.474088	35.6056
VIT_211s0037g00670	RLK-Pelle_LRR-XI-1	chr11:8926005-8928094	VIT_211s0037g00690	RLK-Pelle_LRR-XI-1	chr11:9016095-9020210	0.228774	0.718306	0.318491	55.2543
VIT_212s0142g00760	RLK-Pelle_LRR-XI-1	chr12:664507-680153	VIT_212s0142g00780	RLK-Pelle_LRR-XI-1	chr12:680639-681752	0.0241713	0.0388436	0.622271	2.98797
VIT_212s0142g00760	RLK-Pelle_LRR-XI-1	chr12:664507-680153	VIT_212s0142g00800	RLK-Pelle_LRR-XI-1	chr12:695237-697678	0.0847254	0.112185	0.755226	8.62965
VIT_212s0142g00780	RLK-Pelle_LRR-XI-1	chr12:680639-681752	VIT_212s0142g00800	RLK-Pelle_LRR-XI-1	chr12:695237-697678	0.0290125	0.0475093	0.61067	3.65456
VIT_212s0035g00070	RLK-Pelle_LRR-XI-1	chr12:19195348-19196543	VIT_212s0035g00080	RLK-Pelle_LRR-XI-1	chr12:19221063-19226262	0.00944337	0.0143459	0.658261	1.10353
VIT_212s0035g00080	RLK-Pelle_LRR-XI-1	chr12:19221063-19226262	VIT_212s0035g00140	RLK-Pelle_LRR-XI-1	chr12:19288324-19290436	0.0428961	0.184099	0.233006	14.1614
VIT_212s0035g00140	RLK-Pelle_LRR-XI-1	chr12:19288324-19290436	VIT_212s0035g00150	RLK-Pelle_LRR-XI-1	chr12:19344563-19346864	0.11408	0.18243	0.625336	14.033
VIT_212s0035g00150	RLK-Pelle_LRR-XI-1	chr12:19344563-19346864	VIT_212s0035g00180	RLK-Pelle_LRR-XI-1	chr12:19404633-19406109	0.063313	0.105985	0.597376	8.1527
VIT_213s0084g00560	RLK-Pelle_LRR-XI-1	chr13:19525581-19530618	VIT_213s0084g00570	RLK-Pelle_LRR-XI-1	chr13:19538169-19542477	0.0396702	0.0809594	0.490001	6.22764
VIT_214s0066g02660	RLK-Pelle_LRR-XI-1	chr14:28805397-28808678	VIT_214s0066g02670	RLK-Pelle_LRR-XI-1	chr14:28813586-28816587	0.0910844	0.144842	0.628852	11.1417
VIT_214s0066g02660	RLK-Pelle_LRR-XI-1	chr14:28805397-28808678	VIT_214s0066g02680	RLK-Pelle_LRR-XI-1	chr14:28823516-28826087	0.370595	0.867515	0.427192	66.7319
VIT_214s0066g02670	RLK-Pelle_LRR-XI-1	chr14:28813586-28816587	VIT_214s0066g02680	RLK-Pelle_LRR-XI-1	chr14:28823516-28826087	0.345394	0.949637	0.363712	73.049
VIT_214s0108g00280	RLK-Pelle_LRR-XI-1	chr14:29045071-29058782	VIT_214s0108g00300	RLK-Pelle_LRR-XI-1	chr14:29078749-29081290	0.0796955	0.178578	0.446279	13.7368
VIT_214s0108g00280	RLK-Pelle_LRR-XI-1	chr14:29045071-29058782	VIT_214s0108g00310	RLK-Pelle_LRR-XI-1	chr14:29100568-29101553	0.0643954	0.208224	0.309261	16.0172
VIT_214s0108g00280	RLK-Pelle_LRR-XI-1	chr14:29045071-29058782	VIT_214s0108g00340	RLK-Pelle_LRR-XI-1	chr14:29123565-29126605	0.0970428	0.186941	0.519108	14.3801
VIT_214s0108g00300	RLK-Pelle_LRR-XI-1	chr14:29078749-29081290	VIT_214s0108g00310	RLK-Pelle_LRR-XI-1	chr14:29100568-29101553	0.0374117	0.141678	0.264062	10.8983
VIT_214s0108g00300	RLK-Pelle_LRR-XI-1	chr14:29078749-29081290	VIT_214s0108g00340	RLK-Pelle_LRR-XI-1	chr14:29123565-29126605	0.0897959	0.210665	0.426251	16.205
VIT_214s0108g00310	RLK-Pelle_LRR-XI-1	chr14:29100568-29101553	VIT_214s0108g00340	RLK-Pelle_LRR-XI-1	chr14:29123565-29126605	0.0865981	0.321359	0.269474	24.72
VIT_214s0108g00310	RLK-Pelle_LRR-XI-1	chr14:29100568-29101553	VIT_214s0108g00370	RLK-Pelle_LRR-XI-1	chr14:29134936-29136630	0.393551	0.281377	1.39866	21.6444
VIT_214s0108g00340	RLK-Pelle_LRR-XI-1	chr14:29123565-29126605	VIT_214s0108g00370	RLK-Pelle_LRR-XI-1	chr14:29134936-29136630	0.236771	1.09226	0.216771	84.02
VIT_217s0000g02360	RLK-Pelle_LRR-XI-1	chr17:2055894-2088951	VIT_217s0000g02370	RLK-Pelle_LRR-XI-1	chr17:2090662-2094259	0.341017	0.661362	0.515628	50.874
VIT_217s0000g02360	RLK-Pelle_LRR-XI-1	chr17:2055894-2088951	VIT_217s0000g02390	RLK-Pelle_LRR-XI-1	chr17:2103251-2106630	0.416096	0.898349	0.463178	69.1038
VIT_217s0000g02370	RLK-Pelle_LRR-XI-1	chr17:2090662-2094259	VIT_217s0000g02390	RLK-Pelle_LRR-XI-1	chr17:2103251-2106630	0.134548	0.388801	0.346058	29.9078
VIT_205s0029g01415	RLK-Pelle_LRR-XII-1	chr5:17527864-17530906	VIT_205s0029g01440	RLK-Pelle_LRR-XII-1	chr5:17560347-17561478	0.126691	0.168887	0.750157	12.9913
VIT_205s0029g01440	RLK-Pelle_LRR-XII-1	chr5:17560347-17561478	VIT_205s0029g01480	RLK-Pelle_LRR-XII-1	chr5:17617371-17619445	0.0478358	0.120519	0.396916	9.27067
VIT_209s0018g01440	RLK-Pelle_LRR-XII-1	chr9:18503130-18505665	VIT_209s0018g01450	RLK-Pelle_LRR-XII-1	chr9:18513717-18530111	0.0524817	0.0938781	0.559041	7.22139
VIT_210s0003g04830	RLK-Pelle_LRR-XII-1	chr10:8641580-8656811	VIT_210s0003g04840	RLK-Pelle_LRR-XII-1	chr10:8669419-8678278	0.212294	0.383836	0.553085	29.5258
VIT_210s0003g04830	RLK-Pelle_LRR-XII-1	chr10:8641580-8656811	VIT_210s0003g04860	RLK-Pelle_LRR-XII-1	chr10:8686343-8689579	0.278481	0.486343	0.572601	37.411
VIT_210s0003g04830	RLK-Pelle_LRR-XII-1	chr10:8641580-8656811	VIT_210s0003g04870	RLK-Pelle_LRR-XII-1	chr10:8695760-8717864	0.32433	0.610103	0.531598	46.931
VIT_210s0003g04840	RLK-Pelle_LRR-XII-1	chr10:8669419-8678278	VIT_210s0003g04860	RLK-Pelle_LRR-XII-1	chr10:8686343-8689579	0.158097	0.231222	0.683746	17.7863
VIT_210s0003g04840	RLK-Pelle_LRR-XII-1	chr10:8669419-8678278	VIT_210s0003g04870	RLK-Pelle_LRR-XII-1	chr10:8695760-8717864	0.406265	0.76655	0.529991	58.9654
VIT_210s0003g04860	RLK-Pelle_LRR-XII-1	chr10:8686343-8689579	VIT_210s0003g04870	RLK-Pelle_LRR-XII-1	chr10:8695760-8717864	0.307131	0.465072	0.660394	35.7748
VIT_211s0052g00340	RLK-Pelle_LRR-XII-1	chr11:17655373-17658529	VIT_211s0052g00350	RLK-Pelle_LRR-XII-1	chr11:17661258-17664739	0.189535	0.568913	0.333152	43.7626
VIT_211s0052g01420	RLK-Pelle_LRR-XII-1	chr11:19135107-19138241	VIT_211s0052g01430	RLK-Pelle_LRR-XII-1	chr11:19145520-19148523	0.0455855	0.0586173	0.77768	4.50902
VIT_211s0052g01420	RLK-Pelle_LRR-XII-1	chr11:19135107-19138241	VIT_211s0052g01460	RLK-Pelle_LRR-XII-1	chr11:19170496-19173767	0.232216	0.59014	0.393493	45.3954
VIT_211s0052g01420	RLK-Pelle_LRR-XII-1	chr11:19135107-19138241	VIT_211s0052g01470	RLK-Pelle_LRR-XII-1	chr11:19174942-19180227	0.289787	0.56695	0.511133	43.6116
VIT_211s0052g01430	RLK-Pelle_LRR-XII-1	chr11:19145520-19148523	VIT_211s0052g01460	RLK-Pelle_LRR-XII-1	chr11:19170496-19173767	0.228563	0.582064	0.392677	44.7742
VIT_211s0052g01430	RLK-Pelle_LRR-XII-1	chr11:19145520-19148523	VIT_211s0052g01470	RLK-Pelle_LRR-XII-1	chr11:19174942-19180227	0.280717	0.542511	0.517439	41.7316
VIT_211s0052g01460	RLK-Pelle_LRR-XII-1	chr11:19170496-19173767	VIT_211s0052g01470	RLK-Pelle_LRR-XII-1	chr11:19174942-19180227	0.411388	0.784363	0.524486	60.3356
VIT_212s0028g01850	RLK-Pelle_LRR-XII-1	chr12:2502146-2506404	VIT_212s0028g01860	RLK-Pelle_LRR-XII-1	chr12:2513859-2525353	0.0814684	0.15725	0.518081	12.0962
VIT_212s0028g01850	RLK-Pelle_LRR-XII-1	chr12:2502146-2506404	VIT_212s0028g01870	RLK-Pelle_LRR-XII-1	chr12:2525808-2529932	0.0881106	0.179809	0.490023	13.8315
VIT_212s0028g01860	RLK-Pelle_LRR-XII-1	chr12:2513859-2525353	VIT_212s0028g01870	RLK-Pelle_LRR-XII-1	chr12:2525808-2529932	0.112669	0.227927	0.49432	17.5328
VIT_212s0028g01870	RLK-Pelle_LRR-XII-1	chr12:2525808-2529932	VIT_212s0028g01930	RLK-Pelle_LRR-XII-1	chr12:2567644-2568742	0.123199	0.247805	0.497162	19.0619
VIT_212s0028g01930	RLK-Pelle_LRR-XII-1	chr12:2567644-2568742	VIT_212s0028g01950	RLK-Pelle_LRR-XII-1	chr12:2595055-2599683	0.182751	0.950039	0.192361	73.0799
VIT_212s0028g01930	RLK-Pelle_LRR-XII-1	chr12:2567644-2568742	VIT_212s0028g01960	RLK-Pelle_LRR-XII-1	chr12:2614557-2619559	0.194758	0.950809	0.204834	73.1391
VIT_212s0028g01950	RLK-Pelle_LRR-XII-1	chr12:2595055-2599683	VIT_212s0028g01960	RLK-Pelle_LRR-XII-1	chr12:2614557-2619559	0.301284	0.961215	0.313441	73.9396
VIT_214s0128g00510	RLK-Pelle_LRR-XII-1	chr14:3117457-3125237	VIT_214s0128g00550	RLK-Pelle_LRR-XII-1	chr14:3148999-3152738	0.0203987	0.0335864	0.607349	2.58357
VIT_210s0116g00910	RLK-Pelle_LysM	chr10:414417-422172	VIT_210s0116g00920	RLK-Pelle_LysM	chr10:422173-427168	0.142757	0.520492	0.274273	40.0379
VIT_204s0008g02510	RLK-Pelle_RLCK-Os	chr4:2071091-2073233	VIT_204s0008g02520	RLK-Pelle_RLCK-Os	chr4:2074453-2076575	0.0813901	0.062139	1.30981	4.77993
VIT_205s0049g01190	RLK-Pelle_RLCK-Os	chr5:8294945-8296069	VIT_205s0049g01200	RLK-Pelle_RLCK-Os	chr5:8298389-8300015	0.299507	0.25972	1.15319	19.9785
VIT_206s0004g04810	RLK-Pelle_RLCK-VIIa-2	chr6:5730542-5734767	VIT_206s0004g04820	RLK-Pelle_RLCK-VIIa-2	chr6:5735557-5739737	0.649732	3.31623	0.195925	255.095
VIT_218s0082g00009	RLK-Pelle_RLCK-XII-2	chr18:3495031-3498603	VIT_218s0001g03780	RLK-Pelle_RLCK-XII-2	chr18:3498776-3500046	0.495958	0.444549	1.11564	34.1961
VIT_218s0082g00009	RLK-Pelle_RLCK-XII-2	chr18:3495031-3498603	VIT_218s0001g03810	RLK-Pelle_RLCK-XII-2	chr18:3520951-3524104	0.565834	0.387444	1.46043	29.8034
VIT_218s0001g03780	RLK-Pelle_RLCK-XII-2	chr18:3498776-3500046	VIT_218s0001g03810	RLK-Pelle_RLCK-XII-2	chr18:3520951-3524104	0.367071	0.320175	1.14647	24.6288
VIT_204s0044g00640	RLK-Pelle_SD-2b	chr4:21558552-21561875	VIT_204s0044g00650	RLK-Pelle_SD-2b	chr4:21596240-21597343	0.237699	1.29968	0.18289	99.9754
VIT_204s0044g00640	RLK-Pelle_SD-2b	chr4:21558552-21561875	VIT_204s0044g00660	RLK-Pelle_SD-2b	chr4:21608341-21610681	0.0330254	0.0438167	0.753716	3.37052
VIT_204s0044g00640	RLK-Pelle_SD-2b	chr4:21558552-21561875	VIT_204s0044g00680	RLK-Pelle_SD-2b	chr4:21645179-21647708	0.439205	1.4704	0.298697	113.108
VIT_204s0044g00650	RLK-Pelle_SD-2b	chr4:21596240-21597343	VIT_204s0044g00660	RLK-Pelle_SD-2b	chr4:21608341-21610681	0.237971	1.34412	0.177046	103.394
VIT_204s0044g00650	RLK-Pelle_SD-2b	chr4:21596240-21597343	VIT_204s0044g00680	RLK-Pelle_SD-2b	chr4:21645179-21647708	0.0109664	0.0582817	0.188163	4.48321
VIT_204s0044g00660	RLK-Pelle_SD-2b	chr4:21608341-21610681	VIT_204s0044g00680	RLK-Pelle_SD-2b	chr4:21645179-21647708	0.416591	1.48761	0.280041	114.432
VIT_204s0044g00720	RLK-Pelle_SD-2b	chr4:21843592-21846017	VIT_204s0044g00730	RLK-Pelle_SD-2b	chr4:21846428-21849215	0.311977	1.54247	0.202258	118.652
VIT_204s0044g00795	RLK-Pelle_SD-2b	chr4:21929181-21930032	VIT_204s0044g00820	RLK-Pelle_SD-2b	chr4:21969318-21971624	0.0560303	0.126044	0.444528	9.69572
VIT_204s0044g00795	RLK-Pelle_SD-2b	chr4:21929181-21930032	VIT_204s0044g00840	RLK-Pelle_SD-2b	chr4:21979100-21981077	0.172044	0.738848	0.232855	56.8344
VIT_204s0044g00820	RLK-Pelle_SD-2b	chr4:21969318-21971624	VIT_204s0044g00840	RLK-Pelle_SD-2b	chr4:21979100-21981077	0.244401	0.989359	0.24703	76.1045
VIT_205s0020g03210	RLK-Pelle_SD-2b	chr5:4973604-4975974	VIT_205s0020g03240	RLK-Pelle_SD-2b	chr5:5000885-5003269	0.089768	0.287775	0.311938	22.1366
VIT_205s0020g03210	RLK-Pelle_SD-2b	chr5:4973604-4975974	VIT_205s0020g03270	RLK-Pelle_SD-2b	chr5:5047205-5049693	0.187002	0.74213	0.25198	57.0869
VIT_205s0020g03240	RLK-Pelle_SD-2b	chr5:5000885-5003269	VIT_205s0020g03270	RLK-Pelle_SD-2b	chr5:5047205-5049693	0.107746	0.368439	0.29244	28.3415
VIT_205s0020g03240	RLK-Pelle_SD-2b	chr5:5000885-5003269	VIT_205s0020g03290	RLK-Pelle_SD-2b	chr5:5059966-5061410	0.241004	1.86635	0.129131	143.566
VIT_205s0020g03240	RLK-Pelle_SD-2b	chr5:5000885-5003269	VIT_205s0020g03300	RLK-Pelle_SD-2b	chr5:5065463-5066922	0.218564	2.02362	0.108006	155.663
VIT_206s0004g01380	RLK-Pelle_SD-2b	chr6:1640235-1648262	VIT_206s0004g01390	RLK-Pelle_SD-2b	chr6:1648444-1650898	0.154436	0.52602	0.293594	40.4631
VIT_206s0004g01380	RLK-Pelle_SD-2b	chr6:1640235-1648262	VIT_206s0004g01400	RLK-Pelle_SD-2b	chr6:1654917-1670187	0.260053	0.694427	0.374485	53.4175
VIT_206s0004g01380	RLK-Pelle_SD-2b	chr6:1640235-1648262	VIT_206s0004g01410	RLK-Pelle_SD-2b	chr6:1670470-1688130	0.370313	0.80837	0.458098	62.1823
VIT_206s0004g01390	RLK-Pelle_SD-2b	chr6:1648444-1650898	VIT_206s0004g01400	RLK-Pelle_SD-2b	chr6:1654917-1670187	0.200829	0.633113	0.317208	48.701
VIT_206s0004g01390	RLK-Pelle_SD-2b	chr6:1648444-1650898	VIT_206s0004g01410	RLK-Pelle_SD-2b	chr6:1670470-1688130	0.201097	0.510318	0.394062	39.2552
VIT_206s0004g01400	RLK-Pelle_SD-2b	chr6:1654917-1670187	VIT_206s0004g01410	RLK-Pelle_SD-2b	chr6:1670470-1688130	0.323854	0.665352	0.486742	51.1809
VIT_208s0007g01160	RLK-Pelle_SD-2b	chr8:15277500-15279911	VIT_208s0007g01170	RLK-Pelle_SD-2b	chr8:15283826-15286458	0.0125234	0.0389761	0.32131	2.99816
VIT_208s0007g01160	RLK-Pelle_SD-2b	chr8:15277500-15279911	VIT_208s0007g01186	RLK-Pelle_SD-2b	chr8:15304865-15306380	0.0736005	0.144043	0.510962	11.0802
VIT_208s0007g01160	RLK-Pelle_SD-2b	chr8:15277500-15279911	VIT_208s0007g01190	RLK-Pelle_SD-2b	chr8:15310032-15313666	0.0346011	0.0698856	0.495111	5.37582
VIT_208s0007g01160	RLK-Pelle_SD-2b	chr8:15277500-15279911	VIT_208s0007g01200	RLK-Pelle_SD-2b	chr8:15323108-15325647	0.037098	0.0882805	0.420229	6.79081
VIT_208s0007g01170	RLK-Pelle_SD-2b	chr8:15283826-15286458	VIT_208s0007g01186	RLK-Pelle_SD-2b	chr8:15304865-15306380	0.0752187	0.140838	0.53408	10.8337
VIT_208s0007g01170	RLK-Pelle_SD-2b	chr8:15283826-15286458	VIT_208s0007g01190	RLK-Pelle_SD-2b	chr8:15310032-15313666	0.0303052	0.0462196	0.655678	3.55535
VIT_208s0007g01170	RLK-Pelle_SD-2b	chr8:15283826-15286458	VIT_208s0007g01200	RLK-Pelle_SD-2b	chr8:15323108-15325647	0.0323812	0.0673275	0.480951	5.17904
VIT_208s0007g01170	RLK-Pelle_SD-2b	chr8:15283826-15286458	VIT_208s0007g01230	RLK-Pelle_SD-2b	chr8:15345460-15347962	0.0883594	0.184698	0.478399	14.2076
VIT_208s0007g01186	RLK-Pelle_SD-2b	chr8:15304865-15306380	VIT_208s0007g01190	RLK-Pelle_SD-2b	chr8:15310032-15313666	0.0675948	0.15339	0.440674	11.7992
VIT_208s0007g01186	RLK-Pelle_SD-2b	chr8:15304865-15306380	VIT_208s0007g01200	RLK-Pelle_SD-2b	chr8:15323108-15325647	0.0756598	0.136872	0.55278	10.5286
VIT_208s0007g01186	RLK-Pelle_SD-2b	chr8:15304865-15306380	VIT_208s0007g01230	RLK-Pelle_SD-2b	chr8:15345460-15347962	0.0833733	0.220576	0.377979	16.9674
VIT_208s0007g01190	RLK-Pelle_SD-2b	chr8:15310032-15313666	VIT_208s0007g01200	RLK-Pelle_SD-2b	chr8:15323108-15325647	0.0452436	0.0772574	0.585622	5.94288
VIT_208s0007g01190	RLK-Pelle_SD-2b	chr8:15310032-15313666	VIT_208s0007g01230	RLK-Pelle_SD-2b	chr8:15345460-15347962	0.106567	0.217089	0.490894	16.6991
VIT_208s0007g01200	RLK-Pelle_SD-2b	chr8:15323108-15325647	VIT_208s0007g01230	RLK-Pelle_SD-2b	chr8:15345460-15347962	0.0962292	0.203135	0.473721	15.6257
VIT_212s0028g01270	RLK-Pelle_SD-2b	chr12:1905678-1915877	VIT_212s0028g01280	RLK-Pelle_SD-2b	chr12:1916439-1923051	0.0575627	0.059495	0.967523	4.57654
VIT_212s0028g01430	RLK-Pelle_SD-2b	chr12:2098119-2115326	VIT_212s0028g01450	RLK-Pelle_SD-2b	chr12:2117108-2118370	0.288853	0.9839	0.29358	75.6846
VIT_212s0028g01430	RLK-Pelle_SD-2b	chr12:2098119-2115326	VIT_212s0028g01460	RLK-Pelle_SD-2b	chr12:2121573-2124370	0.336672	0.99008	0.340045	76.16
VIT_212s0028g01450	RLK-Pelle_SD-2b	chr12:2117108-2118370	VIT_212s0028g01460	RLK-Pelle_SD-2b	chr12:2121573-2124370	0.171134	0.552961	0.309487	42.5354
VIT_212s0028g01460	RLK-Pelle_SD-2b	chr12:2121573-2124370	VIT_212s0028g01520	RLK-Pelle_SD-2b	chr12:2172268-2184432	0.337621	0.967137	0.349093	74.3952
VIT_212s0028g01520	RLK-Pelle_SD-2b	chr12:2172268-2184432	VIT_212s0028g01530	RLK-Pelle_SD-2b	chr12:2196401-2198929	0.170886	0.319698	0.534523	24.5922
VIT_212s0028g01520	RLK-Pelle_SD-2b	chr12:2172268-2184432	VIT_212s0028g01535	RLK-Pelle_SD-2b	chr12:2243479-2246019	0.16936	0.340162	0.497881	26.1663
VIT_212s0028g01630	RLK-Pelle_SD-2b	chr12:2314684-2318033	VIT_212s0028g01640	RLK-Pelle_SD-2b	chr12:2319670-2321872	0.220508	0.675289	0.326539	51.9453
VIT_212s0028g01630	RLK-Pelle_SD-2b	chr12:2314684-2318033	VIT_212s0028g01650	RLK-Pelle_SD-2b	chr12:2325209-2327877	0.197496	0.707377	0.279194	54.4136
VIT_212s0028g01640	RLK-Pelle_SD-2b	chr12:2319670-2321872	VIT_212s0028g01650	RLK-Pelle_SD-2b	chr12:2325209-2327877	0.243884	0.776969	0.313892	59.7669
VIT_212s0028g03510	RLK-Pelle_SD-2b	chr12:4301756-4304466	VIT_212s0028g03520	RLK-Pelle_SD-2b	chr12:4307165-4309591	0.105422	0.373305	0.282403	28.7158
VIT_213s0156g00550	RLK-Pelle_SD-2b	chr13:24229659-24233057	VIT_213s0156g00570	RLK-Pelle_SD-2b	chr13:24246252-24251927	0.0193747	0.04454	0.434995	3.42615
VIT_213s0156g00550	RLK-Pelle_SD-2b	chr13:24229659-24233057	VIT_213s0156g00580	RLK-Pelle_SD-2b	chr13:24251928-24254388	0.0213814	0.041969	0.509458	3.22838
VIT_213s0156g00550	RLK-Pelle_SD-2b	chr13:24229659-24233057	VIT_213s0156g00590	RLK-Pelle_SD-2b	chr13:24256539-24259251	0.177492	0.594844	0.298385	45.7573
VIT_213s0156g00550	RLK-Pelle_SD-2b	chr13:24229659-24233057	VIT_213s0156g00610	RLK-Pelle_SD-2b	chr13:24268361-24274694	0.318029	1.04049	0.305654	80.0377
VIT_213s0156g00570	RLK-Pelle_SD-2b	chr13:24246252-24251927	VIT_213s0156g00580	RLK-Pelle_SD-2b	chr13:24251928-24254388	0.0198998	0.0511724	0.388879	3.93633
VIT_213s0156g00570	RLK-Pelle_SD-2b	chr13:24246252-24251927	VIT_213s0156g00590	RLK-Pelle_SD-2b	chr13:24256539-24259251	0.182162	0.601296	0.30295	46.2535
VIT_213s0156g00570	RLK-Pelle_SD-2b	chr13:24246252-24251927	VIT_213s0156g00610	RLK-Pelle_SD-2b	chr13:24268361-24274694	0.302808	0.968676	0.3126	74.5136
VIT_213s0156g00570	RLK-Pelle_SD-2b	chr13:24246252-24251927	VIT_213s0156g00620	RLK-Pelle_SD-2b	chr13:24274761-24275556	0.151352	0.785331	0.192724	60.4101
VIT_213s0156g00580	RLK-Pelle_SD-2b	chr13:24251928-24254388	VIT_213s0156g00590	RLK-Pelle_SD-2b	chr13:24256539-24259251	0.17679	0.572727	0.308681	44.0559
VIT_213s0156g00580	RLK-Pelle_SD-2b	chr13:24251928-24254388	VIT_213s0156g00610	RLK-Pelle_SD-2b	chr13:24268361-24274694	0.300743	0.920812	0.326606	70.8317
VIT_213s0156g00580	RLK-Pelle_SD-2b	chr13:24251928-24254388	VIT_213s0156g00620	RLK-Pelle_SD-2b	chr13:24274761-24275556	0.147539	0.673456	0.219078	51.8043
VIT_213s0156g00590	RLK-Pelle_SD-2b	chr13:24256539-24259251	VIT_213s0156g00610	RLK-Pelle_SD-2b	chr13:24268361-24274694	0.321462	1.17598	0.273356	90.4603
VIT_213s0156g00590	RLK-Pelle_SD-2b	chr13:24256539-24259251	VIT_213s0156g00620	RLK-Pelle_SD-2b	chr13:24274761-24275556	0.232903	1.53105	0.15212	117.773
VIT_213s0156g00610	RLK-Pelle_SD-2b	chr13:24268361-24274694	VIT_213s0156g00620	RLK-Pelle_SD-2b	chr13:24274761-24275556	0.025187	0.260003	0.0968718	20.0002
VIT_216s0050g01880	RLK-Pelle_SD-2b	chr16:18826205-18829719	VIT_216s0050g01920	RLK-Pelle_SD-2b	chr16:18856483-18860644	0.0554815	0.0936314	0.592553	7.20241
VIT_216s0050g01880	RLK-Pelle_SD-2b	chr16:18826205-18829719	VIT_216s0050g01930	RLK-Pelle_SD-2b	chr16:18879627-18886900	0.657177	0.894289	0.73486	68.7915
VIT_216s0050g01880	RLK-Pelle_SD-2b	chr16:18826205-18829719	VIT_216s0050g01960	RLK-Pelle_SD-2b	chr16:18910683-18911407	0.0851144	0.269814	0.315456	20.7549
VIT_216s0050g01920	RLK-Pelle_SD-2b	chr16:18856483-18860644	VIT_216s0050g01930	RLK-Pelle_SD-2b	chr16:18879627-18886900	0.677469	0.886495	0.76421	68.192
VIT_216s0050g01920	RLK-Pelle_SD-2b	chr16:18856483-18860644	VIT_216s0050g01960	RLK-Pelle_SD-2b	chr16:18910683-18911407	0.0957618	0.263932	0.362828	20.3024
VIT_216s0050g01930	RLK-Pelle_SD-2b	chr16:18879627-18886900	VIT_216s0050g01960	RLK-Pelle_SD-2b	chr16:18910683-18911407	0.0331775	0.0834919	0.397374	6.42245
VIT_218s0001g09720	RLK-Pelle_SD-2b	chr18:8135122-8137575	VIT_218s0001g09730	RLK-Pelle_SD-2b	chr18:8151147-8153700	0.0201231	0.0325683	0.617873	2.50525
VIT_218s0001g09720	RLK-Pelle_SD-2b	chr18:8135122-8137575	VIT_218s0001g09740	RLK-Pelle_SD-2b	chr18:8156965-8159810	0.295239	1.11039	0.265886	85.415
VIT_218s0001g09720	RLK-Pelle_SD-2b	chr18:8135122-8137575	VIT_218s0001g09750	RLK-Pelle_SD-2b	chr18:8166203-8168878	0.0184625	0.0410624	0.44962	3.15865
VIT_218s0001g09720	RLK-Pelle_SD-2b	chr18:8135122-8137575	VIT_218s0001g09770	RLK-Pelle_SD-2b	chr18:8172102-8173596	0.276719	1.09632	0.252408	84.3323
VIT_218s0001g09730	RLK-Pelle_SD-2b	chr18:8151147-8153700	VIT_218s0001g09740	RLK-Pelle_SD-2b	chr18:8156965-8159810	0.284637	1.16468	0.244392	89.5905
VIT_218s0001g09730	RLK-Pelle_SD-2b	chr18:8151147-8153700	VIT_218s0001g09750	RLK-Pelle_SD-2b	chr18:8166203-8168878	0.0112773	0.022135	0.50948	1.70269
VIT_218s0001g09730	RLK-Pelle_SD-2b	chr18:8151147-8153700	VIT_218s0001g09770	RLK-Pelle_SD-2b	chr18:8172102-8173596	0.271076	1.13805	0.238193	87.5423
VIT_218s0001g09730	RLK-Pelle_SD-2b	chr18:8151147-8153700	VIT_218s0001g09790	RLK-Pelle_SD-2b	chr18:8190899-8193504	0.0285663	0.0418396	0.682757	3.21843
VIT_218s0001g09740	RLK-Pelle_SD-2b	chr18:8156965-8159810	VIT_218s0001g09750	RLK-Pelle_SD-2b	chr18:8166203-8168878	0.285278	1.17513	0.242764	90.3944
VIT_218s0001g09740	RLK-Pelle_SD-2b	chr18:8156965-8159810	VIT_218s0001g09770	RLK-Pelle_SD-2b	chr18:8172102-8173596	0.0750243	0.0754911	0.993816	5.80701
VIT_218s0001g09740	RLK-Pelle_SD-2b	chr18:8156965-8159810	VIT_218s0001g09790	RLK-Pelle_SD-2b	chr18:8190899-8193504	0.267557	1.19224	0.224415	91.7109
VIT_218s0001g09740	RLK-Pelle_SD-2b	chr18:8156965-8159810	VIT_218s0001g09800	RLK-Pelle_SD-2b	chr18:8196678-8199086	0.0183636	0.0458158	0.400814	3.52429
VIT_218s0001g09750	RLK-Pelle_SD-2b	chr18:8166203-8168878	VIT_218s0001g09770	RLK-Pelle_SD-2b	chr18:8172102-8173596	0.267105	1.19684	0.223175	92.0646
VIT_218s0001g09750	RLK-Pelle_SD-2b	chr18:8166203-8168878	VIT_218s0001g09790	RLK-Pelle_SD-2b	chr18:8190899-8193504	0.0206086	0.0398023	0.517773	3.06171
VIT_218s0001g09750	RLK-Pelle_SD-2b	chr18:8166203-8168878	VIT_218s0001g09800	RLK-Pelle_SD-2b	chr18:8196678-8199086	0.263488	1.25432	0.210065	96.4858
VIT_218s0001g09770	RLK-Pelle_SD-2b	chr18:8172102-8173596	VIT_218s0001g09790	RLK-Pelle_SD-2b	chr18:8190899-8193504	0.25797	1.17057	0.22038	90.0439
VIT_218s0001g09770	RLK-Pelle_SD-2b	chr18:8172102-8173596	VIT_218s0001g09800	RLK-Pelle_SD-2b	chr18:8196678-8199086	0.0916865	0.0979427	0.936124	7.53405
VIT_218s0001g09770	RLK-Pelle_SD-2b	chr18:8172102-8173596	VIT_218s0001g09820	RLK-Pelle_SD-2b	chr18:8215595-8217973	0.287635	1.20869	0.237973	92.976
VIT_218s0001g09790	RLK-Pelle_SD-2b	chr18:8190899-8193504	VIT_218s0001g09800	RLK-Pelle_SD-2b	chr18:8196678-8199086	0.25804	1.25232	0.20605	96.332
VIT_218s0001g09790	RLK-Pelle_SD-2b	chr18:8190899-8193504	VIT_218s0001g09820	RLK-Pelle_SD-2b	chr18:8215595-8217973	0.0449066	0.0890082	0.504522	6.84678
VIT_218s0001g09790	RLK-Pelle_SD-2b	chr18:8190899-8193504	VIT_218s0001g09840	RLK-Pelle_SD-2b	chr18:8224250-8226874	0.270847	1.21414	0.223077	93.3957
VIT_218s0001g09800	RLK-Pelle_SD-2b	chr18:8196678-8199086	VIT_218s0001g09820	RLK-Pelle_SD-2b	chr18:8215595-8217973	0.269911	1.31451	0.205332	101.116
VIT_218s0001g09800	RLK-Pelle_SD-2b	chr18:8196678-8199086	VIT_218s0001g09840	RLK-Pelle_SD-2b	chr18:8224250-8226874	0.0297813	0.050737	0.586974	3.90285
VIT_218s0001g09820	RLK-Pelle_SD-2b	chr18:8215595-8217973	VIT_218s0001g09840	RLK-Pelle_SD-2b	chr18:8224250-8226874	0.285709	1.24661	0.229189	95.8931
VIT_218s0086g00200	RLK-Pelle_SD-2b	chr18:17398074-17400018	VIT_218s0086g00210	RLK-Pelle_SD-2b	chr18:17424851-17427601	0.0910339	0.363341	0.250547	27.9493
VIT_210s0003g05080	RLK-Pelle_WAK	chr10:9059785-9072068	VIT_210s0003g05090	RLK-Pelle_WAK	chr10:9103457-9108748	0.119914	0.20081	0.597149	15.447
VIT_210s0003g05080	RLK-Pelle_WAK	chr10:9059785-9072068	VIT_210s0003g05103	RLK-Pelle_WAK	chr10:9143101-9146282	0.0774775	0.17034	0.454841	13.1031
VIT_210s0003g05090	RLK-Pelle_WAK	chr10:9103457-9108748	VIT_210s0003g05103	RLK-Pelle_WAK	chr10:9143101-9146282	0.047331	0.0365999	1.2932	2.81537
VIT_210s0003g05090	RLK-Pelle_WAK	chr10:9103457-9108748	VIT_210s0003g05121	RLK-Pelle_WAK	chr10:9196414-9204109	0.120656	0.222615	0.541994	17.1242
VIT_210s0003g05103	RLK-Pelle_WAK	chr10:9143101-9146282	VIT_210s0003g05121	RLK-Pelle_WAK	chr10:9196414-9204109	0.0782256	0.177292	0.441226	13.6378
VIT_210s0003g05103	RLK-Pelle_WAK	chr10:9143101-9146282	VIT_210s0003g05123	RLK-Pelle_WAK	chr10:9212622-9214062	0.0725389	0.273958	0.264781	21.0737
VIT_210s0003g05121	RLK-Pelle_WAK	chr10:9196414-9204109	VIT_210s0003g05123	RLK-Pelle_WAK	chr10:9212622-9214062	0.090616	0.291559	0.310798	22.4276
VIT_210s0003g05121	RLK-Pelle_WAK	chr10:9196414-9204109	VIT_210s0003g05130	RLK-Pelle_WAK	chr10:9278828-9282099	0.159849	0.4079	0.391884	31.3769
VIT_210s0003g05123	RLK-Pelle_WAK	chr10:9212622-9214062	VIT_210s0003g05130	RLK-Pelle_WAK	chr10:9278828-9282099	0.109279	0.36283	0.301186	27.91
VIT_210s0003g05130	RLK-Pelle_WAK	chr10:9278828-9282099	VIT_210s0003g05150	RLK-Pelle_WAK	chr10:9357356-9407963	0.551965	1.11322	0.495826	85.6324
VIT_210s0003g05150	RLK-Pelle_WAK	chr10:9357356-9407963	VIT_210s0003g05160	RLK-Pelle_WAK	chr10:9476332-9484862	0.322717	0.509069	0.633936	39.1591
VIT_210s0003g05205	RLK-Pelle_WAK	chr10:9656452-9659387	VIT_210s0003g05210	RLK-Pelle_WAK	chr10:9708997-9712339	0.340139	0.860903	0.395096	66.2233
VIT_217s0000g04360	RLK-Pelle_WAK	chr17:4566135-4569073	VIT_217s0000g04370	RLK-Pelle_WAK	chr17:4570941-4575973	0.36248	1.05544	0.34344	81.1877
VIT_217s0000g04360	RLK-Pelle_WAK	chr17:4566135-4569073	VIT_217s0000g04380	RLK-Pelle_WAK	chr17:4578134-4582425	0.367082	1.25163	0.293284	96.2789
VIT_217s0000g04360	RLK-Pelle_WAK	chr17:4566135-4569073	VIT_217s0000g04420	RLK-Pelle_WAK	chr17:4650027-4651019	0.205643	0.987893	0.208163	75.9918
VIT_217s0000g04370	RLK-Pelle_WAK	chr17:4570941-4575973	VIT_217s0000g04380	RLK-Pelle_WAK	chr17:4578134-4582425	0.0905922	0.200985	0.450741	15.4604
VIT_217s0000g04370	RLK-Pelle_WAK	chr17:4570941-4575973	VIT_217s0000g04420	RLK-Pelle_WAK	chr17:4650027-4651019	0.187922	0.733897	0.25606	56.4536
VIT_217s0000g04380	RLK-Pelle_WAK	chr17:4578134-4582425	VIT_217s0000g04420	RLK-Pelle_WAK	chr17:4650027-4651019	0.18994	0.867942	0.218839	66.7647
VIT_218s0001g01310	RLK-Pelle_WAK	chr18:1877900-1880259	VIT_218s0001g01320	RLK-Pelle_WAK	chr18:1885028-1894797	0.236511	1.31401	0.179991	101.078
VIT_218s0001g01310	RLK-Pelle_WAK	chr18:1877900-1880259	VIT_218s0001g01370	RLK-Pelle_WAK	chr18:1952680-1968096	0.190342	1.42277	0.133783	109.444
VIT_218s0001g01320	RLK-Pelle_WAK	chr18:1885028-1894797	VIT_218s0001g01370	RLK-Pelle_WAK	chr18:1952680-1968096	0.242797	1.19082	0.20389	91.6018
VIT_218s0041g00010	RLK-Pelle_WAK	chr18:24227970-24230773	VIT_218s0041g00020	RLK-Pelle_WAK	chr18:24251670-24258728	0.438836	1.81939	0.2412	139.953
VIT_218s0041g00010	RLK-Pelle_WAK	chr18:24227970-24230773	VIT_218s0041g00030	RLK-Pelle_WAK	chr18:24259631-24260656	0.393659	3.16432	0.124406	243.409
VIT_218s0041g00010	RLK-Pelle_WAK	chr18:24227970-24230773	VIT_218s0041g00040	RLK-Pelle_WAK	chr18:24274975-24277903	0.41965	2.20412	0.190393	169.548
VIT_218s0041g00020	RLK-Pelle_WAK	chr18:24251670-24258728	VIT_218s0041g00030	RLK-Pelle_WAK	chr18:24259631-24260656	0.0334996	0.0420794	0.796105	3.23688
VIT_218s0041g00020	RLK-Pelle_WAK	chr18:24251670-24258728	VIT_218s0041g00040	RLK-Pelle_WAK	chr18:24274975-24277903	0.0791919	0.152999	0.517597	11.7692
VIT_218s0041g00030	RLK-Pelle_WAK	chr18:24259631-24260656	VIT_218s0041g00040	RLK-Pelle_WAK	chr18:24274975-24277903	0.0697999	0.142138	0.491071	10.9337
VIT_218s0089g01140	RLK-Pelle_WAK	chr18:29047248-29049939	VIT_218s0089g01150	RLK-Pelle_WAK	chr18:29055947-29058702	0.242726	0.822616	0.295067	63.2782
VIT_201s0011g03950	RLK-Pelle_WAK_LRK10L-1	chr1:3595451-3600142	VIT_201s0011g03960	RLK-Pelle_WAK_LRK10L-1	chr1:3606617-3609494	0.0933358	0.171638	0.543793	13.203
VIT_201s0011g03950	RLK-Pelle_WAK_LRK10L-1	chr1:3595451-3600142	VIT_201s0011g03980	RLK-Pelle_WAK_LRK10L-1	chr1:3628643-3638242	0.111038	0.168013	0.660892	12.9241
VIT_201s0011g03960	RLK-Pelle_WAK_LRK10L-1	chr1:3606617-3609494	VIT_201s0011g03980	RLK-Pelle_WAK_LRK10L-1	chr1:3628643-3638242	0.369318	0.438597	0.842044	33.7382
VIT_210s0116g01230	STE_STE11	chr10:641931-643242	VIT_210s0116g01240	STE_STE11	chr10:645136-648890	0.00994215	0.00384124	2.58827	0.29548
VIT_212s0034g02540	STE_STE11	chr12:19006954-19007943	VIT_212s0034g02553	STE_STE11	chr12:19027234-19027920	0.52537	0.43019	1.22125	33.0915
VIT_212s0034g02540	STE_STE11	chr12:19006954-19007943	VIT_212s0034g02556	STE_STE11	chr12:19030864-19031694	0.548183	0.639733	0.856894	49.2102
VIT_212s0034g02553	STE_STE11	chr12:19027234-19027920	VIT_212s0034g02556	STE_STE11	chr12:19030864-19031694	0.237188	0.298312	0.7951	22.9471
VIT_215s0046g02840	TKL-Pl-5	chr15:19572127-19576382	VIT_215s0046g02850	TKL-Pl-5	chr15:19576430-19587223	0.134885	0.266276	0.50656	20.4827
