# Supplementary material for: The grapevine kinome: annotation, classification and expression patterns in developmental processes and stress responses
Source: Hortic Res. 2018 Apr 1;5:19. doi: 10.1038/s41438-018-0027-0 (PMC5878832; doi:10.1038/s41438-018-0027-0)
Supplement: Supplementary file 8 — Supplementary Table S7(XLSX 948 kb) [file 41438_2018_27_MOESM8_ESM.xlsx]

## Sheet: TableS7
Supplementary Table S7: Normalized gene expression values of 1109 grapevine PK genes in 54 different tissues.
Seq ID	Family	Inflorescence-Y	Inflorescence-WD	Flower-FB	Flower-F	Petal	Carpel	Pollen	Stamen	Rachis-FS	Rachis-PFS	Rachis-V	Rachis-MR	Rachis-R	Bud-S	Bud-B	Bud-AB	Bud-L	Bud-W	Leaf-Y	Leaf-FS	Leaf-S	Stem-G	Stem-W	Tendril-Y	Tendril-WD	Tendril-FS	Root	Seed-V	Seed-MR	Seed-FS	Seed-PFS	Seedling	BerryPericarp-FS	BerryPericarp-PFS	BerryPericarp-V	BerryPericarp-MR	BerryPericarp-R	BerryPericarp-PHWI	BerryPericarp-PHWII	BerryPericarp-PHWIII	BerrySkin-PFS	BerrySkin-V	BerrySkin-MR	BerrySkin-R	BerrySkin-PHWI	BerrySkin-PHWII	BerrySkin-PHWIII	BerryFlesh-PFS
VIT_217s0000g02000	AGC_MAST	1.47361	1.35707	1.38637	1.29569	1.42685	1.64365	1.11963	1.25199	1.28287	1.27156	1.6342	1.76147	1.84605	2.15012	1.19893	1.1422	1.43757	2.29286	1.22988	1.37542	1.21685	1.2874	1.65798	1.24501	1.31982	1.15406	1.68806	1.84557	2.08386	1.62294	1.70967	1.31501	1.52617	1.20609	1.85499	1.5347	1.86378	1.55261	1.96828	1.66326	1.09591	1.92621	2.20307	1.78296	2.09228	2.01956	1.65233	1.61993
VIT_216s0022g01240	AGC_MAST	-3.48427	-1.29788	-0.404103	-0.0405952	-3.26613	-4.01871	3.02937	1.1207	-3.93658	-5.02801	-4.91669	-4.76165	-4.57592	-3.93097	-3.28777	-2.63883	-4.43703	-4.07339	-3.85197	-3.59966	-3.62824	-4.43348	-4.16693	-4.45843	-4.66531	-4.30697	-4.32453	-2.18107	-1.45871	-4.08235	-2.54993	-4.65423	-4.24094	-4.04424	-4.42779	-3.27031	-3.93562	-3.78269	-2.98006	-2.179	-4.08885	-4.19106	-4.47527	-4.11049	-3.50344	-3.217	-2.51227	-4.92283
VIT_218s0001g12260	AGC_MAST	-0.272544	-0.819817	0.58561	0.488288	0.620031	0.24259	0.157935	1.2344	0.565306	0.709714	0.936991	0.874439	0.980267	0.692274	-1.24205	-1.63992	0.212319	1.0208	0.241433	1.04084	0.272758	-0.457837	1.7094	-0.650413	-0.633548	0.694341	0.278727	1.6978	1.86382	-0.717235	0.128	-0.48585	-0.806569	-0.260252	1.10433	-0.0297083	1.00316	0.485457	0.860879	1.65958	-0.491848	0.908126	1.0226	0.600218	1.35559	1.23013	1.42963	-0.359547
VIT_205s0049g01220	AGC_NDR	0.181917	-0.187479	-0.0753458	-0.156259	-0.260667	0.299976	0.436943	-0.219958	0.81136	0.700208	0.709806	0.840395	0.991616	0.63771	0.399125	-0.110772	1.03485	0.552643	0.722252	0.395525	0.744814	0.570277	0.568142	0.155532	-0.211692	0.288043	0.292672	0.559835	0.42165	0.696728	0.671473	0.0790009	0.520814	1.48828	1.81008	0.752469	1.27732	0.362801	0.326784	0.167299	1.04032	0.878688	0.653908	0.946818	0.391997	0.208433	0.0332508	1.48544
VIT_210s0003g05720	AGC_NDR	2.05334	2.18892	2.29655	2.2787	2.60341	2.49282	0.919641	1.93311	2.37248	2.10591	2.18905	2.45179	2.53145	1.37092	0.933604	1.73082	1.9047	1.77132	2.45291	2.27914	1.24473	1.62095	2.06267	2.00981	1.93022	2.63105	1.88287	1.43991	1.35959	1.69392	1.25322	1.69252	1.86447	2.29733	2.82095	1.88019	2.67254	1.73677	2.11098	2.46866	2.03586	2.50025	2.35296	2.0934	2.14957	2.31023	2.25828	2.31264
VIT_207s0005g03690	AGC_NDR	0.657501	0.761019	1.02501	1.60105	0.178983	0.315703	3.53063	2.05142	1.69171	1.45687	0.49448	0.270293	0.394909	-0.393888	0.612868	0.870127	0.685026	0.459204	0.833776	-0.111409	0.9713	1.43221	0.259762	0.734314	1.10738	0.824021	0.621779	-0.540487	-0.157428	0.652864	1.13038	0.00541215	0.604034	0.923571	0.780625	0.0563227	1.09747	1.17773	1.2331	1.26037	1.01846	0.595476	0.621233	0.880488	1.06979	1.15912	1.22429	0.912985
VIT_218s0001g10470	AGC_NDR	0.176155	-0.234652	0.925858	1.01228	0.282959	0.0922758	-0.869131	0.115578	1.67504	1.52171	2.4697	1.95926	2.32622	1.38194	1.1302	0.326173	1.13831	1.17756	0.71373	0.0297899	-1.67809	1.33376	2.05513	0.801545	1.26827	1.74525	1.6429	2.31402	2.02049	0.421137	0.895305	1.19632	0.264455	0.939688	1.33599	0.993357	1.49951	0.391125	1.39614	1.96319	0.698306	1.70322	2.2918	1.99257	0.876265	1.67958	1.93814	1.46047
VIT_204s0008g01400	AGC_NDR	1.41166	0.391478	0.700521	1.12716	1.16441	1.52678	-0.679461	0.876405	0.697149	0.884119	1.29548	1.64777	1.44536	1.76483	1.36573	1.18656	1.4286	1.57491	1.44856	1.11261	-0.379799	1.57614	1.4857	1.00099	0.800467	1.03865	1.18538	0.883313	1.36153	1.2344	1.69981	1.15701	0.905403	1.00017	1.52436	1.41961	1.4443	0.898708	1.22052	0.887801	1.01736	1.36589	1.67735	1.18395	1.34702	1.57971	1.21902	1.26682
VIT_211s0016g01800	AGC_NDR	-2.22189	-2.16449	-1.51082	-1.46072	-1.96395	-1.66579	2.48366	0.68892	-3.11369	-2.94885	-3.56951	-3.3135	-3.76131	-3.05946	-2.05802	-2.1344	-1.67655	-2.49081	-3.37342	-3.00338	-1.46067	-2.96702	-3.18722	-3.31873	-3.12152	-3.15335	-2.58638	-1.21924	-2.17818	-0.0424679	0.56093	-2.41108	-0.60522	-1.16448	-1.11697	-1.68087	-1.27202	-2.05597	-2.11263	-2.99277	-1.36625	-2.03585	-1.99222	-1.92542	-2.01341	-2.77843	-3.01317	-0.516305
VIT_213s0074g00100	AGC_PDK1	1.10852	1.39401	1.26295	1.23375	1.72732	1.63856	3.07496	1.92718	1.30137	1.00872	1.71267	1.12452	1.27392	1.2907	1.16039	0.182686	1.33812	0.202043	0.945446	0.788168	-0.60523	1.30921	1.92545	1.35702	1.63353	1.58588	0.946806	0.666376	0.655135	1.82105	1.25058	1.46517	1.3009	0.73383	1.08164	-1.34447	0.914154	-0.188819	1.06773	1.38994	0.245838	0.239252	0.776999	0.235141	0.726238	1.18726	1.42463	0.24994
VIT_208s0058g01440	AGC-Pl	1.83972	1.40631	2.52314	2.40245	1.93049	1.54672	2.61121	1.93154	1.84471	1.94592	2.18017	1.50526	1.82458	1.24022	2.18631	1.68141	1.06997	0.0987647	2.38385	1.38283	2.24902	1.95817	1.94525	1.67171	1.62467	1.99623	1.80824	1.92452	1.69213	1.366	1.33175	1.74985	1.39043	1.44659	1.79933	1.07568	2.25181	1.92414	2.44559	3.00133	1.24516	1.48581	2.10638	1.892	2.2813	2.51837	2.93878	1.65016
VIT_217s0000g07520	AGC-Pl	1.38587	0.698496	1.69611	1.5735	1.45533	1.19273	2.92274	2.09583	0.60159	0.801187	0.939402	1.32199	1.41971	1.24563	0.382445	0.310496	0.741304	1.49567	1.25257	0.183788	0.511687	1.25967	2.33443	1.17457	1.02299	0.953094	1.70711	1.14885	0.992741	0.685627	-0.308346	2.07831	1.17932	1.48172	1.42551	1.18014	1.29683	0.618517	0.588107	0.776858	0.973381	1.29911	1.63833	0.912346	1.08403	0.955845	0.81785	1.38493
VIT_219s0015g00770	AGC_RSK-2	2.57523	2.12742	2.58489	2.18899	1.94893	2.2876	0.826172	1.72595	2.43586	2.28313	2.05966	2.3391	2.076	2.57062	2.51378	2.19329	1.89387	1.01588	2.08176	1.78291	0.761725	2.51133	2.2451	2.15148	2.10039	2.31925	1.56874	1.35677	1.42378	2.30808	2.61492	1.6961	1.99077	2.36828	2.69371	1.58296	2.63217	1.11312	1.91531	2.57861	2.07094	2.36861	2.70843	1.69825	1.49379	1.96382	2.32753	2.26885
VIT_215s0021g01540	AGC_RSK-2	1.57922	1.4263	1.1586	0.777594	-0.44334	1.7157	0.818655	0.0554639	1.27245	0.915594	-0.311181	0.381434	0.355668	1.19838	2.21041	2.0485	1.35888	0.650133	0.272454	-0.50526	-0.0338496	1.02241	-0.506692	1.34802	1.06065	-0.0251112	0.283908	-0.266688	0.0201031	1.7905	1.6212	0.223723	1.32936	0.64492	0.470841	0.295352	0.732285	0.291039	-0.336395	-0.407193	0.977399	0.730232	0.460253	0.292894	-0.341114	-0.66815	-0.619649	0.868245
VIT_214s0066g00460	AGC_RSK-2	2.44655	2.50838	2.85956	2.40502	2.52229	2.52539	2.5313	2.96872	2.11331	1.98363	1.36167	1.57308	1.37175	1.82278	2.01519	1.98077	1.66227	0.734247	1.99045	0.930737	1.71418	2.75746	1.27379	2.34989	2.73892	1.93655	1.57864	1.78037	1.32401	2.10594	1.95589	2.22387	2.17367	1.99821	2.05766	0.929761	2.34894	2.06963	2.21186	2.24178	1.98743	1.62279	2.0557	1.71078	1.71152	2.19757	2.14331	2.52783
VIT_219s0085g01140	AGC_RSK-2	-2.27562	-2.56952	2.06984	2.43444	-0.79313	-1.80478	4.11929	3.2964	-3.2597	-3.39553	-3.19313	-3.5008	-3.58136	-3.45891	-3.04472	-1.44043	-2.8044	-2.17787	-1.98551	-1.85422	-1.7042	-0.793595	-3.16221	-3.09721	-3.14301	-0.28263	-2.00582	-3.23655	-3.09388	-2.33813	-3.60952	-2.98599	-3.44342	-2.47709	-3.1306	-0.272278	-1.91921	-0.411588	-2.39297	-2.84651	-3.00422	-2.65708	-2.82484	-2.77327	-2.56757	-2.98497	-3.1098	-2.81777
VIT_214s0066g02140	AGC_RSK-2	-1.73659	-2.15637	-3.74911	-3.70274	-3.72239	-2.42672	-4.53996	-3.65902	-3.16073	-3.07155	-3.29314	-3.58501	-3.76271	-2.17395	-0.0874364	-1.07353	-2.4622	-3.71346	-2.01319	-4.49285	-2.8812	-3.11889	-3.41443	-1.72094	-2.72771	-3.63885	-1.99762	-3.80249	-3.20237	-1.36396	-1.67531	-2.52941	-2.08452	-2.44981	-3.48548	-3.35344	-3.25193	-3.02733	-3.62449	-4.11679	-3.50168	-3.04724	-2.54883	-3.43685	-3.24727	-3.32392	-3.72353	-3.03789
VIT_206s0061g01540	AGC_RSK-2	0.698598	0.214674	-0.0764549	-0.0723727	-0.655589	-0.16137	-0.585692	0.0785436	-0.119068	0.196917	0.123758	0.0526748	0.209937	1.09026	0.62392	0.276656	1.24544	1.58078	1.11028	0.836534	0.151977	0.0459681	1.62823	-0.185408	-0.521393	-0.137531	-0.141406	0.379924	0.334885	0.589363	0.250252	0.478892	-0.083481	-0.714476	-1.15776	-1.03455	-0.728917	-0.932678	-0.448387	-0.319611	0.494184	-0.426694	-0.285419	-0.510831	-0.50785	-0.0228003	-0.129143	-1.05334
VIT_206s0004g03700	AGC_RSK-2	2.30225	1.87399	2.16516	2.22375	2.10494	2.50966	0.0996942	1.98306	1.53698	1.71617	-1.05476	1.4244	1.3516	2.08168	2.01405	1.52164	2.44806	-1.72776	2.28588	1.75757	0.206091	1.85844	-0.785531	1.36352	0.794528	1.58468	-1.64977	-1.27647	-1.57237	1.08078	-0.754123	2.55535	1.76834	0.475033	-0.727227	-3.04323	-2.05456	-1.94781	-1.11045	-1.92102	1.78905	-0.0283952	0.639496	0.351836	0.0326685	0.219582	-0.543714	1.31154
VIT_208s0007g03600	AGC_RSK-2	1.49253	1.08501	0.819144	0.610335	0.426948	0.927767	-0.169642	0.247784	0.533487	0.549473	-0.293329	-0.515746	-0.455229	1.05463	1.29411	0.55973	1.33638	0.762102	-0.0956413	-1.15662	-1.76297	0.971397	0.252982	1.16163	0.738141	-0.0217347	-0.456748	-0.284091	-0.304695	0.850869	0.678455	0.363433	0.68101	-0.391526	-0.606851	-1.1711	-1.01356	-2.36388	-1.09159	-0.804433	0.892113	-0.104949	-0.518486	-0.453987	-1.2394	-0.868946	-0.971511	0.735629
VIT_206s0061g01560	AGC_RSK-2	-0.3516	-0.400335	-0.491354	-0.803399	-1.31924	-1.4122	-2.08312	-0.532655	-0.811653	-1.12579	0.132943	-0.386877	0.0755797	-0.0303851	0.631095	0.482029	1.36746	-0.522061	0.650404	0.0663325	-0.371386	0.235048	-0.540908	-0.739437	-1.53564	-0.587858	-0.04919	-0.314142	-0.431719	-0.683359	-1.75265	0.836474	-0.79252	-0.600407	-1.43345	-1.55409	-1.91656	-1.50827	0.101053	0.720224	-0.0681959	-0.902564	-1.15581	-1.69583	-1.19295	0.0391193	0.548787	-0.785366
VIT_213s0074g00730	AGC_RSK-2	0.840648	1.33366	-1.13744	-0.762186	0.248442	0.16554	0.899882	0.461235	0.512702	0.314905	-2.0866	-1.57304	-1.49173	-2.14687	-2.48667	-1.29374	-2.88802	-1.01548	-2.21326	-2.02505	0.349016	-0.638397	-1.84279	1.8617	2.16889	0.980475	-1.70735	-1.49909	-1.26031	1.59806	-1.52559	-1.19265	3.09609	1.95774	1.29234	0.269773	0.327381	0.100687	-0.145579	0.220256	0.645525	0.340438	-0.429842	0.462743	0.0553035	-0.445549	-0.150154	2.59012
VIT_211s0016g04910	AGC_RSK-2	-2.17257	-2.33508	-2.7846	-1.60044	-2.67392	-2.08	-2.13727	-2.97538	-2.01276	-1.85123	-3.27218	-3.10496	-3.36373	-2.45366	-1.73867	-0.726643	-1.70604	-1.46345	-1.62419	-1.32113	-0.778644	-1.06911	-2.16609	-1.73641	-1.79557	-1.93734	-2.18595	-3.14902	-3.04782	-2.53867	-2.87571	-1.31311	-2.63977	-2.61905	-3.15798	-0.865539	-1.90062	-0.632911	-2.29851	-2.87049	-1.54111	-2.95778	-3.25544	-1.61751	-1.60389	-2.30337	-2.96738	-2.74873
VIT_210s0003g04320	AGC_RSK-2	0.754371	-0.0726314	-1.92632	-1.8312	-2.95252	-0.26727	-3.33715	-2.3097	-0.938426	-2.09728	-3.70598	-3.74219	-3.88598	1.29579	0.891998	-0.0961289	0.863873	-0.0864923	-2.14954	-3.99722	-2.16791	0.404231	-2.20767	1.34041	0.295668	-2.16267	-2.1133	-2.98198	-2.96323	-2.69335	-3.25979	-1.82606	-0.184826	-2.95396	-4.26388	-1.974	-2.12061	-1.67491	-3.1251	-4.0426	-1.47063	-3.37859	-4.00267	-2.31263	-2.44901	-3.83525	-3.57988	-3.41659
VIT_219s0027g00020	AGC_RSK-2	-1.36487	-1.17675	-1.34926	-0.622932	-2.22478	-2.54254	-1.28663	-3.76052	1.63711	1.19866	0.707455	-0.384428	0.32433	1.00044	-2.58955	-0.695654	1.26157	0.729309	-1.08846	-0.484248	-1.83955	0.434989	0.414039	-0.173954	0.336066	1.55257	-0.0272661	-2.53984	-3.00979	-2.65998	-2.63564	0.324843	-2.54066	-1.15186	-1.6591	0.31904	-0.4068	-0.311688	-2.30284	-2.21292	-0.210976	-0.661065	-1.43885	-1.4339	-1.64364	-1.81781	-1.65143	-3.52288
VIT_206s0004g01780	AGC_RSK-2	-0.0842035	1.63373	2.5549	1.56187	-0.142118	2.32354	1.44401	1.15823	1.12119	0.560808	-0.78971	-1.01085	-1.42485	-0.895513	-0.528774	-1.0254	-0.080956	-0.947665	-1.19861	-0.812536	0.22959	0.354916	0.568679	0.0979119	0.583361	0.0486712	0.215868	-1.86169	-1.88974	1.73557	2.27047	0.109274	0.402714	-0.32465	-0.823437	-1.2112	-0.126246	-0.430858	-0.442797	-0.302626	-0.802868	-1.94377	-2.49939	-1.1656	-0.728362	-1.09179	-0.634851	-0.581996
VIT_211s0016g03430	AGC_PKA-PKG	2.21516	1.28506	1.91156	1.81172	1.61742	1.18936	1.65485	2.15912	1.8038	1.92463	1.41614	1.8064	1.70972	2.26045	2.30482	1.20206	1.52979	-0.236185	2.11357	1.90327	-0.77485	1.88624	1.30743	1.98817	1.91752	1.61444	1.13099	1.09439	0.989452	1.51265	1.89759	1.34635	1.82946	1.07244	1.66799	0.574436	1.48523	0.571765	0.816523	1.71811	1.64128	1.47735	2.00834	0.524921	0.668035	1.41203	1.4378	2.09946
VIT_204s0008g00530	Aur	1.1209	0.767415	-1.14208	-0.693325	-2.31888	-0.29716	2.57321	-0.309983	0.547581	-0.129735	-2.52116	-2.06744	-2.128	-1.16741	2.20593	1.73654	0.779773	-1.15507	0.265248	-3.00684	-1.04585	0.0799072	-0.469915	1.41602	0.782943	-1.77425	0.108784	-1.48108	-1.22067	1.43058	0.566296	0.259215	0.530748	-2.69404	-1.36145	-2.27759	-1.93255	-0.861878	-0.848019	-0.824951	-1.36165	-1.59118	-1.46358	-1.30882	-0.681005	-0.414752	-0.298732	-1.70787
VIT_215s0048g01730	Aur	-0.195467	-0.0122077	-1.86813	-0.81168	-2.8579	-1.51672	1.03773	-1.42834	-1.18128	-2.0199	-3.23428	-3.32393	-3.33482	-2.86109	0.566222	1.01493	-1.19742	-1.87449	-0.15983	-0.946597	-1.49053	-0.46543	-1.8871	0.149733	-0.966501	-0.154353	-1.92309	-2.74874	-2.58315	0.305616	-0.0588047	-1.57654	-0.940251	-1.46099	-1.76675	0.479062	-0.0717019	0.626767	-1.07271	-0.981947	-1.63783	-2.15769	-2.46891	-1.84844	-1.12963	-1.5299	-1.26079	-3.18655
VIT_212s0028g03360	BUB	-0.650964	-1.55151	-1.86848	-1.73955	-3.07163	-1.9504	1.52785	-1.32433	-1.74184	-1.9892	-3.8777	-2.72958	-2.47124	-1.62154	0.20564	-0.322904	-1.06968	-3.00334	-1.94805	-3.86975	-2.64062	-1.14981	-2.49854	-0.514359	-1.22848	-3.58381	-2.82352	-3.15682	-2.32434	-0.464138	-1.45542	-2.33669	-1.57461	-3.22754	-2.89432	-3.17043	-2.68458	-1.63144	-0.969528	-1.05526	-2.29679	-2.46025	-1.77127	-2.10686	-1.41192	-0.82683	-1.10938	-2.31413
VIT_214s0108g01230	CAMK_AMPK	1.63922	1.81233	1.8561	1.97441	1.74016	2.03021	2.78951	2.76324	1.68162	1.66076	1.53864	1.87123	1.8362	2.06693	1.78689	0.967579	2.10895	1.87543	1.68247	1.64141	1.91464	1.99882	1.51044	1.54394	1.74635	1.53178	2.04353	2.22585	2.12658	2.26985	2.35017	1.74416	1.91131	1.85004	1.84754	2.02728	1.85869	2.1178	2.41911	2.49751	1.77702	1.66828	1.89241	1.61976	1.95992	2.35538	2.39779	1.9836
VIT_208s0040g00720	CAMK_AMPK	-2.10644	-2.27775	-2.06394	-2.45522	-2.43606	-1.41482	-3.76659	-2.91042	-1.34201	-1.0246	-0.91163	-0.653599	-0.721461	-1.18151	-2.55676	-2.21694	-1.70206	-2.70513	-3.06842	-2.73529	-2.99885	-2.60745	-0.471034	-2.09185	-1.87214	-1.38551	0.418247	-2.92742	-2.55674	-1.68919	-1.4156	-2.0917	-0.891474	-1.03122	-1.11045	-2.83863	-2.81845	-3.1485	-2.7666	-2.75968	-1.41593	-1.83606	-1.79879	-3.43636	-1.92663	-2.39277	-2.59439	-0.0942804
VIT_213s0047g00260	CAMK_CAMK1-DCAMKL	-2.02986	-2.3948	-3.73741	-3.74452	-3.96519	-2.51261	-1.67133	-2.43986	-3.43258	-3.93324	-3.68727	-4.03419	-3.92034	-3.1105	-3.36644	-2.89137	-3.22744	-2.17618	-3.93498	-3.25802	-1.0885	-3.12989	-3.53036	-3.35194	-2.55	-3.31359	1.53769	-2.65631	-2.92108	-4.06789	-3.7321	-0.20627	-4.25025	-3.32472	-4.23886	-2.33579	-2.80084	-1.66113	-2.57143	-2.97752	-3.37451	-3.71048	-3.68067	-2.31212	-2.35505	-3.16853	-2.73494	-4.16606
VIT_208s0058g01040	CAMK_CAMKL-CHK1	2.16593	2.61464	2.55908	2.50698	3.05856	2.91658	1.50457	1.83922	2.49858	2.52864	2.55103	2.41632	2.27449	1.85564	0.969427	1.78878	2.341	2.53982	2.4792	3.18118	2.7093	1.1775	1.95007	1.61686	1.39278	2.23254	0.474933	1.57845	1.11811	1.58324	1.76878	1.16222	1.51207	1.69662	2.31358	2.10581	1.91136	1.62829	1.80522	2.21103	2.1821	2.99605	2.72309	2.00715	2.12228	2.26191	1.89065	1.36087
VIT_206s0004g07830	CAMK_CAMKL-CHK1	-0.0774593	0.596087	0.829742	0.92826	1.61322	0.989324	0.254361	0.0880127	0.904474	0.862654	2.08246	1.9925	1.74259	1.78543	-0.608202	-0.743429	0.846072	2.53065	0.479391	1.94385	0.975583	-0.152371	2.60044	0.322736	1.50316	1.24286	1.29643	1.52559	2.12547	0.940709	1.28866	-0.472477	1.4835	1.55162	1.82765	1.79235	1.8649	1.40017	1.96301	2.20767	0.749651	1.72092	2.14341	1.54303	1.57071	1.87788	2.15575	1.24575
VIT_206s0009g01840	CAMK_CAMKL-CHK1	2.90459	2.83337	2.70881	2.73236	3.26415	2.9141	1.6664	2.45097	2.79486	2.82871	3.39453	3.34436	3.19474	3.26069	2.8913	2.38823	2.77261	3.05249	2.79693	2.99706	2.03856	2.57964	3.359	2.81733	2.99853	2.65014	3.09702	3.22356	3.09545	2.72257	2.61077	2.9966	3.0038	3.11254	3.22837	2.23267	2.73806	2.49896	2.56589	2.91593	2.83053	2.80532	3.00654	2.40113	2.75468	2.79082	2.95906	3.08953
VIT_210s0003g01410	CAMK_CAMKL-CHK1	-0.689369	-1.61007	3.19687	3.88836	-0.0155757	-1.44666	4.71739	3.64264	-3.57246	-4.16064	-2.28569	-1.87794	-1.50205	-4.3851	-2.66302	-2.26157	-3.51878	-2.92175	-0.15108	2.04895	1.93384	-2.46956	-2.62167	-3.16371	-3.2734	-2.30846	-3.09792	0.0717164	0.0586125	-3.03036	-3.60925	1.82224	-3.4948	-2.19255	1.2432	0.578699	1.66445	1.26871	1.15768	0.205221	-3.19515	0.124201	2.0518	1.06244	1.33911	1.24619	0.163042	-3.91995
VIT_215s0048g02740	CAMK_CAMKL-CHK1	3.06097	3.11409	2.72918	2.9374	2.90267	2.65152	3.54706	3.15975	2.21604	2.10326	1.34055	1.77677	1.62764	2.34123	2.24824	1.8492	1.91347	1.50239	2.97988	3.21394	0.862486	2.59572	3.17428	3.46993	3.23121	2.90479	1.33991	2.21679	1.60384	2.13796	2.14523	2.60847	2.93638	2.34529	2.07404	1.58016	1.80171	2.16715	2.41283	3.11645	1.34981	1.34001	1.74036	1.36927	2.07251	2.40122	2.73587	2.28993
VIT_210s0003g01420	CAMK_CAMKL-CHK1	2.1443	1.98596	2.2779	1.99881	1.79128	1.72725	3.16123	2.42328	2.35342	2.22906	2.37572	2.31935	1.98284	1.54169	2.21658	2.01388	2.09301	1.10039	1.64744	2.19694	1.79079	1.8911	2.09951	2.15522	2.10797	2.05185	1.34207	2.24745	2.36974	1.73846	1.63816	0.924331	1.9214	1.83981	2.36218	2.01097	2.37051	2.08366	2.42271	2.74691	2.07627	1.79976	2.26284	2.20765	1.76257	2.48517	2.6971	1.54116
VIT_209s0070g00160	CAMK_CAMKL-CHK1	3.21535	2.64713	2.18	2.18797	3.18129	2.42886	1.21741	-0.422878	3.3597	3.50708	3.72904	3.44435	3.25938	3.56732	2.2557	2.88475	3.61357	3.70265	3.09216	3.42504	2.23551	2.87912	3.35529	3.25698	3.18706	3.76601	1.77635	2.99927	2.91453	-0.423041	-2.01783	1.29328	2.50382	1.84818	2.12214	2.43837	1.86991	0.281583	0.811388	1.09262	3.18756	2.52024	2.4777	1.57979	0.199031	0.579928	0.831158	2.44196
VIT_213s0067g02480	CAMK_CAMKL-CHK1	3.14739	2.83082	2.79807	2.70643	3.28531	2.89578	2.38538	2.59066	2.78043	3.00419	3.32406	3.37656	3.32108	3.49965	2.97534	2.55776	3.20558	2.99976	3.11391	3.24458	1.68396	3.05154	3.05107	2.86872	3.16925	2.99519	2.76088	3.00708	2.57081	3.30456	3.33776	2.70452	3.36091	3.02924	2.86831	2.69962	2.92862	2.77669	2.77157	3.06052	3.53641	3.20875	3.34506	2.73119	2.72492	3.15423	3.3194	3.65006
VIT_204s0008g05770	CAMK_CAMKL-CHK1	-0.283662	0.706168	2.9843	2.88533	2.92856	1.53311	1.27183	2.67111	0.895378	0.763248	3.23012	3.34032	3.81498	2.66583	-0.879991	-1.47567	1.54592	3.79829	1.36108	2.22436	3.31372	1.02162	3.46011	-1.85379	-0.16632	2.08048	3.01846	1.79465	2.36046	2.53667	2.5025	2.13741	1.30102	1.34665	2.50635	2.80643	3.69301	3.91533	4.03071	4.00392	0.899014	1.96712	3.35684	3.79292	3.77306	4.01543	4.01557	1.50081
VIT_206s0004g07870	CAMK_CAMKL-CHK1	2.63327	2.08991	2.75626	2.70305	2.71446	2.81089	3.86331	2.59576	2.93269	2.98269	2.97031	2.82585	2.67607	2.91047	1.8142	2.05383	2.75337	1.89384	2.46907	3.33625	0.824797	2.19994	1.71002	2.53202	2.01877	3.03891	2.26707	2.43985	1.25266	2.48613	1.96752	2.1671	2.63726	2.29729	1.9505	2.24247	1.98253	1.58409	2.01439	2.86777	2.8466	2.4499	2.05977	1.66027	1.14385	1.7207	2.70183	2.57204
VIT_209s0070g00140	CAMK_CAMKL-CHK1	0.309729	-0.715595	0.656624	0.154487	0.207027	-1.26967	-1.57023	-1.83832	-0.0288266	-0.0397049	1.12148	1.07513	0.879788	-0.494334	-1.42695	-0.464453	1.93331	0.26128	-0.856218	0.787306	-0.750175	0.474041	1.2848	0.585998	1.75755	1.13338	-0.525118	-0.684133	-1.29463	-1.72945	-1.58502	-2.15543	0.882917	0.306304	1.65438	1.91442	1.11742	-1.62307	-1.6993	-1.57463	1.2872	1.08485	0.945199	0.0396364	-1.1374	-1.4544	-1.35331	-0.536226
VIT_208s0058g01090	CAMK_CAMKL-CHK1	1.60505	1.64627	2.24042	1.75701	1.4994	1.07759	1.38672	2.11558	1.89849	1.84465	1.02991	0.990324	0.902769	-0.548044	0.100648	0.619356	0.459675	-1.41317	2.10519	3.13117	1.63696	1.25506	0.397591	2.06584	2.06729	1.86324	-0.322006	0.945266	0.543958	1.28527	-0.757823	0.917514	2.00028	2.04089	1.78442	0.394932	1.29663	0.0901277	0.164441	1.30015	1.02771	0.853172	0.336965	0.379468	-0.264759	-0.53968	0.357705	2.10272
VIT_218s0001g07980	CAMK_CAMKL-CHK1	-0.177876	0.314722	0.503237	-0.0909403	-0.101798	0.756818	-1.44664	0.20131	0.743169	1.00869	0.916505	0.944752	1.03382	0.465018	-0.358184	-0.843861	-0.477056	0.399256	-1.13582	-0.281553	-1.06791	-0.730193	0.460577	-0.0438041	0.231739	-0.386121	0.22806	0.93671	0.697543	1.05026	1.10908	-0.637181	0.829546	0.879762	0.928258	0.579972	0.784949	0.144075	0.929727	1.10245	0.355181	0.343829	0.540561	0.467968	0.471934	0.817466	0.597157	1.33842
VIT_205s0020g04570	CAMK_CAMKL-CHK1	-2.33151	-3.10472	-0.467751	-1.49907	-2.55538	-2.16724	-1.83144	-0.107865	-2.59783	-2.53986	-0.921049	-1.61727	-1.66639	-1.10048	-2.18058	-2.98509	-3.59796	-3.08477	-3.71879	-3.53004	-3.13411	-1.93169	-3.12622	-2.24387	-2.36812	-2.2725	-0.860805	-2.13403	-1.96786	-1.40894	-1.25289	-2.77429	-2.32655	-2.45469	0.213358	2.26598	0.463575	0.0122491	-0.529389	0.40224	-2.59333	-0.459855	-0.215962	-0.935999	-1.15321	-1.05147	-0.179552	-3.51063
VIT_210s0003g04020	CAMK_CAMKL-CHK1	2.2675	2.35905	2.7815	2.54616	2.56865	2.63	2.97049	2.07771	2.53969	2.52495	2.19645	2.14871	2.19426	2.28544	1.87813	1.63824	1.77331	1.91492	1.76611	1.80992	1.54029	2.55128	2.05008	2.65084	2.69081	2.21431	3.08056	1.60148	1.70163	2.54196	2.34205	2.19113	2.92085	2.50831	2.4458	1.75667	1.92825	1.711	1.92744	1.86562	2.15706	1.61405	1.71802	1.88608	1.76436	1.87246	1.73017	3.17269
VIT_211s0052g01700	CAMK_CAMKL-CHK1	2.61839	1.88408	2.69784	2.73936	2.87977	2.08666	1.86057	1.69419	2.0816	2.32809	2.2634	2.27806	2.15864	1.71824	2.26596	1.8535	2.16835	0.835275	3.13903	2.73389	1.56586	2.09575	1.88529	2.32206	2.18112	2.03435	0.973757	0.936187	0.329522	1.58582	1.2895	1.95017	2.74082	3.01645	2.67992	0.840653	1.81183	2.13598	2.16708	2.85001	2.7739	2.22914	2.29318	2.03136	2.40291	2.48709	3.3026	3.51733
VIT_211s0016g05420	CAMK_CAMKL-CHK1	-0.427826	-0.195726	-0.399196	0.21282	-0.318686	-0.585987	1.97471	-0.0649135	-0.0559114	0.00779734	1.26399	1.12584	1.28055	-0.778323	-0.557933	-0.175191	-0.0196678	-0.504286	-0.609829	-0.853891	-0.4397	-0.270446	0.338778	-0.140311	-0.0248959	0.507685	0.233235	0.990461	0.678302	-0.246014	-0.0317239	-0.108538	-0.207541	1.27385	1.63	1.66671	1.17636	1.44782	1.01525	0.845629	0.355105	1.35712	1.06253	1.19643	1.61778	1.39166	0.912149	1.23542
VIT_205s0020g00830	CAMK_CAMKL-CHK1	-0.43258	-1.63671	-1.4272	-0.474978	-2.21083	-2.0229	0.981674	0.261572	-0.737402	-0.789407	-0.367077	0.133893	-0.0191143	0.260292	-0.877401	-2.02861	0.638577	0.648902	-1.27046	0.46743	-1.55377	0.622229	0.964641	0.190955	-0.474699	-0.00832122	-0.659098	0.674614	0.587588	-0.599195	-1.64652	0.00864888	0.16677	-1.9512	-0.760466	-3.43056	-2.15822	-2.62352	-1.04727	0.435968	-1.03264	-0.382133	-0.0296081	-0.758001	-0.640643	-0.42728	0.590635	-1.58886
VIT_206s0004g02990	CAMK_CAMKL-LKB	1.7129	1.26179	2.04663	2.07894	1.5117	1.89899	3.97934	2.5711	2.00295	2.01795	1.79267	1.89242	1.947	1.98807	1.94357	1.16315	1.72265	1.86521	1.70745	1.99705	1.12075	1.81749	1.86305	1.77906	1.83878	1.44299	2.08108	1.55779	1.99869	2.29959	1.9289	1.65977	2.14748	1.9758	1.58793	1.03808	1.38968	1.21476	2.07174	2.12601	1.9188	1.4301	1.73009	1.43695	1.56934	1.83898	1.99862	2.23907
VIT_206s0004g01140	CAMK_CAMKL-LKB	0.154167	-0.645954	-0.995776	-1.13872	0.0241789	-0.495572	-0.607465	-0.526154	-1.47853	-1.40072	-0.295289	-0.664741	-0.548366	1.51978	0.102823	-0.276001	0.00762387	2.86826	-0.183905	-1.12804	1.24641	-1.62059	1.77258	-0.797521	-1.06623	-1.25036	0.644891	1.69238	1.88332	-1.39804	-1.68914	0.688352	-1.80059	-2.86132	-1.19512	-0.0265305	-0.125353	1.01842	1.63676	1.52838	-2.24601	-1.09563	-0.235664	1.02478	1.53163	1.60441	1.4197	-1.94344
VIT_206s0009g03150	CAMK_CDPK	-4.09995	-3.31454	1.82878	2.36617	-1.26848	-2.18195	4.16194	2.55208	-3.74991	-4.75035	-4.32913	-3.9913	-4.55476	-4.28241	-4.38997	-2.33627	-4.16946	-1.87611	-3.02144	-2.77711	-1.46726	-2.70778	-3.32555	-3.7867	-3.6785	-2.38699	-3.71101	-3.38571	-3.43947	-3.74752	-3.86675	-3.29774	-3.93996	-2.35875	-3.5403	-1.79493	-2.86431	-1.36208	-3.28886	-3.26827	-2.96611	-3.01593	-3.74138	-2.63615	-2.93778	-4.29775	-3.81061	-3.866
VIT_208s0007g08300	CAMK_CDPK	3.74406	3.44288	3.49304	3.5108	3.78032	3.67428	4.29589	3.9489	3.8484	4.09219	3.71618	3.6081	3.4639	2.94972	2.87844	3.42763	3.3821	2.56783	3.59186	3.88243	2.52978	3.53334	3.63542	3.44752	3.49927	3.77991	3.11614	2.97544	2.88972	2.76534	3.18641	3.09359	3.20693	3.46614	3.45477	2.95723	3.4168	2.73747	2.9924	3.75206	3.53523	3.16075	3.27467	2.8036	2.63067	3.15183	3.64455	3.68723
VIT_206s0004g02300	CAMK_CDPK	-1.90918	-1.52973	0.16448	-0.0205385	-2.63076	-1.87952	3.5291	1.62289	-3.32123	-4.53735	-4.36015	-4.72645	-4.86133	-3.14155	-1.72608	-1.82113	-2.25697	-3.21554	-2.56761	-2.88213	-3.47819	-3.41013	-3.66676	-2.55212	-3.01101	-3.39567	-3.58867	-3.86049	-4.06349	-0.571788	-0.447283	-3.59821	-2.425	-3.29555	-3.7691	-2.62481	-3.1783	-3.23918	-3.49283	-3.3516	-3.19145	-4.22305	-4.28407	-3.05646	-3.05871	-4.27651	-3.85878	-4.63391
VIT_210s0116g01800	CAMK_CDPK	1.2185	1.43307	1.25477	1.46842	1.72076	1.62083	-0.0673854	0.927095	1.72073	1.71014	1.56436	1.66689	1.82831	1.42579	1.32507	1.10994	1.20455	0.997601	0.986418	1.1488	-0.848021	1.49251	1.34978	1.49883	1.3648	1.37212	1.45387	1.61831	1.1133	1.84317	1.47803	1.06803	1.43539	1.29631	1.53037	1.77619	1.50242	1.58734	1.37765	1.64331	1.05433	1.4248	1.67675	1.52007	1.47307	1.61517	1.34224	1.68662
VIT_219s0090g00410	CAMK_CDPK	2.61039	3.08042	3.25459	3.53185	3.88241	3.89465	2.20637	3.20066	3.23186	3.28039	3.51132	3.34552	3.60535	3.27216	2.88588	2.51616	3.45286	2.93637	2.42659	3.26527	1.38517	3.16972	3.21528	3.00163	2.85802	3.27343	3.43247	2.81708	2.76289	3.7322	3.21003	2.98099	3.54794	3.50408	3.43906	3.60822	3.11341	2.47325	2.14544	2.58326	3.62862	3.28655	3.29349	2.26357	2.39284	2.73519	2.58783	3.84132
VIT_213s0175g00080	CAMK_CDPK	2.41212	2.4329	2.78059	2.69715	3.08315	2.85805	1.57372	2.26736	2.8807	2.85194	3.16694	3.20157	3.27256	2.57276	2.31096	2.20284	3.04464	1.97103	2.61288	2.9518	1.03819	2.76214	2.596	2.48849	2.58618	3.25121	2.8322	2.23745	2.28423	2.48461	2.3088	2.19054	3.06585	3.20864	3.16029	2.50475	2.85531	1.77285	2.18427	2.50736	3.00264	2.91812	2.87478	2.40468	1.76135	2.24186	2.42658	3.35862
VIT_208s0032g00780	CAMK_CDPK	1.36389	1.3687	1.24293	1.02104	0.794212	1.05188	3.29069	2.28528	1.12128	0.782714	-0.261206	-1.02307	-1.38418	0.167202	1.86835	1.17807	1.59289	-2.44386	0.873921	-1.06998	-1.58921	1.9881	-2.28435	1.58314	1.73315	-0.20636	-0.287308	-1.15224	-1.38118	2.04007	1.66068	0.924043	1.78467	1.12842	0.26924	-0.855309	-0.950379	-2.6081	-1.88242	-2.09279	1.11067	-0.375935	-1.08092	-1.55338	-2.43288	-2.0084	-1.89534	1.29528
VIT_205s0102g00170	CAMK_CDPK	-3.30464	-2.73816	2.4965	2.94889	-0.59892	-1.59799	4.26294	3.21516	-3.88966	-3.96562	-3.20099	-3.41272	-3.45204	-3.6261	-4.1646	-1.56984	-4.33991	-1.56838	-2.57171	-1.97775	-1.32983	-2.0987	-2.4701	-3.08671	-3.10721	-1.8589	-2.78381	-3.20667	-2.95668	-2.85269	-3.16179	-3.21494	-3.79706	-2.66552	-3.19882	-0.952514	-2.23242	-1.85337	-1.07387	-0.987555	-2.98245	-2.69619	-2.5584	-2.06786	-1.84152	-0.891714	-1.0097	-3.65561
VIT_217s0000g05520	CAMK_CDPK	1.56716	2.1799	1.84181	1.44092	2.07615	1.91262	0.38177	0.836238	2.71674	2.73503	2.45681	2.57886	2.86358	1.70301	1.23328	0.941708	2.09324	2.54668	1.44152	2.24286	2.25934	2.42284	2.89147	2.07197	2.2714	2.26913	2.31744	1.19331	0.977093	1.67018	1.19959	1.70746	1.68645	1.82691	1.76542	0.862719	1.78053	1.21601	1.48841	1.63348	1.95184	2.01258	2.22251	1.95159	2.32149	2.22704	2.3915	1.79327
VIT_208s0032g01220	CAMK_CDPK	-0.26578	0.304338	1.13356	0.772729	-0.0436751	0.132067	0.718154	0.799889	0.234456	0.230536	0.586912	0.626324	0.990727	0.372098	0.164504	-0.433695	-0.210888	1.34499	-0.0105336	0.48348	1.84098	-0.621669	1.44736	-0.120811	-0.0124181	-0.314745	0.29093	0.843222	0.889117	0.297103	0.847487	0.0605894	-0.405134	-0.272167	0.29031	0.356839	0.963826	1.49923	2.0286	2.01771	-0.273706	0.525154	0.907439	1.54668	1.81483	1.79925	1.85238	-0.766928
VIT_202s0025g00690	CAMK_CDPK	2.29944	2.50074	2.18616	1.83301	1.95473	2.29845	-0.00578478	1.87851	2.51866	2.36539	2.60197	2.54971	2.70508	2.42673	2.54323	2.05286	2.56689	2.20709	1.85303	1.78632	1.24997	2.53792	2.86841	2.79067	2.68252	2.11011	2.1995	2.02455	2.17884	2.33163	1.8809	1.93593	2.47375	2.69076	2.64926	2.12211	2.80273	2.85061	2.37473	2.24992	2.30027	2.24527	2.65977	2.64997	2.73226	2.61496	2.36771	2.70653
VIT_207s0130g00130	CAMK_CDPK	2.14652	2.14622	1.78939	1.77507	2.14779	2.28993	2.72997	2.23849	2.19546	2.22566	2.24419	2.25813	2.12433	2.52687	2.78307	1.91899	2.94699	2.2436	1.57756	1.6827	0.716929	2.15464	1.45651	2.28744	2.34017	1.85856	2.61895	1.83591	1.69206	2.67524	2.91067	2.40438	2.49696	2.52958	2.39427	1.93397	1.79651	1.35847	1.5192	1.37564	2.62747	2.22888	2.2751	1.84353	1.42224	1.558	1.42084	2.6721
VIT_208s0105g00390	CAMK_CDPK	2.29538	2.01983	1.80358	1.5604	1.8032	2.37077	-0.0181674	1.37856	2.20063	2.11247	2.13038	1.61792	1.6088	2.46393	2.61715	2.25711	2.1686	1.00547	1.79824	1.12894	-0.521028	2.49661	1.4629	2.56489	2.47064	1.71202	1.33285	0.994272	0.962741	2.43046	2.04379	1.25805	2.5515	1.57742	1.59046	1.64957	1.32605	1.20885	2.13776	2.39714	1.66213	1.03339	1.37762	1.37707	0.838342	1.88986	2.43636	1.77641
VIT_218s0001g00990	CAMK_CDPK	-1.50188	-1.75837	-1.38206	-1.79039	-1.38147	-1.68144	-2.12099	-0.915578	-0.579955	-1.17512	-2.09793	-0.768047	-0.771224	-1.91675	-1.37645	-0.340346	-1.76945	-2.18722	-0.502364	-2.4844	-1.9809	-0.464844	-0.807147	-1.16806	-0.281756	-2.07459	-1.11546	-1.32619	-1.31074	-0.0436967	-0.194787	-0.979839	0.20384	-1.23612	-0.892578	-2.14403	-0.391975	-1.17258	0.856458	0.963598	-1.8283	-1.54682	-0.218583	0.430874	-0.155383	0.962756	0.85601	0.244036
VIT_218s0072g01030	CAMK_CDPK	-2.98994	-2.89832	-0.739277	-0.463564	-2.20251	-2.45861	1.0932	0.928281	-3.62138	-3.45743	-1.50719	-1.29952	-1.49321	-3.05441	-2.96323	-2.76802	-3.77147	-1.72878	-3.90402	-2.2651	-1.32199	-2.88204	-3.23329	-3.43464	-3.61082	-2.94349	-3.50652	-3.00583	-2.59479	-4.25656	-4.03674	-3.00134	-3.60089	-2.30884	-1.44822	-1.59318	-0.838924	-1.16934	-1.35794	-1.90604	-3.02445	-1.27732	-1.08778	-1.32202	-0.837349	-1.64414	-2.2655	-2.57067
VIT_203s0038g03960	CAMK_CDPK	2.83813	3.07768	3.24702	3.44818	3.34219	3.44086	4.10434	3.76757	3.49857	3.61234	3.3447	3.3657	3.64293	3.06633	2.91554	2.95894	3.31355	2.53705	3.20717	3.60761	2.71327	3.1322	3.24809	2.57895	2.10861	3.32793	3.30485	2.64844	2.4142	3.07151	2.46296	2.97857	3.07951	3.24301	3.21906	2.99449	3.19274	2.61218	2.71533	3.21054	3.38684	2.98973	2.91185	2.92314	2.71609	2.89096	2.97642	3.42707
VIT_208s0040g01250	CAMK_CDPK	1.81236	1.89432	1.79811	1.99928	1.56297	2.21012	0.528067	1.68737	2.05783	2.26467	2.25629	2.405	2.33919	2.27802	2.23046	1.50311	2.58149	2.19739	1.79116	1.588	1.18224	1.9087	1.64617	1.6903	1.62942	1.44694	2.14614	1.39321	1.52419	1.8872	1.72621	2.07135	1.77633	1.91515	2.5474	1.39949	2.35387	1.48802	2.27056	1.99173	2.31983	2.32128	2.21115	1.97382	1.95412	2.20693	2.20192	2.11124
VIT_203s0063g00940	CAMK_CDPK	1.19086	1.85221	0.816496	0.440079	1.09949	1.04374	1.64395	1.14111	1.12149	1.29558	-0.22415	0.280556	0.484281	0.836908	1.49258	0.764201	1.15166	0.482075	1.28467	0.905426	0.0357324	1.28801	-0.773428	1.35251	1.55537	0.243369	0.5112	-0.0467159	-0.0135395	1.48544	1.21988	1.23518	0.972057	0.187772	-0.399734	-0.943437	-0.375572	-0.464745	0.304239	0.230639	0.649169	1.20142	1.464	1.08234	0.714401	1.02578	0.710572	0.3041
VIT_216s0098g01140	CAMK_CDPK	0.727545	0.991352	0.948446	1.07034	0.942423	1.1238	-0.422023	0.105754	1.55336	1.2225	1.68561	1.49577	1.75081	1.20069	0.480658	0.31998	1.24061	1.94489	0.470894	0.843146	1.73508	0.421992	2.06856	1.14267	1.37334	1.16841	2.22016	1.21322	1.33179	1.33689	1.10905	1.66587	0.733631	1.45929	1.71306	0.590244	1.72934	0.968591	1.28677	1.5292	0.988388	1.55119	1.75127	1.73888	1.44153	1.44167	1.41015	0.890273
VIT_204s0023g03420	CAMK_CDPK	3.20127	2.65422	2.93544	3.03483	3.46308	3.56647	3.71846	3.01608	3.41061	3.49291	3.23888	3.30691	3.32911	1.88657	1.87854	2.77965	3.4225	2.27298	3.19256	3.49983	2.41651	3.33657	1.92286	2.77648	2.80358	3.8334	3.31262	2.64673	2.33655	2.31042	2.10836	2.83661	2.57485	2.99677	3.24996	3.21075	3.13384	2.47632	2.23237	2.3899	3.10833	3.02311	2.95051	2.52058	2.36893	2.40616	2.48261	3.21162
VIT_215s0048g02840	CAMK_CDPK	0.796698	0.8821	0.564527	0.457638	0.870301	0.80035	0.437175	0.70676	0.851158	0.598505	0.758111	0.320085	0.552218	0.394863	0.674111	0.393261	1.31461	0.764913	0.820245	0.0885962	-0.354663	0.873996	0.285183	0.923347	0.81746	0.513316	0.384134	0.663316	0.9343	1.02618	0.339585	0.378392	0.89214	0.894689	1.00661	-0.024091	0.855971	0.548825	1.28608	1.62172	0.83452	0.80135	0.623294	1.21262	1.47624	1.46774	1.81971	0.983576
VIT_202s0025g04520	CAMK_CDPK	1.00236	0.675855	0.823117	0.184403	0.156365	0.543745	-1.34272	-0.285385	0.858623	0.835588	0.814664	1.34158	0.968443	0.456137	1.06158	0.629961	0.380507	0.26275	0.374163	1.18208	-0.0262346	0.320486	-0.308823	0.632294	0.604913	0.163483	0.0114766	-0.374911	-0.157594	1.27215	0.822049	0.403976	0.654371	2.00363	2.70894	1.91237	1.77125	-0.298234	0.305269	0.420425	0.778824	1.94635	1.50844	1.54467	0.0548678	0.272086	0.315405	2.13073
VIT_216s0100g00340	CAMK_CDPK	2.43198	2.5782	2.14215	2.19397	2.01966	2.74111	0.878568	2.35245	2.57813	2.85042	2.57085	2.8806	2.70306	3.02522	2.21094	1.66609	2.89638	2.93285	1.271	1.41734	1.5807	1.8298	2.2366	2.02794	1.81206	1.92704	2.23701	1.69779	2.21982	2.86211	2.62062	1.8384	2.34064	2.38696	2.44088	2.56408	2.53924	2.47654	2.282	2.14151	2.52247	2.56237	2.45826	2.23994	2.42259	2.41241	2.12757	2.22993
VIT_214s0036g00420	CAMK_CDPK	0.943157	0.52273	0.845113	-0.327744	0.531631	-0.14654	-1.1949	-1.41234	1.75782	1.22119	0.931967	0.855304	0.956603	0.154449	-0.216013	0.0827881	1.44193	0.00516071	0.304872	0.617016	0.18026	1.43769	-0.385531	1.84079	1.28692	1.38096	-0.349147	-0.404691	-0.35474	0.962297	1.88991	-0.201602	0.459433	-0.187079	0.0278705	1.01751	-0.179173	-1.50325	-0.284733	-1.47829	0.910841	0.526091	-0.27929	1.09865	-1.69888	-2.18499	-1.68306	-0.540851
VIT_205s0049g00950	CAMK_CDPK	0.100726	1.21318	2.4582	2.68136	2.17082	1.6435	1.49559	2.08831	2.15421	1.49094	1.46784	1.95564	1.93284	0.212874	-0.0223387	-1.23413	1.19879	3.11033	-1.2987	-0.970274	0.949987	0.828142	2.42562	0.00463823	2.03818	0.80432	-0.103009	0.849503	0.620527	1.83411	0.525189	-0.981539	2.25765	2.36919	1.97345	0.46458	1.14405	-0.498698	-0.0328697	-0.282256	1.13183	1.76087	1.34084	1.62537	-0.621381	0.100249	0.0925821	1.91911
VIT_218s0001g07070	CAMK_CDPK	0.854098	0.784779	0.598737	0.539676	0.346221	0.936458	1.11815	0.988119	0.464929	0.534349	1.09932	1.09503	1.12857	1.48078	1.16664	0.376982	1.12223	1.69769	0.328823	0.675309	0.262908	0.0985402	1.485	0.51128	0.400446	0.485687	0.547153	1.14553	1.4856	1.10016	1.46331	0.36062	0.41574	0.508018	0.817141	0.452362	0.707491	0.580858	1.34889	1.75486	0.589755	0.90187	1.06778	1.0706	1.02714	1.60248	2.07737	0.627947
VIT_203s0063g01080	CAMK_OST1L	1.46409	1.41531	1.22011	1.09472	1.46365	1.66841	2.35082	1.07304	1.18197	1.05468	1.81425	1.45676	1.78247	2.279	1.41435	0.30643	1.80429	2.26161	1.24613	1.48078	1.00697	1.06697	2.02409	1.30579	1.57428	1.25813	2.00518	1.91206	2.46624	0.945353	0.240206	1.52883	0.822781	0.470299	0.984812	0.927876	0.796179	1.07138	1.37879	1.46455	0.858973	0.652552	1.13592	1.26049	1.26801	1.52418	1.98729	0.828714
VIT_212s0035g00310	CAMK_OST1L	2.29124	2.64542	2.48374	2.03803	2.86659	2.86539	1.14458	2.25815	3.06026	2.77079	3.27029	2.82409	2.94726	2.50354	2.20058	2.19233	2.86602	2.02778	2.33431	2.75047	1.09701	2.4708	2.13597	2.6971	2.82909	3.04223	2.73432	2.17088	2.15367	2.83509	3.08958	2.35297	2.7172	3.23684	3.15291	2.72977	2.80472	1.39025	1.9593	2.56199	2.5534	2.31353	2.38054	1.7518	1.74353	2.13146	2.17811	2.98549
VIT_207s0031g03210	CAMK_OST1L	1.19915	0.848408	2.02004	1.78468	1.38981	1.68762	0.965201	1.15098	1.73188	1.7717	1.46659	1.40005	0.950438	1.71747	1.37351	1.05237	1.48574	0.266718	-0.0255825	-0.620637	-1.29086	1.02253	-0.061823	1.99666	1.73805	0.796482	1.46655	-0.498041	-0.429479	-0.140304	-1.7511	2.54198	0.892705	2.12442	1.54356	0.925971	0.849645	-1.32212	-1.53824	-2.15312	1.68106	1.6472	1.56754	0.59095	-0.83375	-0.619818	-2.06505	2.29147
VIT_202s0236g00130	CAMK_OST1L	1.56533	1.58051	1.14467	1.57515	1.39219	1.34943	0.247385	2.01522	1.86865	1.80325	1.39075	1.54546	1.62837	2.40474	1.17794	0.944932	2.00076	2.66241	0.904632	1.53033	1.8447	1.24608	2.33325	1.16842	0.967429	2.03275	1.20926	2.50542	2.23705	0.729499	1.30943	1.65023	1.51829	1.45849	1.97783	1.5186	1.73158	0.760945	1.25321	1.41692	1.98654	2.6626	2.53398	1.80146	1.11843	1.31066	1.52213	1.42033
VIT_207s0191g00070	CAMK_OST1L	-2.15583	-1.96161	-1.16337	-1.30879	-0.452584	-0.979828	-1.52261	-1.98451	-1.80589	-1.7697	-1.15256	-0.513465	-0.79714	-0.719578	-2.74031	-3.25342	-2.70091	-0.226408	-1.08671	-0.858806	-0.25167	-2.43886	-2.78987	-1.82522	-1.7511	-2.53848	-1.97375	-0.493838	-0.339215	-1.49809	-2.90241	-2.00604	-1.36861	-0.588436	-0.320397	-2.99513	-0.104126	-1.4752	-1.93914	-2.56029	-1.6839	-0.998501	-0.914481	-0.717141	-1.03003	-2.2259	-2.11864	-0.104966
VIT_207s0197g00080	CAMK_OST1L	0.414238	1.40808	-0.808147	-0.258595	1.09264	1.4266	-0.475694	0.614624	-0.427582	0.0502299	1.55471	0.659395	0.872346	1.00929	0.0393329	0.576868	1.03202	1.32768	0.191562	0.0948276	0.436914	-0.552026	1.59249	0.330504	1.08579	0.678073	2.72028	2.10772	1.42706	1.16822	1.89335	1.74725	0.425438	0.630344	-0.234335	-0.715679	-0.823571	-1.22088	-0.991263	-0.793048	0.0370223	-0.822137	-0.491249	-1.33207	-0.586574	-0.8764	-0.538075	-0.218859
VIT_218s0001g06310	CAMK_OST1L	0.921165	1.27665	2.23843	2.1559	2.07688	1.40655	2.07607	1.56729	1.51679	1.62897	2.3976	2.26234	2.45218	2.25552	0.803197	0.781767	1.31431	2.69041	1.96305	2.42513	2.1579	0.556872	2.43409	1.28339	1.51037	2.06786	2.10859	2.82074	2.79721	0.788636	0.529291	1.42596	1.21704	1.56756	1.87896	1.48873	1.3373	2.05351	1.81125	1.70541	1.38245	1.64483	1.59104	1.65094	2.28585	1.96119	1.94465	1.55206
VIT_200s0710g00020	CAMK_OST1L	1.30796	2.27543	2.95423	2.59581	2.94732	2.51087	1.2644	1.41598	1.80907	1.6485	2.02098	2.68	2.46817	2.91989	0.385414	0.542364	0.845673	2.92126	2.0086	2.18348	1.13587	1.12594	0.474031	2.18621	2.15284	1.14659	2.00258	2.3966	2.66506	1.44828	0.116189	2.24694	2.63422	2.11401	2.37807	0.407711	1.70297	-1.23162	-0.944765	-0.659992	1.41239	1.98143	1.93824	1.44432	-0.879142	-0.589131	-0.325537	2.0464
VIT_209s0002g01740	CK1_CK1	3.43222	3.1857	3.3389	3.3528	3.41794	3.51162	3.74803	3.55617	3.35779	3.34139	3.6932	3.68755	3.78572	3.58056	3.48357	3.06492	3.51309	3.46683	3.34875	3.24897	2.65759	3.62435	3.37993	3.30777	3.39867	3.46573	3.67388	3.19135	3.37103	3.39676	3.3863	3.53661	3.21507	3.61217	3.71428	3.41602	3.67121	3.41725	3.45313	3.55947	3.30867	3.60465	3.68453	3.15345	3.42685	3.60056	3.70757	3.58842
VIT_211s0016g01950	CK1_CK1	3.20377	2.57938	2.10982	2.08013	2.77073	2.7586	2.11133	1.97031	3.10207	3.08704	2.77321	2.81792	2.90904	1.9622	1.93807	3.16236	3.09664	1.72068	2.55771	2.49729	2.07103	2.89111	2.09422	2.89279	2.57674	3.33025	2.04806	2.18331	2.1775	2.0254	1.9915	1.99562	2.29454	2.42913	2.61084	2.3198	2.29536	1.82456	1.97025	2.43615	2.95118	2.68876	2.26744	2.05032	2.0871	2.21416	2.48847	2.32127
VIT_205s0049g01240	CK1_CK1	2.68228	2.61307	2.8326	2.59337	2.66601	2.50098	2.45309	2.6573	2.59954	2.61823	2.41848	2.39138	2.56875	2.54997	2.56273	2.19269	2.43197	2.33486	2.81414	2.02686	1.83419	3.00514	2.90264	2.94796	2.67409	2.28387	2.43552	1.92908	1.9582	2.22365	2.25521	2.36343	2.4186	2.6144	2.42078	1.97215	2.42976	2.29164	2.65272	2.80406	2.64016	2.28486	2.33349	2.32654	2.67462	2.68249	2.88159	2.73139
VIT_207s0005g03710	CK1_CK1	1.2461	1.37405	2.38012	2.25065	1.51671	1.92481	3.4243	2.47729	1.67987	1.67424	1.41089	1.28123	1.09198	1.3768	1.61358	1.09168	1.8866	1.04674	0.845459	0.450874	-0.878974	1.85702	1.24844	1.51521	1.51803	1.02014	1.74151	2.6864	2.26856	1.99676	2.04981	1.61076	1.81244	1.98773	2.05178	1.96563	1.73341	0.641595	1.57827	1.89233	1.60411	1.48925	1.51516	1.52448	1.25628	1.35162	1.52941	1.7717
VIT_211s0016g03460	CK1_CK1	2.39484	2.15434	2.59355	2.68177	2.63998	2.68535	1.49915	2.27852	2.49621	2.38136	2.96359	2.58493	2.76631	2.44534	1.81262	1.72541	2.38591	1.51923	2.78856	2.5306	1.28934	2.5486	2.65851	2.20229	2.44966	2.90514	2.49009	2.76096	2.52785	2.22839	2.30206	1.98826	2.43726	2.73109	2.79716	2.01745	2.83383	2.53703	2.09338	2.88118	2.23157	2.04462	2.06449	1.94161	2.30622	2.44842	2.72561	2.76971
VIT_208s0007g07420	CK1_CK1-Pl	2.83918	2.81637	3.16078	3.15901	3.01291	3.31124	2.34238	2.85834	3.24246	3.19015	3.15946	3.13753	3.20514	3.20056	3.22425	2.50464	2.84055	1.73706	2.65499	2.73351	1.12281	3.14784	2.61376	2.9545	3.0742	2.89523	3.17002	2.08326	2.13005	3.25414	3.17042	2.9669	3.14854	3.03353	2.9988	2.48571	2.7781	2.38832	2.60918	3.19915	2.9315	2.78267	2.86534	2.14075	2.18877	2.71781	3.02167	3.56629
VIT_204s0008g00160	CK1_CK1-Pl	2.74648	2.88297	2.79728	2.7046	2.9527	3.0865	2.7403	2.72872	2.6684	2.63459	2.48613	2.46507	2.54504	2.83767	2.78251	2.37559	2.23493	2.21469	2.98004	2.65737	1.00545	2.15705	3.06121	2.61918	2.52054	2.3621	2.26823	2.42351	2.56895	2.87725	2.88809	2.36208	2.62198	2.27273	2.37657	2.25374	2.28675	2.25491	2.34867	3.01082	2.25138	2.12969	2.57523	1.72205	2.32024	2.70865	2.76267	2.34069
VIT_206s0004g01090	CK1_CK1-Pl	2.82177	2.20175	2.71475	2.80126	2.34196	2.47683	2.87177	2.58172	2.39918	2.40714	2.42208	2.60966	2.72567	2.78801	2.55291	2.07715	2.47331	2.86262	2.65456	2.34966	2.17844	2.55022	2.75931	2.46514	2.14381	2.33354	2.49171	2.65219	2.69373	2.34486	2.66888	2.31172	2.25542	1.92866	2.37302	2.21932	2.35158	2.32829	2.58618	2.70071	2.39716	2.32439	2.40501	2.23554	2.53951	2.64335	2.77764	2.42439
VIT_209s0002g03680	CK1_CK1-Pl	1.8911	2.00155	2.09833	2.09066	2.35379	2.52284	1.90496	2.31104	2.39116	2.1871	2.3542	2.35742	2.38942	2.75742	2.54411	1.57397	2.35446	2.18202	1.86911	2.28939	1.0457	2.14281	2.2562	1.97491	2.0119	1.89145	2.0041	2.71354	2.81008	2.42413	2.7903	1.87917	2.30781	1.83567	2.07215	1.8905	2.15708	2.04915	2.40179	2.65751	2.25052	2.39636	2.46503	2.23464	2.23974	2.54576	2.69068	2.30247
VIT_211s0016g04060	CK1_CK1-Pl	2.32148	2.15356	2.60306	2.57236	2.37241	2.41758	2.69958	2.80363	2.36726	2.36997	2.95654	2.90221	2.82258	2.67796	2.11104	1.5958	2.41657	3.10264	2.35373	2.20973	1.75784	2.46689	2.45536	2.04868	2.42324	2.0298	2.62393	2.61554	2.98727	2.30955	2.79496	2.46552	2.20746	2.48773	2.85778	2.68332	2.90299	2.78238	2.93959	3.27487	2.42636	3.18172	3.21193	2.78075	2.76762	3.10076	3.31819	2.80767
VIT_211s0016g03650	CMGC_CDK-CCRK	0.243026	0.270894	-0.00753699	-0.362262	-0.157895	-0.115518	1.35287	0.38363	0.500342	0.460157	0.109059	0.534685	0.261255	-0.826313	-1.20505	-1.39012	-0.914131	0.317802	0.333835	0.883248	-0.483978	0.276422	0.960934	0.444569	0.272096	1.11941	-1.04845	0.284403	0.322542	-0.345575	0.0615296	-0.837833	-0.217018	0.863212	1.29001	0.556518	1.0717	0.848942	0.621352	0.714266	0.093604	0.98475	1.09197	0.794639	0.472634	0.609965	0.516859	0.792327
VIT_214s0006g02280	CMGC_CDK-CDK7	-2.10969	-1.79938	-1.33086	-1.49114	-1.8229	-1.8878	-1.38897	-1.47956	-1.7121	-1.47506	-0.325346	-0.614509	-0.591688	-1.10869	-1.47815	-1.53736	-1.86685	-0.662241	-2.04722	-1.04178	-0.0645525	-1.45284	-0.294382	-1.372	-1.54678	-1.63237	-1.66179	-0.0528071	0.0866301	-1.43239	-1.01729	-1.76975	-1.29371	-0.653226	-0.287895	-0.132229	0.139746	0.452167	0.430876	0.559171	-1.61898	-0.279329	0.212346	0.117883	0.310689	0.328624	0.276098	-0.901135
VIT_217s0000g02960	CMGC_CDK-CDK7	0.549017	0.189222	0.471454	0.379404	0.692304	0.686762	0.573786	0.805816	0.619433	0.794183	1.04449	1.01291	0.906716	0.781987	1.10458	0.894755	0.344343	0.366148	0.927713	0.808368	-0.311207	1.26893	0.556952	0.746763	0.634712	0.783135	1.08983	0.842798	1.05179	0.698542	1.18358	0.0796225	0.459222	0.701252	1.43827	0.976809	1.35119	1.42701	1.50372	1.5515	0.304347	1.20386	1.50467	1.21834	1.36921	1.70462	1.66606	1.03369
VIT_207s0031g02680	CMGC_CDK-CDK8	1.34181	1.34311	1.56202	0.99527	0.915119	1.03723	2.45605	1.84496	0.967496	0.867769	1.31687	0.915256	1.07603	1.58594	1.06144	0.54043	0.93171	0.834398	1.17932	0.896253	-0.0398718	0.768377	1.88697	1.19978	1.1323	0.596405	1.1023	1.3911	1.83419	1.07413	1.10886	0.412744	0.917696	0.887696	1.24267	0.898133	1.29501	1.36065	1.7669	2.43681	0.808594	0.643715	1.04575	0.823291	1.20494	1.77998	1.9993	0.803617
VIT_204s0079g00700	CMGC_CDK-CRK7-CDK9	-3.5857	-4.73366	-4.23051	-3.82236	-2.82917	-3.25102	-3.69673	-3.60521	-3.98803	-3.70216	-4.35224	-4.06704	-4.50509	-2.783	-3.05323	-3.77394	-3.46351	-4.91686	-4.32685	-4.35453	-3.02859	-4.20156	-4.45081	-4.18692	-4.32869	-4.54005	-4.86163	-4.70679	-4.13021	-3.48626	-4.14817	-4.84719	-2.86608	-3.44727	-3.91365	-4.57649	-5.30809	-5.15566	-5.11551	-4.9039	-4.42834	-3.84626	-3.01349	-5.12282	-5.10948	-4.4209	-4.97677	-3.09142
VIT_205s0124g00500	CMGC_CDK-CRK7-CDK9	3.19423	3.19806	2.62989	2.38009	2.72013	3.02515	2.56114	2.68388	2.94144	2.87592	2.30171	2.04178	2.01008	3.10698	3.10622	2.59099	2.78927	1.96255	2.71749	1.98542	1.05323	2.95427	1.24116	3.11432	3.1351	2.54836	2.04367	1.35695	1.72684	3.2425	2.70425	2.3384	3.37751	2.63475	2.42446	2.21889	2.30334	1.77818	1.86055	1.97596	2.68368	2.18475	2.25555	2.08439	1.47633	1.9187	1.96955	3.00808
VIT_212s0028g03580	CMGC_CDK-CRK7-CDK9	-4.27235	-4.53355	-4.15537	-3.66989	-3.53989	-4.44148	-1.05944	-3.11376	-3.96855	-4.13745	1.0025	-0.956576	-1.0291	-3.01797	-4.0965	-3.4781	-3.57407	-0.219493	-4.30352	-2.43979	0.242834	-4.00745	0.3403	-4.30621	-4.48285	-2.39452	0.63184	1.26697	0.899862	-4.7912	-4.06154	-3.8867	-4.15057	-3.04866	-1.58623	-2.21975	-1.17107	0.20366	1.76859	2.60004	-3.88912	-2.48442	0.0521081	-0.187659	0.915861	1.15341	2.03412	-3.93506
VIT_205s0020g01890	CMGC_CDK-CRK7-CDK9	2.68431	2.36005	2.13226	2.07796	2.18356	2.07408	0.149973	1.46494	2.49988	2.49799	2.14308	2.29708	2.28799	2.43719	2.50888	2.07524	2.02771	1.67461	2.31719	1.43605	0.719142	2.72172	2.88088	2.67303	2.61955	2.06869	1.80533	2.16075	1.86991	2.14704	1.95671	2.13808	2.44205	2.49991	2.4227	1.62421	1.98829	1.81173	1.73661	2.1821	2.22921	2.24893	2.25666	1.89507	2.01056	2.22523	2.24105	2.41714
VIT_219s0014g02670	CMGC_CDK-CRK7-CDK9	1.93491	1.83714	1.40116	0.901112	1.28806	1.30043	0.587271	0.872442	1.34304	1.16665	0.159145	0.46465	0.20595	1.82629	1.7179	1.07504	1.37161	0.439223	1.02535	-0.393904	-1.94591	1.04995	-0.460146	2.00226	1.98252	0.713383	-0.0096899	-0.373611	-0.206119	1.84497	1.34296	0.996345	2.22171	1.22944	1.03479	0.0887455	0.405086	-0.315081	-1.14867	-0.90972	1.50928	0.979502	0.650849	0.435645	-0.700475	-0.725902	-0.748335	1.42915
VIT_212s0035g01180	CMGC_CDK-CRK7-CDK9	1.94816	1.82169	2.32836	2.18108	1.14729	0.792081	4.11423	3.10758	2.28579	1.94187	1.66908	1.39918	1.27893	0.746296	0.962267	2.12282	1.52296	0.0321214	0.872001	0.668595	0.0655268	1.19192	0.976218	1.77025	1.61458	1.58453	0.765771	-0.0307541	0.0632895	1.26718	1.85711	1.02569	1.28263	1.32315	2.22838	1.40125	1.60353	-0.570948	0.87904	1.24554	1.61039	1.99498	1.58471	1.26922	0.344382	0.79289	0.843343	1.18965
VIT_214s0030g01260	CMGC_CDK-CRK7-CDK9	0.911935	1.00099	1.58502	1.39457	1.23032	1.06568	-0.00291975	0.844448	0.560631	0.692076	0.655933	0.699203	0.927264	1.03564	0.646005	0.246619	0.265678	0.614696	0.097182	0.81616	-0.518787	0.676656	1.15703	0.800386	0.800268	0.5219	0.822328	1.12638	1.31534	1.30695	1.67307	0.429302	1.11381	0.0774655	0.412885	0.483027	0.915974	0.985241	1.31287	1.79445	0.606332	0.3167	0.993828	0.640468	0.902968	1.34419	1.39959	1.23672
VIT_217s0000g00620	CMGC_CDK-CRK7-CDK9	1.27692	1.38211	1.59233	1.03945	0.858007	1.84525	1.46466	1.6904	0.935271	1.19351	1.34173	0.650933	0.564226	1.53446	1.45626	0.872982	1.28134	0.893851	1.47429	0.487449	0.429361	1.24398	1.31597	0.786335	0.801965	0.426602	0.812688	0.706128	0.935129	1.12686	0.88426	0.693453	1.09984	0.364419	0.617657	0.65475	0.400283	1.31747	0.747001	1.16249	1.07133	0.510906	0.548088	0.220764	0.82979	1.09071	1.37627	0.747761
VIT_217s0000g06650	CMGC_CDK-CRK7-CDK9	1.88272	2.53869	2.75835	3.34105	1.62087	1.49744	4.55344	3.18245	2.27973	2.09081	1.16314	1.3787	0.883187	0.255994	1.71699	1.76856	2.21642	0.786038	1.978	0.74234	0.441753	1.465	-0.00929018	1.71609	2.29447	0.701894	1.20474	-1.49918	-0.879637	2.09436	0.636584	1.76905	1.77241	1.82185	2.69153	1.56118	1.95074	0.460921	-0.0413067	-0.136203	1.95844	2.36077	1.33526	1.31062	0.240599	-0.226689	-0.686427	1.58887
VIT_214s0108g01270	CMGC_CDK-CRK7-CDK9	-0.640779	-0.658268	2.89097	3.61325	0.101156	-0.402284	4.52276	3.68406	-0.262585	-0.974067	-2.40496	-2.8893	-3.35135	-1.59112	-0.451712	-0.740096	-1.37291	-1.3415	-1.41117	-2.41916	-0.416901	0.0390967	-2.88968	-0.709648	-0.912705	-0.816338	-1.13165	-3.26469	-2.74871	-1.47471	-1.56541	-0.76764	-0.956284	-1.62757	-2.76805	-1.13832	-1.77666	-0.718017	-1.77029	-1.72199	-1.30255	-2.23715	-2.58147	-1.87153	-1.00418	-2.47968	-1.84981	-1.82271
VIT_206s0009g01800	CMGC_CDK-CRK7-CDK9	1.51844	1.70453	1.57036	1.32353	1.17673	1.27432	0.675371	1.47851	1.54386	1.61479	1.86007	1.83299	1.8296	1.66641	1.62611	1.45422	1.69475	1.88182	1.19954	1.43824	1.20533	1.37973	2.02562	1.68396	1.75298	1.48967	1.76938	1.68551	1.84625	1.80255	2.00466	1.71415	1.92155	1.78395	1.75401	2.02578	1.83301	1.60035	1.52053	1.60739	1.78463	2.13264	2.10821	1.80319	1.4973	1.54799	1.35638	2.03851
VIT_218s0072g00140	CMGC_CDK-CRK7-CDK9	-1.51594	-2.99044	-1.43421	-2.85493	-3.64454	-2.4909	-3.34693	-3.87306	-1.53954	-2.11401	-3.63123	-3.65029	-3.60077	-1.06209	-0.61937	-2.0002	-1.5706	-3.79808	-3.75542	-3.91388	-3.29273	-1.52252	-1.47108	-0.115664	-1.33775	-3.94212	-4.66749	-4.03326	-3.20855	-3.40564	-0.860192	-3.64628	-3.28225	-4.26378	-4.12819	-4.03166	-4.18042	-2.92313	-3.50767	-2.73958	-3.71888	-4.44143	-4.28258	-4.46167	-4.63141	-3.71734	-2.66126	-4.20972
VIT_207s0031g01920	CMGC_CDK-CRK7-CDK9	-1.77117	-1.5822	-0.184902	-0.577015	-1.66291	-1.46572	-1.83483	-1.00406	-0.96198	-1.22551	-2.35212	-1.78619	-2.21774	-1.54238	-1.80262	-1.33243	-1.9624	-0.504999	-1.39989	-0.92261	-0.498567	-0.858973	-1.60411	-1.46014	-1.43041	-0.384293	-1.16862	-1.26113	-0.716717	0.496103	-1.03574	-0.773277	-0.6372	-1.68173	-1.90609	-0.0853835	-0.93722	-0.552165	-0.109098	-0.151478	-1.5822	-1.28407	-0.593669	-0.159931	-0.119278	-0.136874	-0.411187	-2.04869
VIT_201s0010g02550	CMGC_CDK-PITSLRE	0.348039	0.338337	0.618312	0.579495	1.02474	1.29404	2.21311	1.10216	0.745529	0.786093	1.63199	1.44053	1.41848	1.28612	0.631154	-0.14525	1.05957	1.30592	0.475925	0.909391	-0.477868	0.237709	1.16967	0.323893	0.542245	1.01301	1.34523	1.89608	1.93365	0.87989	0.94749	1.02911	0.785225	0.585758	0.928115	0.368389	1.00988	0.72348	0.891149	1.54051	0.421825	0.454796	0.844227	0.742062	0.914303	0.868942	1.58318	0.735
VIT_217s0000g01810	CMGC_CDK-PITSLRE	0.955234	0.758593	1.16885	0.933415	1.54617	1.41045	1.4432	1.44203	1.39677	1.1722	1.01577	0.655876	0.432028	1.49851	0.263975	0.94505	1.04585	0.540975	1.12603	1.84868	0.522389	0.136808	1.2089	0.706912	0.472669	1.38725	1.91526	1.66406	2.23155	0.265211	0.388674	0.302947	0.582195	0.490893	0.779275	0.444785	0.25731	0.675278	2.06688	1.94362	0.985898	0.629773	0.580329	0.494041	1.62677	1.91944	1.78943	0.956285
VIT_208s0056g00210	CMGC_CDK-Pl	2.14883	1.52889	-0.944717	0.504652	-1.64984	0.669923	2.28065	-0.520632	1.10005	0.492064	-1.99936	-2.12639	-2.05076	-1.17107	2.76017	2.53971	1.66386	-1.37952	1.12269	-1.53944	-0.82159	1.46374	-1.05498	2.14453	1.01105	0.767303	0.654846	-1.63886	-1.42306	2.82796	2.25059	1.10478	1.75681	-1.27287	-1.56091	0.6329	-0.956499	0.117626	-0.161234	0.31421	-0.298627	-2.04204	-1.70199	-1.00596	-1.61698	-0.427698	0.116801	-1.37634
VIT_218s0122g00550	CMGC_CDK-Pl	2.38793	1.77305	-1.16055	0.0115047	-1.30227	1.24721	3.18702	-0.356041	1.59655	0.970461	-2.76208	-3.99682	-3.9087	-1.38807	3.16422	2.99788	2.17449	-3.52222	1.77102	-3.57643	-2.62442	1.72714	-3.38662	2.23992	1.22557	-0.965637	1.22003	-3.87631	-2.75756	2.72635	2.45038	1.23441	1.5159	-2.92225	-3.59732	-2.92068	-3.54968	-2.93317	-1.95107	-1.99558	-1.02873	-4.41459	-3.44427	-3.33829	-3.47198	-2.21743	-1.82888	-1.16215
VIT_215s0045g00310	CMGC_CDK-Pl	3.00737	2.69131	2.34119	2.27302	2.635	2.87053	0.929162	2.27838	2.73776	2.74597	2.29522	2.55757	2.51393	2.60529	3.0845	3.03967	2.93657	1.96551	2.78521	1.69493	1.21165	3.1198	1.70978	2.94045	2.84546	2.51847	2.6021	2.09213	2.05183	3.12343	3.01639	2.69608	3.13086	3.21426	3.04565	2.41338	2.48657	2.02044	1.6773	1.50631	3.04229	2.45406	2.27791	1.9667	1.83757	1.8065	1.53879	3.32051
VIT_207s0129g00410	CMGC_CK2	2.53667	2.38907	2.48684	2.4747	2.57785	2.61091	2.53903	2.40131	2.2688	2.38714	2.73269	2.68739	2.63165	2.317	2.36506	2.25581	2.51162	1.40786	2.53077	2.53911	0.962577	2.4213	2.25382	2.25083	2.58952	2.62485	2.43677	2.40616	2.50291	2.52752	2.62622	2.04705	2.60166	3.0155	2.96349	2.77064	2.58559	2.20235	1.92247	1.7406	2.47874	2.32466	2.45101	1.6586	1.9285	2.05822	1.86645	2.99209
VIT_218s0001g09320	CMGC_CK2	0.1822	0.258223	0.709949	0.719059	0.507712	0.730531	0.932423	0.516317	0.441077	0.558933	0.545893	0.743172	1.06924	1.02549	0.492294	0.273095	0.42947	0.452447	0.113459	0.569038	0.292205	0.658852	1.17007	0.433569	0.471841	0.672031	0.566977	0.958328	1.14041	0.596729	0.579528	0.194834	0.754259	0.75587	0.97096	0.656861	1.0044	0.944521	1.12383	0.906061	0.535727	0.734893	0.739318	0.847767	1.38849	1.12069	0.688431	1.01675
VIT_207s0129g00270	CMGC_CK2	3.24314	3.11723	3.27938	3.16417	2.91327	3.23374	3.67745	3.28065	2.96996	3.17003	2.81458	2.8831	3.09116	3.55606	3.47781	3.38574	2.98306	2.87047	3.016	2.73705	2.64194	3.08193	3.01513	3.41592	3.1159	2.59305	2.91853	2.71006	2.8312	3.17985	3.00253	3.09517	3.14015	2.80821	2.81265	2.54467	2.91059	2.91657	3.12531	3.17667	2.9502	2.57144	2.81894	2.68868	3.14934	3.15162	3.22396	2.77647
VIT_201s0137g00580	CMGC_CLK	1.99285	2.3393	2.41747	2.49877	2.42005	2.75334	2.66706	2.21547	1.858	1.90716	1.97843	2.04476	2.04177	2.11855	2.05799	1.30858	2.29731	2.42353	1.74414	2.03214	1.94654	1.59595	1.65653	1.88998	1.89721	1.94649	2.60098	1.74816	2.52344	2.6568	2.40484	2.25627	2.30023	2.24292	2.30232	2.22914	2.20954	1.97263	2.45558	2.27002	1.88409	2.28115	2.33782	2.25276	2.35173	2.48444	2.57333	2.20804
VIT_208s0040g02640	CMGC_CLK	1.81012	1.31242	2.09405	1.84036	1.67627	1.70604	1.87646	1.59186	1.43485	1.72619	1.50923	1.58602	1.61936	1.88721	1.75148	1.01544	1.61844	1.42267	1.59738	1.07274	1.59391	1.63684	1.56702	1.45772	1.4423	0.989161	0.89877	1.29188	1.63537	1.83535	1.73884	1.51145	1.61648	1.34378	1.50358	0.841063	1.66857	1.51873	1.7305	1.81944	1.74203	1.62358	1.68327	1.80814	1.59438	1.84761	1.79588	1.7515
VIT_217s0000g09500	CMGC_CLK	2.08814	2.18717	2.34935	2.43917	2.50513	2.52472	2.61441	2.29921	2.15075	2.1351	2.57212	2.23186	2.30262	2.61539	2.05425	1.61834	2.5044	2.97015	2.18386	2.56855	2.38266	1.85148	2.32577	1.84386	1.83477	2.53149	2.59267	2.37137	2.5473	1.96281	1.62418	2.62023	2.01173	1.92038	1.84437	1.36054	2.02219	2.16364	2.22601	2.59154	2.34922	1.97413	1.95194	2.12733	2.2738	2.38209	2.65168	2.09456
VIT_204s0008g04220	CMGC_CLK	1.04616	1.24915	1.63065	1.31155	1.24276	1.60319	1.90882	1.56401	1.57926	1.54026	2.33157	1.94467	2.17815	2.60087	1.58117	0.877763	1.52697	1.85279	0.978132	1.3661	1.86888	1.15169	2.36952	1.37641	1.28487	1.29168	1.63797	1.63968	2.1228	1.39587	1.22919	1.27258	1.33396	1.51676	1.7104	1.05492	2.10156	1.99629	2.62281	3.0484	1.30007	1.5452	1.89472	2.10995	2.51977	2.64935	3.08931	1.08224
VIT_201s0011g01590	CMGC_DYRK-PRP4	1.77723	1.43608	1.2697	1.23573	1.45476	1.74601	1.99775	1.37411	1.30602	1.33788	1.57021	1.66376	1.7357	2.16439	1.84378	1.90275	1.70442	2.11702	1.60164	1.06758	0.0459218	1.37594	1.65928	1.65182	1.33795	0.744489	1.4505	1.66234	1.88328	1.85651	1.79735	1.57949	1.55305	1.64551	1.73998	0.967028	1.66522	0.604843	1.39366	1.30367	1.53602	1.77109	1.92727	1.47019	1.8033	1.79326	1.70118	1.61213
VIT_213s0067g00960	CMGC_DYRK-PRP4	0.142948	0.22581	1.54394	1.2923	0.914694	0.590344	-1.2961	0.304874	1.60826	1.66506	0.941405	1.29134	1.33292	0.319543	0.160894	-0.232505	0.155861	0.462126	0.486659	-0.351238	-0.197672	2.04794	0.503536	0.795022	1.19409	1.13479	0.934397	1.30439	1.73382	0.75396	1.46351	0.00389461	0.905555	1.04718	1.28811	0.00919498	1.46366	0.731497	0.853343	1.21258	0.854743	0.734941	1.22404	1.32572	1.00569	1.10836	1.13168	1.47553
VIT_201s0011g03350	CMGC_DYRK-PRP4	1.26899	1.50616	1.55094	1.25702	1.7135	2.02697	1.80808	1.76677	1.97994	1.7595	2.17467	1.95579	1.99605	1.86698	1.121	0.511525	1.42894	1.61716	1.63206	1.93854	0.210783	1.08578	1.45694	1.20738	1.3298	1.71219	1.23896	1.56012	1.90985	1.56573	1.82635	0.540401	1.7249	1.51777	1.89031	1.06834	1.73202	0.374366	1.28421	1.9438	1.19007	1.33508	1.40063	0.867583	1.16926	1.46374	1.76804	1.24163
VIT_216s0039g00610	CMGC_DYRK-YAK	2.98807	2.76571	3.15293	2.83672	2.67541	2.71511	2.83828	3.10095	2.56759	2.69592	2.52533	2.82822	2.79604	2.92212	2.52488	2.08209	2.77083	2.52224	2.61099	2.3554	2.34492	2.47413	3.13205	2.62772	2.72992	2.52669	2.94078	2.83868	2.84162	2.94804	3.07303	2.96601	2.70265	2.57809	2.69365	2.74939	3.01927	2.97762	3.05936	3.18231	2.7865	2.87741	3.10983	2.92737	2.84677	2.97709	2.94089	2.84513
VIT_214s0066g01050	CMGC_GSK	1.8047	1.76797	0.447496	0.43198	0.488246	1.38528	-1.29696	0.228651	0.798804	0.65142	-0.931887	-0.687832	-0.745927	1.5305	2.09331	1.1709	1.76962	0.243127	0.276935	-2.47963	-4.22333	1.12051	-0.435454	1.60993	1.08895	-0.469604	0.26937	-0.524562	-0.738509	1.96412	1.16334	0.756764	1.33068	-0.345389	-0.345577	-1.38304	-2.32614	-3.53278	-3.12693	-3.52071	0.899344	-0.177807	-0.974099	-1.17154	-2.65477	-1.67476	-2.57837	0.750034
VIT_214s0060g00600	CMGC_GSK	3.69727	3.57775	3.91914	4.00037	3.62346	3.56977	3.03346	3.48791	3.55341	3.73418	3.54118	3.80426	3.808	3.33669	3.70206	3.59273	3.7839	3.04974	3.7143	3.74937	2.55636	3.81975	3.50097	3.67894	3.58054	3.85419	3.47778	3.54352	3.3001	3.46379	3.3112	3.57414	3.77587	3.75647	3.66089	3.45481	3.48254	3.56833	3.08188	3.43713	3.64279	3.35206	3.18629	3.07935	3.14773	3.2809	3.27696	3.83038
VIT_207s0005g02100	CMGC_GSK	2.2641	1.73815	1.94536	2.04406	2.07726	2.05485	2.12739	1.64713	2.05466	2.13433	2.18349	1.91031	1.75857	1.18687	2.0477	1.61231	2.36171	0.526866	1.44075	1.17481	1.20488	1.8178	1.28387	2.14303	1.98497	2.13263	1.61258	1.33179	1.10087	0.543432	0.726725	1.68125	1.62478	1.35483	0.82604	-0.954206	0.449297	0.0646887	0.533281	1.49372	1.92015	0.481349	1.04308	0.281145	0.576048	0.695783	1.59466	1.42251
VIT_212s0035g01060	CMGC_GSK	3.34435	3.33647	3.44627	3.40091	3.45128	3.47668	2.3203	3.2594	3.53448	3.69648	3.5445	3.64406	3.45753	3.61645	3.09532	2.96938	3.62377	2.70178	3.64988	3.56845	1.57179	3.72659	3.22225	3.17062	3.50311	3.60794	3.39493	2.94687	2.74011	3.62647	3.49847	3.02959	3.6911	3.94437	3.88545	3.21713	3.31448	2.95464	3.00707	3.56535	3.57211	3.38823	3.5386	2.24417	2.4889	3.3431	3.58943	3.97112
VIT_210s0003g01480	CMGC_GSK	2.73478	2.55347	3.01923	2.89782	3.19335	3.02267	3.10545	2.74073	2.87285	2.92833	3.07523	3.24523	3.1978	2.99852	2.72608	2.09811	3.33295	2.33753	2.41517	2.08191	1.37048	3.11497	2.28815	2.83754	2.98815	3.10268	2.1842	2.64223	2.56472	2.88903	2.65264	2.50953	3.05018	3.0019	3.227	3.44412	3.09898	2.85117	2.48498	2.58365	3.32241	3.27958	3.27489	2.6768	2.64135	2.62062	2.649	3.16796
VIT_215s0048g02010	CMGC_GSK	2.47195	2.27315	2.34283	2.8053	2.35347	2.46683	4.14711	2.76026	2.22252	2.39861	2.94584	2.86421	2.74246	2.93112	2.202	2.15642	2.62692	2.68785	1.78251	2.12757	1.75671	2.01707	2.54136	2.07587	2.27161	2.22354	2.69153	2.5485	2.56466	1.84386	2.11179	1.67664	2.09152	2.65609	3.03891	3.0422	3.02544	2.69981	2.44289	2.61827	2.20429	3.01501	3.17196	2.52557	2.44353	2.58991	2.78654	2.20441
VIT_212s0028g01810	CMGC_GSK	2.22198	2.36575	2.69165	2.44294	2.2478	2.33374	2.79834	2.10016	2.18649	2.24229	2.39888	2.74906	2.88165	2.3887	2.29725	2.0938	2.24547	2.41335	2.18274	1.85985	2.86431	2.16183	2.67548	2.43332	2.38576	1.93148	2.26342	2.83233	2.64887	2.57747	2.65401	2.41122	2.65809	2.76061	2.75919	2.1619	2.92819	2.76615	3.03273	2.88412	2.50234	2.72595	2.67791	2.95196	3.29481	2.98275	2.92878	2.53835
VIT_212s0142g00130	CMGC_MAPK	0.587423	-0.0253646	0.358734	-0.525514	-0.00260723	0.0959538	0.0416461	0.530682	0.732341	0.576893	1.3781	1.22787	1.91642	-1.00629	0.262159	-0.0835978	2.1302	-0.440553	-0.0480871	-0.466824	-0.555923	1.17105	1.70852	1.10634	1.04429	0.895182	-0.67711	0.950428	1.35573	0.321763	0.469476	-0.859073	0.48696	0.474517	1.31099	0.105326	0.921447	-0.441879	-0.105978	0.904497	0.902636	1.47799	0.814652	-0.301635	0.998143	0.961044	1.0828	-0.178425
VIT_217s0000g02570	CMGC_MAPK	1.83074	1.8975	2.69707	3.02189	2.78538	1.8909	3.92993	2.94598	1.49979	1.70661	1.4385	1.13024	1.36011	2.30806	1.99743	1.81839	2.00883	2.05321	1.71492	1.02433	1.28273	1.63221	2.51778	1.92356	1.97396	1.7424	2.29548	0.872224	0.908432	1.81849	0.8447	2.735	1.30503	1.2478	1.15518	-0.860314	0.391413	0.00123693	0.989353	1.06279	1.33776	1.41326	1.34198	1.19336	1.49753	1.99331	1.65249	1.28119
VIT_202s0025g00270	CMGC_MAPK	0.447628	0.801987	-0.420054	-0.404283	0.227657	0.0821638	-2.42255	-0.348372	0.105433	-0.148889	0.257073	-0.266845	0.118902	0.635332	0.262281	0.17738	0.401414	0.61782	0.71034	-0.408184	-0.998383	0.00367629	0.219757	0.491218	0.41959	-0.559307	0.905831	-0.248269	0.08925	0.671526	-0.278603	-0.144557	0.34921	0.032843	0.107513	0.217236	-0.211479	0.117269	0.19413	0.294965	1.21893	0.270155	0.104703	-0.281995	0.361962	0.50497	0.408374	0.209005
VIT_215s0046g02010	CMGC_MAPK	2.35316	2.6533	1.96455	2.31772	2.63297	2.47204	1.33655	1.31539	2.65106	2.55668	2.61483	2.63654	2.71827	2.45091	2.41457	2.18786	2.6801	1.54801	2.40989	2.66125	1.7184	2.05307	1.76182	2.20156	2.42023	2.74374	2.53521	1.80774	1.83979	2.69434	2.04255	2.04454	2.56999	2.53025	2.244	2.44836	1.97452	2.10093	1.33104	1.55262	2.61917	2.47078	2.24737	1.73452	1.70977	1.65032	1.61279	1.87046
VIT_219s0014g00220	CMGC_MAPK	1.59272	0.649695	1.65345	1.44535	0.649441	0.979408	0.253185	1.0815	1.45447	1.36085	1.38363	1.30647	1.37603	1.41202	1.2327	1.4466	1.13074	0.707353	2.11893	1.75764	0.445758	1.43487	1.83877	1.5454	1.35024	1.75782	0.407396	1.41112	1.29765	0.897563	0.4808	1.46955	0.256533	0.733594	1.22519	0.18917	1.31007	0.752622	1.05031	1.83219	1.00635	0.604449	1.15294	1.06996	1.07147	1.44657	1.71828	0.987711
VIT_205s0094g00900	CMGC_MAPK	1.64908	1.82108	2.05357	2.00736	1.72817	1.74116	1.6486	1.67349	1.72282	1.66305	1.878	2.03917	2.05393	1.78866	1.52786	1.13039	1.54822	1.62548	1.62628	1.44983	1.8099	1.79097	1.83724	1.77438	1.80105	1.32654	1.74611	1.73895	1.91529	1.49334	0.99903	1.79428	1.57108	1.93359	2.14709	1.44664	2.25168	2.25755	2.11315	2.29076	1.70088	2.16522	2.361	2.17348	2.34103	2.35716	2.3286	1.58839
VIT_206s0004g03620	CMGC_MAPK	0.568856	-0.181909	0.15018	0.59082	0.556317	1.12767	-1.42516	-0.389981	1.23103	1.42878	0.986294	1.04153	1.56624	0.344925	0.644871	0.649398	0.639664	0.807166	0.640427	1.37785	-0.835751	1.046	0.703142	0.566997	0.274984	1.45308	-0.634016	-0.282776	0.419128	0.172117	0.172845	-0.344485	0.114654	0.241334	0.218853	-0.71303	0.129161	0.330427	1.0734	1.38236	0.796346	0.711926	0.572741	-0.0074905	0.629506	1.1409	1.53991	0.713748
VIT_218s0001g13010	CMGC_MAPK	2.71388	2.40145	1.93675	1.50281	2.17745	2.60818	1.93824	1.88004	3.21725	3.09006	3.092	2.46458	2.51922	2.73079	2.62488	2.42365	3.03085	2.25661	2.21042	1.66181	-0.556886	3.05152	2.86445	3.18159	2.92475	2.81635	2.24243	1.96947	1.99187	2.79678	2.87211	2.16822	2.59703	2.37858	1.77147	1.01311	1.00922	-0.356543	0.301038	1.06381	2.65297	0.603127	0.481597	0.264961	0.125654	0.597796	0.818155	2.71307
VIT_201s0011g04920	CMGC_MAPK	-1.30248	1.06308	0.525414	0.142268	-0.787095	0.52673	1.79051	2.81299	-0.30113	0.0751631	0.530584	0.311793	0.383962	0.20317	-0.663825	-0.923558	-0.713693	-1.61402	-2.59681	-1.16571	-1.47903	-1.68077	-0.0888565	-2.37567	-1.49944	-1.05028	0.880583	0.0249034	-0.173084	-1.91222	-0.599975	1.05601	-2.24103	-1.24938	-0.197214	-0.954214	0.0766755	0.494689	1.7972	2.17594	-1.69286	-0.79004	0.429083	0.128033	0.680488	1.40366	1.66339	-0.570412
VIT_206s0004g03540	CMGC_MAPK	1.29515	0.497444	0.706934	0.20071	1.54937	1.43715	-0.747187	0.360234	1.93499	2.59011	1.34022	1.72637	1.70073	0.0168063	-1.70371	0.239207	0.0496214	-0.193908	1.74717	2.10934	1.25756	1.10808	2.61553	0.883671	1.14983	1.90797	0.902896	1.40472	0.213304	-0.541517	-1.11287	-0.0948291	0.743645	1.56427	1.58114	1.43177	1.70868	1.64558	1.52233	2.57942	1.26195	1.38355	1.43298	1.46508	1.07103	1.23268	2.04788	1.86545
VIT_205s0020g02530	CMGC_MAPK	2.75625	2.63616	2.99781	3.00926	3.00047	2.83249	1.42119	2.90401	2.62047	2.93889	2.24327	2.87882	2.72494	2.33547	2.45568	2.43252	2.50204	1.46156	3.04203	3.08792	0.456416	2.65782	1.83609	2.55074	2.4373	3.26896	1.89557	1.68668	1.57058	2.07099	1.99501	2.1798	2.28808	2.70005	2.94686	2.43389	2.63047	1.32528	1.63685	1.93988	2.84286	2.81189	2.76248	2.03028	1.83753	2.08093	2.09362	3.10321
VIT_204s0023g02420	CMGC_MAPK	0.453976	0.877632	0.886422	1.36677	1.04396	0.926568	2.14468	1.5472	0.887745	0.769907	2.28326	1.03368	1.65144	0.197237	-0.0839896	-0.679765	0.233859	-0.00296051	0.260561	0.570814	-0.00256101	1.17235	1.03795	0.348494	1.08389	1.611	1.13772	1.49749	0.609777	0.923262	0.636992	0.870629	0.180534	0.346217	1.03869	1.56158	0.627182	1.13941	0.704629	1.29827	0.0420552	0.570951	0.567945	0.227036	0.743121	1.00527	1.35905	0.464739
VIT_211s0016g03000	CMGC_Pl-Tthe	1.38327	1.44146	1.37127	1.82614	0.981382	1.03684	1.07236	2.22322	0.714977	0.841613	1.37911	1.71659	1.71177	1.51611	0.823631	0.124131	1.27851	1.99294	0.942272	0.885	2.04844	0.540305	1.49252	0.489408	0.620152	0.946848	0.987979	2.39535	2.37758	1.39198	1.70656	0.701531	1.0069	0.956329	1.67365	1.78721	1.84011	2.76339	2.77355	2.5999	0.873189	1.68218	1.989	2.03158	2.55226	2.7423	2.64955	0.996251
VIT_202s0033g01110	CMGC_RCK	3.53562	2.79059	3.76001	3.56557	3.62898	3.58681	3.92709	3.75845	3.52767	3.82535	3.75969	4.02952	3.92211	3.80641	3.29883	2.97223	3.52922	3.35791	3.39612	3.31716	1.78511	3.73908	3.35892	3.36607	3.45642	3.58952	3.36983	3.35573	3.27061	3.49858	3.806	3.16507	3.4315	3.74012	4.05347	3.9081	4.0342	3.91823	3.9193	4.18137	3.53242	3.86016	4.1204	3.59674	3.71091	4.1561	4.19444	4.06316
VIT_206s0061g01050	CMGC_SRPK	1.30339	1.42766	1.43136	1.33143	0.866222	1.02155	2.55508	1.04018	1.62972	1.52438	1.6464	1.55542	1.4539	1.55572	1.76941	1.23423	1.33432	0.86988	0.841872	1.1785	0.973164	1.5064	1.48505	1.68688	1.61542	1.2272	1.27304	1.01007	1.12414	1.58305	1.23451	1.03131	1.55105	1.68638	1.89652	1.33344	1.74575	1.37539	2.09983	2.45629	1.28529	1.78945	1.78675	1.82622	1.64249	1.92898	2.49474	1.81738
VIT_215s0021g01380	Group-Pl-2	0.482765	0.0203644	-2.87551	-1.94653	-3.05089	-1.33159	-2.17362	-2.43468	-0.832687	-1.26906	-3.85665	-3.50681	-3.47506	-1.23744	1.55999	1.16575	-0.392992	-3.257	-1.14126	-3.13317	-2.31848	-0.400181	-3.43988	0.430921	-0.387382	-2.37619	-1.28372	-3.99014	-3.44128	0.525608	0.235671	-1.28158	-0.0267752	-3.08983	-4.22532	-1.98008	-2.93121	-1.75794	-2.48598	-2.26641	-1.97745	-3.62661	-3.50511	-3.63706	-3.05434	-2.29255	-1.79339	-2.85441
VIT_200s0616g00030	Group-Pl-2	-0.302209	-0.876335	-2.68057	-1.5581	-2.62512	-1.52142	-1.58962	-2.06004	-2.43169	-1.99192	-3.0702	-3.05354	-3.07325	-1.57769	1.05633	0.746556	-0.501398	-2.15061	-1.86224	-1.78695	-1.57082	-0.966442	-3.60408	-0.530034	-1.55334	-2.33202	-1.92987	-1.01278	-1.28596	-0.387501	-0.0259194	-2.04742	-0.904676	-3.24912	-3.55003	-2.00771	-2.70652	-2.34509	-2.4613	-3.02999	-1.37029	-2.33013	-2.60472	-1.42735	-1.26787	-2.30567	-2.43003	-2.58877
VIT_208s0007g01150	Group-Pl-3	0.395401	0.0414112	0.945011	0.826682	0.492996	0.0583542	0.749422	0.989464	0.284267	0.416036	1.19659	1.16049	1.25497	0.626908	-0.245786	-0.708399	-0.200367	1.05102	-0.1008	0.391337	1.61101	0.187007	1.60969	0.260511	0.19677	0.0908099	0.717365	1.84884	1.36601	0.194065	-0.112541	0.301845	0.0747905	-0.192373	0.911686	-0.38773	1.34624	1.86143	2.47579	2.74203	0.00524733	1.15782	1.69465	1.87312	2.15933	2.30895	2.5924	0.591471
VIT_204s0044g00630	Group-Pl-3	1.19226	1.16932	1.00956	1.12654	1.24971	1.1038	-0.271151	0.998027	0.806199	0.87531	1.62766	1.42196	1.42682	1.25845	1.1028	0.749312	1.05567	1.8746	1.34378	0.962996	0.305543	0.671718	1.26707	0.633411	0.93459	0.873135	1.25303	1.74717	1.56527	1.39132	1.1343	1.27757	1.23847	1.70848	1.6268	1.40325	1.40167	1.23185	1.15891	0.935447	1.54443	1.96722	1.81681	1.35909	1.10524	1.37722	0.833392	1.63802
VIT_202s0033g00900	Group-Pl-3	-0.472037	-0.806539	-0.304875	-0.0222797	-0.689335	0.206482	0.739949	0.848193	-0.599255	-0.394167	0.227685	0.303626	0.278642	0.584255	0.532724	-0.296222	0.071189	-1.60268	-1.34196	-1.16115	-0.139527	-1.03233	-0.481016	-1.00753	-1.38158	-0.921428	-0.376414	0.698399	0.655997	-0.246498	-0.858369	-0.199505	-0.708287	-1.14842	-0.166206	-0.0837395	0.129716	0.935705	1.35558	1.25802	-0.98027	-0.47088	0.13494	0.558763	0.591247	1.0143	1.29068	-0.460619
VIT_201s0011g03010	Group-Pl-4	1.65111	1.93423	1.7049	1.14082	2.67071	1.29017	-0.515441	-0.8968	1.29382	0.927137	0.234482	1.65103	1.04696	1.34106	0.0377163	-0.195909	1.47891	0.798102	2.99891	3.72445	2.46129	0.195324	2.08236	1.53196	1.57054	1.62204	-1.81246	-0.117997	0.178139	0.381371	-0.377733	1.22743	1.43407	1.16235	0.755927	-0.692474	1.01695	-0.0980486	0.476877	0.379271	0.996715	0.836993	1.47251	1.02317	0.885937	0.861817	0.514799	0.13203
VIT_208s0058g01450	Group-Pl-4	1.67079	2.13158	0.914324	0.49751	2.23465	1.67413	1.1551	0.270936	0.721078	0.492627	0.561785	0.873035	0.610265	0.613519	2.0066	1.26324	1.3576	0.713031	2.62503	3.3537	1.25223	0.213225	1.15049	1.5359	1.63207	1.37894	-0.350856	1.65176	1.32876	1.02766	0.663333	2.16021	1.83985	0.872752	1.5356	-0.318391	1.31149	-0.802048	-0.0607554	0.696867	1.53518	1.73006	1.39985	0.751118	0.299541	-0.0730371	0.832578	0.882453
VIT_218s0122g00970	IRE1	-1.67942	-1.48266	-0.640672	-1.089	-0.982436	-1.10244	0.355886	-0.52336	-1.2191	-1.25266	0.0474301	-0.383029	-0.461383	-1.40697	-2.04901	-2.57785	-1.70067	-1.51765	-1.44232	-0.853838	-1.66261	-1.94191	-0.739918	-1.39937	-1.18367	-1.84432	-0.866078	-0.41374	-0.175623	-1.03168	-1.07198	-2.25179	-1.19847	-1.7773	-0.282934	-1.32719	-0.70917	-1.67803	-0.186306	0.0680701	-1.60939	-0.257372	0.0691182	-0.841228	0.226735	0.291359	0.278416	-1.00009
VIT_207s0031g02180	IRE1	0.444736	0.146002	0.0575717	0.31897	0.987357	0.833511	-0.741927	-0.0309921	0.546166	0.60659	0.685226	0.67778	0.715766	0.841516	0.155364	-0.315241	0.76565	0.977501	0.773876	0.744523	0.481946	0.63908	0.720465	0.502065	0.704222	0.679185	0.83862	0.263959	0.503402	0.456637	0.336161	0.312659	0.61941	0.408123	0.322806	-1.24975	-0.685038	-0.550144	-0.116336	-0.498049	1.00782	0.752742	0.878515	0.319373	0.52182	0.580672	0.280922	0.975858
VIT_213s0156g00640	NAK	1.96193	1.75749	2.35799	1.91711	1.87757	1.93959	1.00976	2.05546	2.40466	2.52091	2.6552	2.42722	2.31339	2.06809	1.80469	1.56426	2.32095	1.19431	1.80943	1.79253	-0.300263	2.3587	3.02368	2.07895	2.41032	2.59588	1.53614	2.06769	1.92575	2.0476	2.43486	1.43095	2.2877	2.05096	2.35818	1.90396	2.46352	1.68344	2.10208	3.34076	2.38656	2.43511	2.62386	1.57372	1.52969	2.33919	2.99134	2.64974
VIT_217s0000g04670	NAK	1.51189	1.31545	1.64059	1.46018	1.20227	1.01228	0.795409	1.06954	1.8837	1.72894	1.58517	1.56997	1.77894	0.802975	1.33361	1.3448	1.7336	0.808882	1.24535	1.0531	-0.265699	2.07831	1.44707	2.05046	1.86741	1.89544	1.06992	1.2067	1.04981	1.63083	1.43485	0.752268	1.82199	1.89438	1.82824	1.69647	1.51185	1.29991	1.25675	1.41932	1.95107	1.74233	1.33565	1.29615	1.23843	1.4189	1.40759	2.51325
VIT_207s0151g00310	NEK	1.48141	0.896972	1.4258	1.4389	-0.271917	0.508492	-0.0673947	2.09362	0.896789	0.775937	-1.00889	-1.08157	-0.896592	0.226014	2.00162	1.68004	1.39755	-0.742688	0.858855	-2.02632	-1.19706	0.999783	0.694132	1.33422	0.443332	-0.183529	-0.175579	-0.710225	-1.3572	1.16417	0.66884	0.527221	0.860712	0.959222	-0.0138465	-0.0682298	-1.02236	-0.952468	-0.612164	-0.595881	0.913928	-1.18042	-1.01165	-1.40802	-1.16494	-0.770588	-0.590921	0.821058
VIT_214s0030g01870	NEK	1.89074	1.21945	-1.01969	-0.265087	-0.81786	0.989072	-0.959375	-1.96256	0.314393	0.450472	-2.17526	-2.48551	-2.62347	1.06443	1.92455	1.69947	1.62685	-2.06158	0.528841	-1.02195	-1.77019	0.763169	-2.74252	2.01621	1.06484	-0.719775	-0.402409	-2.21757	-2.35519	0.778641	-0.101365	1.43492	0.861177	-0.102905	-1.37492	0.186977	-0.579416	0.686266	-2.2688	-2.89581	0.606783	-1.63399	-2.259	-1.5406	-1.42703	-2.4498	-2.83452	-0.486844
VIT_206s0009g00690	NEK	2.73272	2.10332	2.84129	2.49669	2.31284	2.15644	0.153702	1.83513	2.48309	2.4069	1.74301	1.63913	1.11783	2.16652	2.52294	2.10097	2.16022	0.0484823	1.90784	0.15551	-1.35467	2.58108	0.269649	2.78838	2.77604	2.43134	1.61943	-0.453939	-1.10223	2.34249	2.13788	2.14666	2.57691	2.23799	2.49035	1.05493	1.35322	-1.52836	-1.54878	-2.00774	2.58989	1.867	1.85624	1.38536	-1.39049	-1.14715	-1.67039	3.19552
VIT_206s0004g01830	NEK	0.490502	2.27962	0.573847	0.0661658	0.141949	0.555284	-1.28579	3.25723	1.98403	1.96619	0.444528	0.661071	0.915595	-0.688083	-0.718823	-0.753197	-1.97613	-2.84009	0.0415982	-0.958449	-1.31226	2.18791	-0.707873	-0.863826	0.746004	0.554139	1.18848	0.96182	0.789745	1.80664	2.45497	0.754527	0.35849	-0.477861	0.987914	0.0421857	1.43173	0.894398	1.61503	1.91957	-1.35776	-0.109529	1.28268	0.803411	1.63977	1.64028	1.35286	0.91963
VIT_208s0007g07970	NEK	1.83138	1.72322	-0.0851609	-0.487665	0.226953	0.895168	2.40976	1.0956	2.73944	2.51656	0.453912	0.48087	0.352284	1.24829	2.21319	1.65818	2.53878	0.955271	1.28591	-0.423525	0.372633	3.04515	0.630724	2.12284	2.08726	1.95364	1.88338	-0.061204	0.0920184	0.548655	1.24684	1.68033	0.825865	0.999339	1.1231	0.327347	0.863145	0.722561	1.02704	1.1364	1.3633	0.924661	0.686205	0.685829	0.688221	0.770144	0.649091	0.802083
VIT_216s0013g02130	RLK-Pelle_C-LEC	1.96393	2.17387	2.18898	1.56665	1.77963	2.24592	1.33595	1.80399	1.92239	2.0774	1.7312	2.15851	2.09414	2.46934	2.38988	1.36981	2.07013	2.19327	1.79253	1.61357	1.07343	1.34143	2.48345	2.12904	1.95573	1.08356	1.77768	1.86068	2.33489	2.49338	2.75728	1.99785	2.14013	1.81327	2.01742	1.58081	1.97758	1.66102	2.16505	2.48314	1.8003	1.93003	2.18082	1.86031	2.12969	2.30178	2.46532	1.73053
VIT_205s0102g00370	RLK-Pelle_CR4L	0.816843	0.954781	1.40317	1.14916	0.782103	0.786763	-1.44016	-1.51557	-1.449	-1.25146	-2.85166	-3.2206	-3.38148	0.457877	0.651671	0.221566	0.148941	-0.369615	-0.161471	-2.12032	-1.41508	-2.06646	-2.95104	-0.956014	-1.15577	-2.03868	-2.66875	-1.16039	-1.01649	1.80569	-0.96375	0.121711	0.879878	-0.84807	-1.81218	-1.31079	-2.409	-1.52942	-2.53317	-2.34928	1.29154	0.416626	-0.27221	-1.25208	-2.77371	-2.66104	-2.26552	-0.931749
VIT_213s0067g00930	RLK-Pelle_CR4L	0.717355	0.742164	0.917841	0.462888	1.48499	1.23466	0.114618	0.593798	1.9407	2.26798	1.89137	2.00141	1.53613	-0.5806	-0.178579	-0.447615	0.857324	0.109507	1.1525	2.24202	1.6533	0.435185	1.22038	0.747765	0.578536	1.78734	-0.0262916	0.738941	-0.464857	0.680878	0.199167	-0.702114	0.757929	1.03257	1.41234	0.679959	1.42503	-0.241038	0.565325	1.02423	1.44014	1.73434	1.85827	1.09229	0.420237	-0.102975	0.657699	1.44586
VIT_206s0004g06680	RLK-Pelle_CR4L	-2.50801	-2.61816	-2.89097	-2.59754	-3.07339	-2.63926	-1.45539	-3.03682	-0.088701	-0.0535483	-3.17387	-3.97148	-3.95886	-3.64911	-2.10925	-1.75676	-2.00433	-2.3661	-1.28382	-3.40014	-0.367768	0.331289	-2.90029	-0.621156	-0.286622	-2.17392	-1.29108	-3.22829	-3.77412	-1.28628	-3.27669	-1.59675	-1.11809	-1.49864	-3.1089	-1.13403	-1.96508	-1.10438	-2.54723	-3.02593	-2.14803	-2.99059	-3.22822	-1.80317	-1.71257	-2.88795	-3.41139	-1.48525
VIT_218s0041g01290	RLK-Pelle_CR4L	0.578718	-0.516185	0.0399465	-0.343849	1.67165	0.903904	-1.42553	-0.107171	2.20964	1.92382	0.0635718	2.103	-0.243768	1.31075	-3.06637	-0.556325	0.437469	-0.405209	1.64862	3.07134	1.10606	0.404951	0.886244	0.940866	0.217109	1.66081	0.893323	-2.24434	-2.23456	-1.41167	-2.44386	-0.889987	-0.510974	0.00814197	-0.932667	-1.05861	-1.25634	-1.12911	-0.476759	0.908251	1.50519	-0.0155091	-0.13442	-0.403356	-0.486447	-1.41223	1.13609	0.717167
VIT_210s0003g00340	RLK-Pelle_CR4L	-4.12102	-4.16181	-4.15943	-4.47206	-3.55943	-4.31231	-3.54486	-4.02495	-3.02081	-1.97757	-2.06701	-2.86528	-3.49763	-3.95922	-4.17823	-4.32028	-2.77668	-4.75248	-4.53738	-4.55199	-1.62245	-3.54598	-3.76887	-4.32162	-3.32239	-4.35509	-0.882549	-3.99673	-4.32605	-4.90251	-1.38009	-3.60756	-3.02376	-2.4255	-3.64632	-5.00187	-4.16716	-4.54978	-2.68305	-1.09245	-1.50079	-5.0535	-5.0767	-4.9927	-3.56544	-2.99323	-0.865736	-2.99957
VIT_212s0035g00680	RLK-Pelle_CR4L	-3.25346	-3.41592	-3.66587	-3.35494	-3.58838	-3.29816	-2.74369	-3.45337	-3.27223	-2.82095	-2.77451	-2.54987	-2.89366	-3.34554	-2.6299	-3.33911	-3.986	-2.27726	-3.41489	-2.85399	-1.00031	-2.53319	-2.55147	-3.27326	-3.08433	-1.94294	-2.33826	-2.78392	-3.1665	-3.68209	-2.91641	-2.22462	-3.27661	-2.38202	-2.29867	-1.0002	-1.31317	-1.03092	-1.7304	-2.11766	-2.66266	-2.32952	-1.5283	-1.12352	-1.44802	-2.32477	-2.49984	-2.11958
VIT_213s0158g00150	RLK-Pelle_CR4L	0.208467	0.78327	0.16565	0.172121	-0.526806	0.490523	0.555313	1.69422	0.542464	0.320631	0.862243	0.30417	0.65075	0.591471	1.20715	-0.0556502	0.0753403	0.962263	0.902761	0.432247	1.36488	0.51597	0.883551	0.640666	0.488911	-0.752488	0.999163	2.53046	1.51152	0.912953	0.761351	0.874279	0.124485	-0.0814395	0.163863	0.421663	0.919785	1.46841	1.55619	1.64553	-0.368218	0.62861	1.15276	1.35312	1.81837	1.32984	1.83306	-0.716306
VIT_218s0001g07150	RLK-Pelle_CR4L	1.11288	1.24326	1.04018	0.676133	1.05345	0.449818	1.52838	1.39576	1.01576	0.972019	0.741711	0.329128	-0.111099	0.299395	0.799822	0.646948	0.9428	0.110284	-1.12918	-0.633761	0.715788	-0.464537	0.0218753	0.774235	0.504558	0.40218	0.666869	0.860448	-0.349228	1.05304	1.13071	0.689265	0.833866	1.19432	0.99261	0.671667	0.667691	0.0925798	0.0462595	-0.0605075	1.49935	0.918984	0.217951	0.47061	-0.0541535	-0.657953	-0.821183	0.693301
VIT_208s0040g01920	RLK-Pelle_CR4L	-0.963173	-0.111515	-0.551519	-0.880128	-1.51654	-0.443597	-0.906094	-1.22253	0.237413	0.282619	1.14939	0.115341	0.209019	0.233834	0.107869	-1.27035	-0.324258	-1.23757	0.31789	-2.12261	-0.399889	-0.260649	-0.629677	0.0579489	0.217372	-0.887775	0.100887	0.872216	0.0921007	1.27969	-0.268692	0.980515	0.628437	0.331499	0.227691	-1.00076	0.434058	-1.32034	-0.96588	-0.696458	-0.634677	0.113594	0.546774	0.0924978	-0.73854	-0.531703	-0.668595	0.249177
VIT_213s0019g04150	RLK-Pelle_CR4L	-3.28367	-2.67928	-2.92378	-3.27414	-3.58517	-3.41131	-3.04653	-2.79319	-3.38808	-4.00067	-3.78184	-3.70284	-4.04518	-3.77022	-2.65374	-2.76271	-3.45097	-2.11317	-3.3087	-2.76988	-0.699973	-3.34239	-2.73479	-3.09363	-3.04364	-3.61229	-2.52315	-3.16562	-2.95209	-2.71748	-2.95954	-2.37841	-3.19593	-2.38545	-3.01818	-2.88214	-1.52865	-1.80783	-2.70025	-3.45279	-2.62582	-2.92657	-3.5586	-1.77869	-2.02666	-3.62001	-3.55382	-3.56267
VIT_205s0077g00970	RLK-Pelle_CrRLK1L-1	-4.43588	-4.02318	-1.88415	-2.31879	-4.24276	-4.09531	1.52986	-0.109169	-4.60763	-4.93746	-5.02526	-4.89469	-5.0227	-4.95025	-4.67859	-4.01708	-5.08855	-3.65335	-4.58864	-4.00397	-2.97537	-4.29528	-2.59234	-4.13218	-4.02853	-4.13517	-4.82846	-4.87655	-4.88657	-3.94839	-3.39795	-4.44029	-3.93995	-4.22888	-4.44369	-3.32077	-3.4356	-2.99874	-4.31036	-4.25744	-4.58011	-4.82557	-5.03976	-4.00189	-4.176	-4.71493	-4.77422	-4.78917
VIT_207s0005g01640	RLK-Pelle_CrRLK1L-1	-3.44952	-3.61706	1.61337	2.75144	-1.51984	-2.51722	4.02176	2.21843	-3.94298	-4.28171	-4.71204	-3.80615	-5.0925	-4.4976	-2.32445	-2.37279	-3.66019	-3.23431	-4.1637	-3.8271	-1.95859	-2.568	-4.15237	-1.56864	-2.09337	-4.20043	-3.83327	-4.56683	-4.59807	-3.80782	-4.58344	-3.76372	-4.00432	-3.73681	-4.07602	-3.86166	-2.79351	-2.80241	-4.14405	-4.70655	-3.31289	-4.15174	-4.8856	-2.94816	-3.66512	-4.48512	-4.65226	-4.37321
VIT_219s0014g03400	RLK-Pelle_CrRLK1L-1	2.47826	2.07234	2.54434	2.41294	2.90328	2.82474	0.247522	1.76894	2.46521	2.62774	1.77242	2.91048	2.67078	1.8102	1.51203	1.62705	2.20128	0.504759	1.9172	1.6416	-0.10294	2.47352	0.695416	2.54849	2.67463	2.57766	1.73163	1.62116	1.74097	1.95388	1.23331	2.06785	2.72739	2.66495	3.32274	3.12484	3.31409	1.10623	1.2734	1.06119	3.0353	3.65455	3.55699	3.01394	1.85391	1.82317	0.986215	3.44031
VIT_210s0003g04990	RLK-Pelle_CrRLK1L-1	-0.916389	-0.149425	-2.65996	-2.8827	-1.81475	-1.57061	-3.3635	-1.43638	-0.277702	-0.147208	-1.01956	-1.00473	-1.23909	-1.17865	-1.07895	-2.64196	0.6529	-1.24626	-1.53389	-2.25767	-2.36701	0.376689	-2.11557	0.138439	-0.524799	-1.29347	-1.27462	1.36578	1.55576	-0.865771	-1.32125	0.897879	-0.256687	-0.173931	-2.33514	-3.89213	-3.17472	-2.74931	-3.49937	-3.61684	0.6955	-1.47024	-1.24116	-1.89036	-2.90949	-2.86718	-3.02698	-0.350679
VIT_214s0068g00110	RLK-Pelle_CrRLK1L-1	2.87112	3.01131	2.71193	2.34842	3.61889	2.97919	0.534565	1.67718	3.72787	3.79531	2.55087	3.31327	3.16063	2.74671	2.60433	2.39509	3.46209	2.4291	2.93947	3.82699	3.41455	2.93741	2.02073	3.08625	3.26198	3.21549	2.57001	-0.347169	-0.348774	1.42265	1.38573	2.74637	2.25814	2.69458	2.64911	2.69391	2.23893	1.40121	1.80001	1.28868	3.43819	2.8367	2.31058	2.58563	1.79667	1.77234	1.40402	2.6232
VIT_208s0040g00010	RLK-Pelle_CrRLK1L-1	2.68126	2.26824	2.74328	2.4475	2.27508	2.62106	0.291925	1.64942	3.11887	3.24727	2.55113	3.25455	3.06505	2.43738	2.12272	2.40399	2.83585	2.16981	1.86418	1.67516	0.529363	2.81244	2.6224	2.65914	2.63211	2.96257	1.97043	1.35852	1.83173	2.79799	1.82688	2.70815	2.85283	3.54483	3.43246	2.95056	3.41847	1.14235	1.44391	1.45856	3.39376	3.70286	3.41478	3.23213	1.28982	1.42906	1.21409	3.76642
VIT_214s0068g00010	RLK-Pelle_CrRLK1L-1	2.68602	2.39412	2.37342	2.33543	3.42632	2.24762	0.550526	1.4379	3.47946	3.64351	2.24444	2.99211	2.23899	1.09715	0.0281186	1.19404	2.85068	-0.327023	3.29218	4.16833	1.81151	1.84223	1.2983	1.81402	1.58228	3.67766	1.37215	-1.26408	-1.58377	0.523876	1.04765	1.13109	2.13466	2.91581	2.34623	1.65334	1.41591	0.22393	-0.793189	-0.766439	3.1889	1.97814	1.40548	0.253951	-1.136	-1.15878	-1.09284	2.92011
VIT_217s0000g06620	RLK-Pelle_CrRLK1L-1	-3.85161	-3.32541	1.88433	2.09598	-0.83341	-2.04775	3.91218	3.38035	-3.987	-3.6963	-3.98601	-4.0091	-4.1823	-4.35213	-3.67892	-2.36613	-3.94452	-1.74924	-2.66033	-2.64993	-0.45884	-1.88915	-2.18278	-1.33532	-3.15197	-2.21227	-3.60165	-3.67395	-3.71646	-3.60283	-3.69116	-1.96852	-4.03057	-2.18866	-3.40837	-1.25424	-1.62039	-0.828446	-2.62172	-2.8349	-2.94979	-2.6963	-3.45934	-2.01662	-1.91809	-3.15079	-2.34034	-3.56504
VIT_214s0068g00090	RLK-Pelle_CrRLK1L-1	0.915893	0.72883	1.41994	0.547248	0.67538	-0.836379	-1.07592	-0.260755	1.43854	1.37915	-0.412704	0.516927	0.417829	-0.194464	0.27872	0.0384027	1.07055	0.269357	0.877005	2.10152	1.15766	0.59906	0.599706	1.1271	1.55936	0.789071	-0.101652	-3.41728	-3.612	-0.846452	-2.47531	0.505269	-0.0246732	0.563811	-0.907126	-0.00165135	-1.22499	-0.407024	-2.12937	-2.92931	1.65568	0.592179	-0.388471	-0.301609	-1.22701	-1.92843	-2.76319	-0.46092
VIT_201s0011g00280	RLK-Pelle_CrRLK1L-1	-3.18441	-2.20187	-2.89914	-2.50668	-3.22682	-3.18175	-1.88626	-2.99678	-2.01044	-2.2484	-2.96297	-3.22794	-3.34333	-2.28764	-1.7072	-2.58751	-2.35861	-0.647229	-2.26999	-2.0488	0.0127922	-2.22702	-1.53149	-2.84248	-2.58576	-1.98324	-1.88974	-2.62461	-3.00047	-1.63137	-1.49468	-2.34569	-2.67693	-1.17109	-1.72984	-1.31491	0.0549545	-0.498852	-1.37994	-1.50795	-1.50922	-2.08991	-2.33706	-0.989501	-1.15135	-2.31159	-1.98609	-2.42023
VIT_214s0068g00130	RLK-Pelle_CrRLK1L-1	3.19902	3.18241	2.94834	2.4708	3.6977	3.051	0.548145	1.74663	3.85927	3.94872	2.55859	3.21361	3.084	2.78815	2.46245	2.71474	3.41664	2.32612	3.5618	3.99209	3.32661	3.14594	2.42168	3.12976	3.35326	3.499	2.58671	-0.570723	-0.74926	1.59057	1.40745	2.74691	2.41965	2.75879	2.62993	2.85855	2.06964	1.22673	1.47984	1.07172	3.5144	2.89108	2.33934	2.29124	1.49903	1.40315	1.01331	2.76791
VIT_214s0083g01210	RLK-Pelle_CrRLK1L-1	1.43623	1.11331	0.11053	-0.391159	-0.629247	0.330062	-2.44346	-1.32586	2.57494	2.79046	0.542065	1.28071	0.706914	0.573689	-0.102207	0.428594	1.86217	-0.530736	-1.2382	0.878455	0.680979	1.34908	-1.48011	1.68278	1.34452	1.82711	1.02046	-3.51699	-3.67377	-1.21648	-1.39346	-1.70448	1.56672	0.23531	-1.06555	-0.71418	-1.46479	-0.819962	-1.65211	-2.84826	0.932817	-2.67811	-3.44867	-1.5593	-1.79649	-2.91092	-3.0876	1.18515
VIT_203s0038g04340	RLK-Pelle_CrRLK1L-1	-3.81773	-2.20439	3.02822	3.52221	0.348293	-0.418857	4.45497	3.60796	-3.26119	-3.99898	-3.62464	-3.61472	-3.92482	-3.65664	-4.17578	-2.26557	-3.5367	-1.18085	-2.26123	-2.71099	-0.128049	-1.79592	-2.96654	-3.41488	-3.2889	-1.97836	-2.77468	-2.66334	-2.81668	-3.0633	-4.0228	-1.50292	-4.44136	-1.40404	-2.50537	-0.706052	-1.22508	-0.832772	-2.28074	-2.12435	-1.95726	-2.5489	-2.96477	-1.38721	-1.47055	-2.82757	-2.49463	-3.09786
VIT_214s0068g00030	RLK-Pelle_CrRLK1L-1	1.20393	0.565974	1.32869	1.80578	1.4145	0.462839	0.566353	-1.54165	2.44241	2.37115	-0.13731	1.23499	1.29175	1.56324	0.355134	0.685253	1.70092	-0.961115	0.918994	0.607876	0.454605	1.70812	0.203126	1.87328	1.62193	1.69498	1.38394	-2.16136	-2.90131	-0.336514	-1.04137	1.32519	1.16194	1.39492	0.062199	-0.996928	-0.884715	0.0612356	-2.34372	-2.75337	2.17837	0.392698	-1.14757	-1.45184	-1.61961	-3.00143	-3.56103	0.902638
VIT_201s0244g00090	RLK-Pelle_CrRLK1L-1	-3.74086	-3.67785	-3.55565	-3.88243	-3.5272	-4.5147	-4.58308	-4.82947	-1.73564	-1.23368	-4.03057	-1.92559	-1.98278	-4.62239	-4.17388	-3.65809	-3.979	-2.68325	-1.89309	-0.0329635	-1.32847	-3.89571	-1.52111	-3.84598	-2.52472	-1.11126	-4.2966	-3.72116	-3.75544	-4.31789	-3.16514	-2.08337	-3.77693	-2.54081	-3.31835	-3.13359	-3.17716	-3.0588	-3.27062	-3.99513	-2.78908	-0.98503	-2.00481	-2.50694	-2.86892	-3.99906	-4.17006	-3.72104
VIT_214s0083g01220	RLK-Pelle_CrRLK1L-1	1.77148	-0.493247	-0.833056	-1.7941	0.460591	1.38168	-1.46725	-1.56273	2.8149	2.61309	-0.888333	1.33424	-1.02793	0.577314	-2.42479	0.72501	0.253274	-2.4602	1.22895	0.240081	-0.0472909	0.906257	-3.41065	1.64982	0.91807	1.69619	-0.740514	-3.65674	-4.22174	-2.243	-3.57818	-0.185191	-0.0708513	0.27606	-0.334748	-2.81463	-1.74211	-2.30828	-3.27951	-3.94028	1.44949	-1.62303	-2.3208	-2.57793	-2.63237	-3.58875	-4.36132	1.54834
VIT_207s0129g00880	RLK-Pelle_CrRLK1L-1	-2.50132	-2.88065	-2.65384	-1.73272	-3.42421	-1.44436	-3.72881	-3.31661	-1.67746	-1.37215	-1.72353	-1.52445	-1.46619	-1.22539	-2.00248	-2.92568	-1.53186	-2.32583	-3.43505	-3.04217	-1.84587	-0.784623	-2.86908	-2.27396	-1.58497	-1.20595	-1.17764	-4.36068	-4.49437	-2.82267	-2.31973	-2.39553	-2.13953	-1.32582	-1.75737	-2.08286	-3.14205	-2.83969	-3.72531	-4.52757	-1.83968	-2.92692	-3.06284	-3.70933	-3.40052	-4.19714	-4.69683	-0.644293
VIT_207s0129g00870	RLK-Pelle_CrRLK1L-1	-1.52364	-1.28154	-0.614279	-0.212494	-2.76848	-0.245828	-2.20165	-2.62725	-0.564521	-0.239098	-0.809824	-0.27137	-0.150926	-0.0847046	-1.18421	-1.07995	-0.554333	0.0805617	-2.20248	-1.82088	0.106776	-0.265378	-1.15031	-0.660876	-0.106636	-0.739732	0.145679	-3.74037	-3.97155	-1.537	-1.46958	-0.376296	-0.692318	0.098458	-0.0840353	-2.15172	-0.89331	-1.75081	-2.58281	-3.78545	-0.304199	-0.954944	-2.13854	-1.95735	-2.04469	-3.16869	-3.83127	0.399136
VIT_207s0129g00910	RLK-Pelle_CrRLK1L-1	-2.51768	-2.94016	-3.06991	-3.19105	-3.7507	-2.68252	-4.37578	-4.00152	-1.20462	-1.00438	-1.78222	-1.43368	-1.46638	-1.52469	-2.24979	-3.30562	-1.37967	-3.43964	-3.5771	-2.74006	-2.2382	-2.02065	-2.91216	-2.17549	-2.20193	-1.65206	-2.26737	-4.62459	-4.89529	-3.4182	-2.31784	-3.26721	-1.95712	-1.65998	-2.51378	-3.71755	-3.9142	-3.40014	-4.99303	-4.99568	-2.91538	-3.85862	-4.77882	-4.6283	-4.43151	-5.15318	-4.81022	-0.721316
VIT_207s0129g00920	RLK-Pelle_CrRLK1L-1	1.20023	-0.951122	-2.23994	-3.3642	-1.27384	-1.22988	-3.53152	-0.824835	-0.691857	-0.631564	-2.10798	-2.83268	-3.02561	-2.51104	-1.13356	-0.0219176	0.447038	-2.73617	-1.17936	-1.94258	-1.44683	-0.060287	-3.07576	1.03528	1.10147	-1.44317	-1.22935	-4.38362	-3.78861	-1.26341	-2.23365	-2.92514	0.156991	-1.9169	-1.39834	-2.54609	-3.46479	-4.13102	-3.20744	-3.10738	-1.14438	-2.82204	-3.09445	-3.51219	-2.7384	-3.42792	-3.80122	-1.01492
VIT_216s0050g01020	RLK-Pelle_CrRLK1L-1	0.477338	0.257077	-0.112211	-0.437666	0.314177	-0.317628	-2.26048	-0.882461	1.31554	1.58946	1.49318	2.09649	2.03688	0.941707	0.196212	0.562622	0.447471	1.08692	0.100815	0.233871	-0.691342	0.45375	2.25594	0.285893	-0.0319046	1.46639	-0.365263	-0.216092	-0.340435	0.0402059	-0.437888	-0.110349	0.357367	0.912502	1.72991	0.756208	1.23505	-0.468867	-0.592364	-0.130161	0.998499	1.47481	1.80699	1.02519	-0.559267	-0.46174	-0.14068	1.61931
VIT_206s0004g03920	RLK-Pelle_CrRLK1L-1	-0.255764	0.0110147	1.28353	0.953647	0.841665	0.315292	0.190845	0.45901	0.158298	0.923398	0.769769	1.03968	0.816602	1.05159	0.342274	-0.931427	0.526307	0.799659	-0.31032	-0.303449	-0.629509	-0.100659	0.703055	-0.0494463	0.277883	0.0552982	0.530331	-0.479034	-0.127925	0.0638184	-0.0309221	-0.452398	0.439265	0.568298	1.18385	-0.0386015	1.08279	-1.01928	0.497454	1.42572	0.633732	1.12791	1.50559	0.658119	-0.191108	0.402747	1.13042	0.904266
VIT_213s0067g03780	RLK-Pelle_CrRLK1L-1	2.58723	2.07885	2.01206	1.55558	2.25994	2.75109	-0.919443	0.659311	2.66654	2.84079	0.715344	1.59945	1.00367	2.10566	0.909058	1.52239	0.661865	2.66923	1.29032	1.96936	0.386884	2.43601	1.94831	2.56741	2.60398	1.93804	2.32743	1.03534	-0.00985071	1.04066	0.562091	1.62083	1.51254	1.88474	1.10658	-1.11372	-0.100023	-2.74348	-2.38711	-0.637548	1.77955	0.549098	0.49339	0.0836707	-2.32927	-2.8683	-0.79602	2.61712
VIT_200s1542g00010	RLK-Pelle_CrRLK1L-1	-0.0108061	0.0689896	-1.12682	-0.635741	0.36749	-0.286811	-2.56549	-1.75356	-1.00313	-0.785625	-1.82086	-0.661062	-0.272298	-0.116749	-0.256458	-0.260318	-0.604607	0.549024	0.645615	0.307391	0.781258	-1.21994	-2.04922	-1.19823	-1.4069	-1.53896	-2.19879	-0.204288	0.446049	-0.664965	-2.21142	-0.612771	-0.27297	-1.43037	-1.42104	-1.64201	-0.748841	2.24127	2.68294	1.34471	0.0914159	0.0174087	0.459773	1.66164	2.4507	2.59929	1.87202	-1.07696
VIT_207s0129g00970	RLK-Pelle_CrRLK1L-1	0.37472	0.265491	-0.300128	-0.0059096	0.542049	0.530515	-1.72261	-1.0044	0.964517	1.02377	-0.422386	0.549968	0.43959	0.822441	0.171509	-0.425358	0.19511	0.81633	-0.119383	0.741373	0.912275	-0.683774	0.480428	-0.238356	-0.376839	-1.02069	0.22217	-1.26587	-1.03508	0.461062	-0.557036	0.813063	0.72184	0.913244	-0.0393858	-1.85631	-1.02109	0.121941	0.634141	-0.590119	0.837682	0.492086	-0.179498	0.209452	0.0113193	0.619109	-0.100068	1.19714
VIT_207s0129g00990	RLK-Pelle_CrRLK1L-1	0.92013	0.976966	0.484506	0.651151	0.949935	0.76256	-1.92032	-1.33366	0.891149	0.773409	-0.594011	-0.220522	-0.15977	0.113393	0.418963	0.264828	0.347842	0.10865	1.55449	1.43695	0.844155	-0.631052	-1.04956	0.326708	0.0757576	-1.00011	0.638386	-1.60793	-1.24331	0.296442	-1.18586	0.778534	1.06813	-0.0580223	-0.829316	-1.78715	-1.95819	-0.112814	0.438702	-0.754654	1.08417	0.54815	-0.305615	0.0207027	-0.228009	0.355562	-0.23614	0.358164
VIT_207s0129g00950	RLK-Pelle_CrRLK1L-1	-1.74341	-2.08082	-2.77275	-2.49216	-1.44244	-2.36404	-4.0572	-3.51545	-1.16828	-0.967835	-1.25406	-1.00847	-1.0726	-1.53105	-2.91328	-2.27084	-1.44428	-1.79339	-1.7274	-1.52775	-1.224	-2.18329	-2.84655	-1.89021	-1.82922	-1.60355	-3.06093	-4.12849	-4.31733	-3.32343	-3.65535	-3.35334	-2.00913	-0.555086	-2.08561	-3.0891	-3.70433	-2.48468	-3.63634	-3.29618	-2.0533	-2.58415	-3.00575	-3.9109	-3.67538	-4.02878	-3.6562	-1.0335
VIT_207s0129g00960	RLK-Pelle_CrRLK1L-1	0.28102	-0.441717	-0.382247	-0.152823	0.713203	-0.630808	-1.65207	-2.20531	1.88831	1.89177	0.381126	1.83608	1.12614	0.787707	-1.52655	-0.886947	0.828593	-0.887555	1.35755	2.3042	0.110235	0.255572	-0.188976	0.0828951	-0.0657652	1.37011	0.373622	-1.6934	-3.19682	0.185255	0.232579	-0.4084	1.0076	2.12217	1.75994	-0.0439016	-0.0608027	-1.99359	-2.57785	-2.05665	1.24997	0.403479	-0.418823	-0.940887	-2.75361	-3.11028	-2.05676	2.17623
VIT_207s0129g00890	RLK-Pelle_CrRLK1L-1	1.88988	0.656594	-0.482533	-0.876675	0.838964	0.730047	-1.00551	0.597172	0.898068	0.901561	-0.0934976	-0.598924	-0.596587	-0.785777	0.230862	1.30215	1.64595	-1.45304	0.390047	0.93737	-0.192682	1.49934	-1.98286	1.6987	1.79847	0.490409	0.891426	-2.34836	-2.54769	-0.143243	-0.895346	-1.14743	0.887444	0.025912	-0.126676	-0.659994	-2.32134	-2.12455	-2.80765	-2.39982	0.615526	-1.31201	-1.5818	-2.26894	-2.89399	-3.04731	-2.75025	0.729193
VIT_200s1542g00020	RLK-Pelle_CrRLK1L-1	-0.157045	-0.837916	-1.59746	-0.888741	-0.188208	-0.655283	-2.0644	-1.83449	-0.897103	-0.650395	-1.85484	-1.02081	-0.847328	-0.258164	-0.670339	-0.998738	-0.76957	0.687038	0.179178	-0.160027	-0.979636	-1.41746	-0.609814	-1.70417	-1.83552	-1.72237	-1.32994	-1.05679	-0.518659	-0.673743	-2.09624	-0.55619	-0.605063	-2.02751	-1.75205	-2.19043	-2.06462	1.07826	1.35792	0.3982	-0.557269	-0.433142	-0.316424	0.246444	1.06619	1.40935	0.610955	-0.285772
VIT_217s0000g08770	RLK-Pelle_DLSV	-2.64306	-2.32878	-1.2863	-0.969235	0.121739	-2.70869	-0.0754984	-0.936851	-0.109021	0.120939	1.5328	1.26434	1.46624	-1.34505	-3.07495	-2.31395	-2.14334	-0.329493	-0.886517	1.49401	1.32941	-3.14468	0.617696	-2.8521	-3.05477	-0.160072	1.15472	0.336027	0.214005	-3.33164	-2.81257	-1.42708	-3.23385	-0.413751	1.01049	0.510544	1.07345	0.835281	0.856663	1.60313	-0.410405	1.65187	1.91028	0.8684	1.18841	1.21952	1.74424	-1.99004
VIT_217s0000g08720	RLK-Pelle_DLSV	-2.8469	-1.15937	0.80427	1.72248	0.358634	-1.69626	3.96194	0.89384	0.402941	0.0776379	0.691178	1.59848	2.33342	-2.58157	-3.74746	-2.47258	-1.77075	-0.277168	-0.987913	2.30506	2.09587	-1.38696	-0.0848877	-2.81748	-2.22686	-0.528397	0.691135	-2.95883	-3.1889	-0.945802	-2.12874	-2.05509	-2.08869	-0.512187	-1.19933	-1.08843	-0.585902	-0.63368	-1.02093	-1.14971	-0.981316	-0.946926	-1.47414	-1.04218	-0.5133	-1.51143	-0.765348	-2.1441
VIT_219s0014g00710	RLK-Pelle_DLSV	0.677362	0.491493	0.42637	0.448174	2.12237	1.09981	-0.463922	-0.246445	1.08529	1.54466	1.60641	1.42076	1.73709	1.5729	0.779754	-0.258837	1.56783	-1.1548	0.228541	1.03983	-1.53126	1.44488	-0.104131	0.202468	0.12169	1.20359	1.94351	0.101763	0.0298041	-0.437183	-1.15191	0.655663	0.606468	0.476639	-0.129738	-2.6113	-2.24467	-1.85728	-1.59753	0.162772	0.769336	0.125151	0.0636371	-2.35113	-1.31729	-0.80386	0.583659	1.43781
VIT_219s0014g00750	RLK-Pelle_DLSV	1.90373	1.61811	1.08204	0.849707	2.15172	1.36443	0.0063271	0.201026	1.22778	1.57478	1.59502	1.92423	2.1352	2.16669	1.75205	1.12028	2.0052	1.47483	1.662	1.47391	1.56864	1.39673	2.18142	1.40121	1.18116	1.24607	1.9592	0.472069	0.390355	-0.191409	-0.160387	1.93812	1.12333	0.930863	0.421412	-0.594053	-0.52073	0.108555	-0.439416	0.167874	1.81865	0.940685	0.986223	0.193576	0.322386	-0.0892605	0.678701	1.67107
VIT_219s0014g00810	RLK-Pelle_DLSV	-0.894382	-1.54399	-1.32357	-0.757233	1.02766	0.0908544	-0.59532	-0.8631	-0.694943	0.140791	0.29754	0.140936	0.456786	0.603811	-0.433579	-0.953957	0.500704	-0.684375	-1.16976	0.0316784	0.446254	0.183428	-2.17007	-1.65674	-1.63632	0.479193	-0.170974	-0.937531	-0.805535	-1.83456	-2.08241	-1.00288	-0.953963	-1.66731	-1.68442	-1.86289	-2.62565	-1.03469	-1.7256	-1.27652	-0.616096	-1.17747	-1.16913	-1.26224	-1.02248	-1.0875	-1.04953	0.0333079
VIT_219s0014g00830	RLK-Pelle_DLSV	-1.23277	-2.08218	-1.05409	-1.47122	-0.731872	-1.03375	-0.846342	-2.53402	-1.234	-0.889983	-0.0194195	0.062819	0.536528	-1.14154	-2.02435	-2.69836	-1.69893	-3.08952	-1.26988	-0.498034	-0.362548	-2.3704	-1.86415	-1.74583	-2.18161	-2.07917	1.02647	-1.6311	-1.1252	-2.47839	-3.00861	-1.57325	-1.10538	-2.8701	-2.98157	-4.23846	-3.65328	-2.68611	-0.301956	0.447261	-2.5912	-2.11349	-1.57014	-2.89633	-0.507374	-1.01324	0.84008	-1.8113
VIT_219s0014g00680	RLK-Pelle_DLSV	-1.01099	-2.63143	-2.23179	-0.739781	-1.24876	-1.4331	1.74384	-2.00122	-2.66556	-2.5145	-2.07385	-2.32098	-2.15848	0.0311986	-0.804225	0.157433	-0.460808	-1.0319	-1.08567	-1.46006	-1.78545	-0.68568	-2.59686	-1.95051	-2.83834	-1.51313	-2.04594	-1.7913	-2.00019	-0.0547487	-0.855163	0.715818	-1.19031	-2.28565	-2.96962	-1.31869	-2.95249	-2.46922	-2.8191	-3.34908	-1.18247	-3.02203	-2.58499	-2.41103	-2.28291	-3.00395	-2.96613	-2.33585
VIT_219s0014g00470	RLK-Pelle_DLSV	-0.191989	0.358351	0.0529486	-0.208105	0.99885	-0.594986	-1.52653	-1.89975	0.113126	0.219037	-0.410013	0.228871	0.833317	-1.05589	-1.57982	-0.876342	-1.48515	-0.881875	1.69451	1.91465	0.555365	-0.845787	-0.656705	-0.766566	-0.946596	-0.110409	0.671487	-2.168	-1.71856	-1.32524	-2.01293	1.37269	-0.83331	0.0175642	-1.50493	-1.61309	-1.85474	-1.3188	-1.75677	-1.46412	-0.515342	-1.56284	-1.7974	-2.30496	-1.76419	-1.48766	-1.74236	-0.209751
VIT_219s0014g00520	RLK-Pelle_DLSV	-1.24289	-1.06041	-0.828124	-0.437561	0.387437	-0.373227	-1.46801	-1.58579	-0.315992	0.0327354	-0.6366	-0.0671801	0.319119	-0.732735	-1.08266	-1.38328	-0.759027	-1.06467	-0.452326	0.830856	-0.167368	-0.904081	-2.11434	-1.5949	-1.57761	-0.57185	0.150712	-1.26205	-0.895279	-1.52242	-1.91434	0.365988	-1.09942	-1.17081	-1.89085	-1.9927	-2.7333	-2.001	-1.38061	-1.93094	-0.25721	-1.94177	-2.17717	-1.36757	-0.863957	-0.916776	-1.4819	-0.609126
VIT_219s0014g00500	RLK-Pelle_DLSV	-0.98476	-1.43234	-1.39018	-0.204571	0.685474	-0.847316	-1.81971	-2.3633	-1.37779	-0.808919	-1.12495	-0.604081	-0.0860538	-2.08372	-1.9583	-0.424968	-1.97608	-1.42959	0.460867	2.10766	-0.343673	-0.254618	-3.02225	-1.96339	-2.03696	0.200744	-0.175538	-2.65421	-2.13511	-1.75829	-2.50955	-0.475581	-1.5329	-2.62742	-3.19908	-0.471	-3.46009	-2.78225	-2.29238	-2.69609	-1.89844	-2.55995	-2.71634	-2.32445	-2.99028	-2.60641	-2.61381	-0.738966
VIT_219s0014g00510	RLK-Pelle_DLSV	-0.896202	-0.36153	-0.549584	-0.873188	-0.0602653	-1.10966	-2.1339	-2.1881	-0.576963	-0.378409	-1.02838	-0.452674	0.10085	-0.702045	-1.52148	-2.10091	-1.68018	-0.63973	0.55616	1.12827	-0.511884	-1.96731	-1.38081	-1.29534	-1.45809	-1.16937	0.160706	-1.95178	-1.32498	-1.55693	-2.16937	0.956739	-1.00035	-1.62177	-2.66921	-4.1023	-3.93511	-3.63259	-1.78533	-1.56306	-1.17341	-2.2691	-2.06921	-2.50002	-2.37376	-1.27311	-1.56443	-0.815794
VIT_212s0028g01350	RLK-Pelle_DLSV	0.128576	-0.504251	-0.671819	-1.24313	-0.207214	-0.237284	-3.93286	-3.54498	0.160864	0.170755	-1.18785	-0.535523	0.00306124	-0.936062	-0.976633	-0.27042	1.01418	-1.09914	0.787685	1.33925	-1.65588	0.100739	-1.56321	0.691536	0.614126	0.621651	0.376186	-3.32378	-3.41004	-0.419682	-2.54256	0.381693	0.525254	0.0455375	-2.41087	-2.9986	-3.97123	-2.76135	-4.1366	-4.29745	-0.571999	-2.43769	-3.06867	-3.62498	-3.65474	-3.75269	-3.78074	0.489532
VIT_210s0003g01860	RLK-Pelle_DLSV	-1.49658	-0.925679	-0.895497	-1.59436	-0.527381	-0.099485	-2.12425	-1.76112	-2.04054	-1.58142	-0.991555	-1.01683	-0.435232	-0.277923	-1.30755	-1.95146	-1.63241	-0.961711	-1.93517	-2.22904	-0.798985	-3.69682	-1.02867	-2.14453	-1.90722	-3.18011	0.414324	-0.794286	-0.341657	-1.64825	-1.43057	-0.224612	-2.48566	-0.605152	-0.343898	-3.61431	-0.532153	-1.39254	-0.545387	-0.331993	-1.76387	-0.353468	-0.169686	-0.272718	-0.288725	-0.0693817	0.0692707	-0.193335
VIT_210s0003g01880	RLK-Pelle_DLSV	-1.2404	-3.00304	-2.43127	-3.42836	-1.50464	-1.87937	-3.23775	-2.7961	-1.38773	-1.13418	-1.06825	-1.49635	-0.989643	-0.675183	-1.24363	-1.68019	-1.50474	-2.51954	-0.802402	-1.73497	-3.31372	-2.36781	0.274302	-1.57634	-1.8861	-1.80718	-1.6351	-0.542217	-0.429767	-2.075	-1.94193	-2.7279	-2.17662	-2.49007	-1.67939	-4.80776	-3.28058	-3.87203	-2.10328	-0.957365	-1.99571	-2.46679	-1.46531	-3.24263	-1.04995	-1.24742	-0.798149	-1.72985
VIT_210s0003g02000	RLK-Pelle_DLSV	0.898899	0.751797	0.316203	0.104964	1.3072	-0.0446656	-1.84154	-3.09493	2.48591	2.13525	1.4178	1.62983	1.61568	0.194903	0.233601	-0.832341	1.80793	-1.2136	0.0285362	0.481161	-2.77611	0.273145	-1.27128	0.899691	0.671237	2.03121	-3.43452	-3.67072	-3.64608	-2.24361	-3.10134	-3.65752	0.650198	1.33092	-0.0419495	-3.45642	-2.63943	-4.80495	-4.31435	-3.95792	1.59685	-0.152127	-1.31486	-3.29739	-4.01894	-3.74857	-3.88392	1.02508
VIT_210s0003g01990	RLK-Pelle_DLSV	0.0170284	-0.847301	-0.534468	-0.610728	0.41169	-0.568142	-1.87732	-2.96296	1.42185	1.38515	-0.560369	1.26632	1.47547	-1.36297	-1.05342	0.295983	1.04442	-2.10593	0.35184	0.824441	-2.38025	0.450675	-2.27339	0.705998	-0.0874646	1.86421	-1.77119	-3.12236	-3.97206	-0.998657	-3.53071	-0.481802	-0.687618	0.0561123	0.550687	-1.34851	-0.61632	-1.58819	-3.84817	-3.66403	0.576149	0.146149	-0.297092	-0.0763354	-2.48399	-3.5094	-2.8521	0.415148
VIT_210s0003g02020	RLK-Pelle_DLSV	-1.68993	-1.52698	-1.28299	-0.20273	-1.41305	-1.90746	0.528661	-1.01579	-1.3621	-1.22048	0.0439874	-0.214349	0.987432	-0.491017	-2.09829	-0.315183	-0.485216	1.08402	-1.03456	-1.35012	-0.734148	-0.102207	1.82314	-1.87917	-1.59079	0.690734	1.86454	-1.62964	-1.40448	-1.31722	-1.121	-1.1475	-2.18103	-1.4366	-2.89214	0.708572	-1.14078	-0.188125	-1.97142	-2.37603	-1.30861	-1.65828	-1.77763	-1.4788	-2.09498	-2.91171	-2.54755	-1.85104
VIT_210s0003g01900	RLK-Pelle_DLSV	-1.2446	-1.12497	-0.351022	-0.177119	0.0428916	0.206067	-1.6768	-2.95986	-1.34419	-1.22381	0.210271	-0.059823	0.424076	1.61193	-0.562412	-0.840848	-0.734402	1.32117	-1.87933	-1.35818	-2.5771	-1.47293	0.896369	-0.473527	-0.0297672	-0.757682	0.740039	-1.90366	-1.29257	-2.10465	-1.56922	0.489948	-0.592985	-0.0953447	-0.372641	-2.81698	-2.45329	-3.3426	-1.6264	0.0409518	-0.722763	-0.0116464	-0.321891	-1.12856	-1.13873	-0.604073	0.387307	0.411141
VIT_210s0003g01940	RLK-Pelle_DLSV	-1.66565	-2.18888	-1.53419	-0.969695	-0.8947	-0.565174	-1.40606	-2.74363	-2.1656	-1.94834	-0.453459	-0.421667	-0.0972162	0.646379	-1.13983	-1.39314	-1.32487	0.954648	-2.78933	-1.96971	0.651368	-2.2134	-0.608366	-2.01554	-1.51635	-1.60824	0.876453	-1.39663	-0.919611	-2.46291	-2.22718	0.063474	-1.71769	-1.43285	-1.06033	-2.22769	-0.519202	-0.156018	-0.413177	0.0493147	-1.53023	-0.680327	-0.435955	0.112023	0.652939	0.299709	0.708906	-0.67522
VIT_210s0003g01960	RLK-Pelle_DLSV	-0.9709	0.312311	0.369349	0.369366	1.74996	-0.369012	-0.895717	-1.81265	-0.935564	-0.636207	-1.06496	-0.821694	-0.438713	-0.225805	-1.15881	-0.456538	-1.20713	-0.179867	1.40334	0.559181	0.692429	-0.17372	-1.51746	-1.07316	-1.1608	0.961191	1.12057	-2.38335	-1.99773	-0.48987	-1.56787	0.193654	1.82333	2.06433	-0.194923	0.715101	-1.47908	0.929687	-1.50468	-1.17724	1.62989	-0.644197	-1.41045	-1.48683	-1.32226	-1.40408	-1.15632	-0.666624
VIT_210s0003g01980	RLK-Pelle_DLSV	-0.664927	-2.21992	-0.47188	-1.36973	-1.11522	-0.765786	-3.65067	-2.10033	-1.58081	-0.687819	-2.32553	-0.882618	-0.728133	0.840338	-0.319772	-0.543537	-1.54095	0.83745	-0.980105	-1.06441	-2.02218	-0.278373	1.59249	-0.498333	-0.453288	-0.0364188	0.0384586	-1.41731	-1.32054	-0.616684	-2.15308	1.26475	-2.47607	-2.86498	-3.60934	-3.71959	-3.42332	-2.94766	-3.33544	-3.28791	-3.17708	-4.22424	-4.48767	-3.52802	-3.2901	-2.67782	-3.05121	-1.50683
VIT_200s0125g00140	RLK-Pelle_DLSV	-2.74576	-2.55977	-2.32041	-2.21841	-2.48232	-3.03344	-2.8793	-3.37588	-2.37625	-2.48158	-2.31973	-2.49396	-1.94814	-2.40354	-2.6804	-2.76791	-2.64879	-0.98188	-1.42881	-1.48308	0.135874	-1.84543	-0.123908	-2.4863	-1.93564	-1.40493	0.474729	-2.38654	-2.37004	-2.42747	-3.06819	-2.4588	-2.78513	-1.6877	-2.21252	-0.97296	-1.26288	-0.8366	-1.86207	-1.54096	-1.87566	-2.35322	-1.92644	-1.50621	-1.52513	-1.5155	-1.25342	-2.27064
VIT_212s0055g00580	RLK-Pelle_DLSV	-2.74603	-4.12429	-1.80414	-1.77436	-3.32996	-3.11659	-4.42778	-2.62751	-1.23174	-2.97142	-3.32667	-2.6135	-2.39805	-2.71607	-2.29876	-3.26622	-2.1852	-4.86315	-3.9997	-2.67647	-1.81822	-3.83614	-4.12269	-2.25838	-3.3428	-5.00358	-3.28418	-4.35038	-3.07916	-2.71582	-2.43811	-3.14811	-2.09651	-3.94395	-2.93417	-5.38356	-5.00717	-5.1309	-3.14396	-3.03122	-3.05505	-1.55988	-1.56255	-3.39496	-3.30704	-2.27287	-2.5542	-1.40208
VIT_212s0055g00590	RLK-Pelle_DLSV	-1.7357	-2.18494	-1.40961	-0.82866	-1.33042	-1.10237	-2.07746	0.343253	-1.934	-1.36137	-2.14905	-1.4479	-1.25788	-1.06758	-0.724514	-1.69666	-0.428666	-4.20809	-2.02876	-0.891102	-1.22458	-1.32017	-3.87886	-1.70501	-2.14557	-2.58922	-1.78787	-1.45846	-0.682806	-1.47256	-0.945076	-1.91356	-0.903475	-2.00295	-2.12176	-3.93733	-3.37698	-3.44005	-2.32206	-1.10976	-0.287807	-1.52412	-1.22972	-3.23777	-2.96768	-1.70114	-1.45529	0.268504
VIT_210s0092g00470	RLK-Pelle_DLSV	-1.56537	-1.22092	-1.5416	-0.523708	-0.477671	-1.23857	-1.65144	-1.10336	-0.0365085	0.231855	0.489511	-0.149556	0.259009	-1.57759	-2.45841	-0.756446	-1.81682	-1.65855	-1.50237	0.52469	-0.422057	-0.605158	-1.65948	-2.0238	-1.11131	1.36353	-0.632697	-0.985732	-0.733346	-2.38816	-2.20764	-1.75567	-1.9151	-2.52071	-2.59387	0.401573	-1.30436	-0.100723	-1.326	-1.6556	-1.76001	-1.98735	-2.02369	-1.56978	-1.24537	-1.20893	-1.86921	-1.33856
VIT_210s0092g00520	RLK-Pelle_DLSV	-3.68097	-3.4191	-3.09575	-2.88323	-1.86502	-2.74113	-2.88191	-3.19738	-1.70058	-1.38559	-0.903541	-1.09404	-0.7738	-2.65597	-3.37279	-3.96401	-3.1845	-2.70493	-3.78621	-1.04547	-1.32718	-3.43118	-4.03255	-3.72747	-3.2982	-0.464699	-2.21018	-1.64984	-1.49062	-3.98202	-4.22862	-3.47391	-4.11939	-4.3951	-3.13609	-2.39846	-4.28217	-1.2322	-2.54472	-2.84507	-3.36936	-3.59899	-3.24887	-2.60606	-1.96037	-2.0266	-2.17152	-3.51026
VIT_210s0092g00590	RLK-Pelle_DLSV	-0.62832	0.506616	-0.0646843	0.0521271	0.500045	-0.785217	-2.36905	-3.53323	1.72385	1.65708	1.83366	1.44037	1.90963	-1.81067	-2.87136	-0.756093	-1.92981	-4.44236	0.226548	2.3044	-0.354247	-1.0646	0.0318669	-0.84642	0.521513	2.88257	-2.56389	-3.62245	-3.49773	-1.80718	-2.34841	-3.89294	-1.53604	-2.08675	-2.32904	-0.477828	-3.54151	-1.46783	-3.5964	-3.94061	-2.21749	-3.03232	-2.61977	-3.15565	-3.27568	-3.63145	-3.88582	-1.63491
VIT_210s0092g00570	RLK-Pelle_DLSV	-1.98397	-2.81746	-1.40131	-1.52802	-1.66676	-1.71206	-1.20219	-2.18904	-1.23644	-1.43578	-0.0400792	-0.944182	-0.692878	-1.44745	-2.0167	-1.85719	-2.12609	-1.60873	-1.60571	-1.1154	0.243817	-1.37225	-0.539064	-1.98794	-1.9571	-0.767196	-0.279467	-0.726566	-0.418163	-2.33164	-1.90695	-0.983691	-1.69288	-2.37236	-2.25151	-1.20993	-1.82839	-0.164761	-1.40137	-1.28198	-2.03178	-1.84301	-1.10571	-1.26082	-1.0527	-1.18435	-1.13519	-1.45473
VIT_200s0125g00210	RLK-Pelle_DLSV	-1.7336	-1.91892	-1.71251	-1.66435	-1.62062	-1.7673	-1.71215	-2.11427	-2.32001	-2.33366	0.528214	-0.300683	-0.77502	-1.55502	-1.61349	-0.774573	-2.4643	-1.11828	-1.11204	-1.61493	-1.98095	-1.317	-0.0973204	-1.3652	-1.76992	-1.76508	-0.743443	0.229538	0.460484	-1.56451	-1.49911	-0.627798	-1.85561	-2.64274	-0.147805	0.647881	0.729786	-0.224507	-0.484567	-0.451042	-1.91511	-0.383885	0.560949	-0.179879	-0.0559227	-0.471804	-0.700557	-2.53729
VIT_200s0125g00090	RLK-Pelle_DLSV	-2.33568	-2.44522	-2.16982	-1.27959	-0.639489	-1.34161	-0.372337	-0.814728	-3.06792	-2.3101	-0.393347	-1.3213	-0.874108	-0.948363	-1.91622	-1.53797	-1.86852	-0.208733	-1.06859	-0.1121	-0.0542716	-1.74744	-1.14037	-2.41492	-2.48912	-0.846905	-0.212029	0.651411	0.810987	-2.26003	-1.87991	-0.813787	-2.99901	-2.45713	-1.84467	-0.0422751	-0.632646	0.281613	0.307663	-0.212231	-1.28301	-1.09521	-0.51814	-0.382261	0.408294	0.301863	0.153815	-1.93861
VIT_210s0092g00710	RLK-Pelle_DLSV	-0.378208	-0.490753	0.526037	0.335907	0.662606	-0.0102517	0.758833	0.497236	-0.515175	-0.413619	1.40363	0.414661	1.05778	0.744777	-0.411177	-0.0356677	-0.807974	1.6592	-0.171466	0.279109	0.442873	-0.904807	2.64028	-0.751674	-0.576928	0.230833	2.07263	2.1036	2.31253	-0.584799	-0.764637	1.40826	-1.05125	-0.643328	0.66642	0.669464	0.833975	1.7344	1.67816	2.08233	-1.24821	0.655618	1.11864	0.733542	1.88789	1.89938	1.95307	-0.523116
VIT_206s0004g06430	RLK-Pelle_DLSV	-2.33883	-1.19882	-2.75473	-1.60504	-1.43612	-3.39019	-2.8271	-3.33528	-3.06654	-3.04953	-2.37595	-2.34164	-1.67454	-3.38	-3.7316	-2.06403	-3.5768	-1.66714	0.434015	-1.20514	0.165548	-1.61483	-1.81935	-2.98492	-2.66101	-1.04216	-2.99695	-3.15321	-3.24161	-3.15639	-3.22716	1.26672	-3.33962	-1.43943	-1.54109	0.13377	-0.707965	0.0294546	-2.15084	-2.78163	-1.83937	-1.99637	-2.74563	-1.60176	-1.91697	-3.07855	-2.72556	-3.52364
VIT_208s0007g02150	RLK-Pelle_DLSV	0.183476	1.12258	1.4017	1.13056	0.902182	0.959317	0.666891	0.921478	0.0604652	0.365186	0.415906	0.304131	0.558706	0.208565	0.113481	-0.467578	-0.144592	-0.479388	-0.151721	-0.764547	-0.178851	-0.485035	0.166139	-0.276396	-0.245134	-1.45382	0.200471	-0.0720798	0.228354	1.01789	0.531706	-0.222053	0.187748	-0.00326469	0.369103	-0.535541	0.119831	-0.220928	0.775931	0.690855	0.589977	1.10091	1.02758	1.21038	0.729203	0.914418	0.938305	-0.0144879
VIT_200s0370g00010	RLK-Pelle_DLSV	0.692806	0.403057	0.980643	1.08906	1.19985	0.441232	-0.520926	0.528951	1.26521	1.22515	1.79149	1.14319	1.45102	-0.397383	-0.328032	0.0219252	0.925226	1.38157	0.781193	1.24842	0.847134	0.154971	0.685641	0.461795	0.501811	1.37332	1.22444	0.844983	0.948928	0.131844	0.00237796	-0.464696	0.368521	0.125985	0.460438	0.870683	0.580441	0.467043	0.548111	0.991179	0.762875	1.04747	0.936493	0.801151	0.781767	0.723446	1.03413	0.958154
VIT_208s0040g01930	RLK-Pelle_DLSV	-1.66915	-2.12998	-1.27867	-1.81667	-1.14197	-1.93223	-2.15504	-2.31441	-2.1669	-1.51304	-1.31758	-1.14145	-1.12449	-0.226004	-1.12692	-1.61739	-0.673895	-0.39805	-0.89874	-2.54564	-1.18444	-2.23929	-0.0722459	-1.20104	-1.0572	-2.21451	4.22454e-05	-0.539207	-1.38068	-2.92175	-1.75401	0.231002	-3.1861	-0.956629	-1.62557	-1.34902	-1.74873	-0.827212	-0.295035	-0.663277	-1.25877	-1.56992	-1.3143	-0.786174	0.149045	0.0118867	-0.341762	-0.851833
VIT_213s0019g04160	RLK-Pelle_DLSV	-4.25891	-4.08114	-4.03745	-3.95954	-4.49552	-4.62458	-3.80111	-4.40084	-4.16885	-4.78718	-4.66637	-4.3026	-4.07473	-4.44367	-4.57272	-2.5772	-4.42702	-3.34389	-2.89948	-2.81532	-2.38278	-3.89479	-3.5572	-3.75853	-3.91612	-3.87928	-0.389105	-4.18786	-4.20067	-3.77834	-3.94154	-3.47834	-4.25078	-3.38998	-3.70991	-2.54677	-2.8572	-2.44344	-3.88145	-3.32523	-3.68409	-3.64888	-4.07001	-3.90158	-3.54377	-4.62482	-4.23439	-4.37386
VIT_219s0027g00390	RLK-Pelle_DLSV	-0.0938963	0.338	-0.576755	-0.782148	-0.209433	-0.190264	-0.952897	-0.150988	0.404595	0.41093	1.16369	0.616101	0.765409	-0.971851	-0.34141	-0.770294	0.223477	0.29852	0.120542	0.413775	1.07524	-0.318538	0.82424	-0.0170394	-0.110203	-0.419886	1.03219	0.131686	0.431301	0.190049	0.165443	0.193724	0.128193	0.757238	0.460476	0.0154366	-0.0347086	-0.0119471	0.843628	0.97066	0.432932	0.375012	0.125227	0.0755526	1.05422	0.706999	1.04664	0.469097
VIT_219s0014g01530	RLK-Pelle_DLSV	-0.970375	-0.701916	-1.24438	-1.45486	-0.978389	-1.25859	-2.5893	-1.79449	-0.303795	-0.493597	-0.517713	-0.598126	0.0142809	-1.68888	-1.57842	-0.887981	-1.07906	-0.875992	-0.510114	-0.158454	-0.408249	-1.25906	-0.318982	-0.660995	-0.772473	-1.01364	-0.151998	-0.720328	-0.991166	-1.09604	-2.04087	-1.2202	-0.877123	-0.808359	-1.05564	-1.22863	-1.25114	-1.47599	-0.720707	0.497276	-0.73095	-0.392985	-0.627145	-0.826615	-0.419842	-0.561091	0.432222	-0.387995
VIT_214s0066g00900	RLK-Pelle_DLSV	-1.07067	-1.1495	-1.46685	-0.832046	-1.05013	-1.3439	-2.23572	-3.88594	-1.15859	-1.69507	-2.00552	-1.56893	-1.1717	-1.3493	-1.02387	-0.803171	0.263243	-1.30292	-2.34307	-2.23125	-2.58941	-0.771984	-3.52462	-0.305624	-0.660918	-1.77494	-2.00584	-2.49279	-2.44419	-3.4061	-3.65981	-1.42003	-1.49307	-1.92909	-2.18541	-1.56619	-2.0323	-1.21512	-3.06691	-3.35929	0.150029	-1.40005	-1.51261	-1.54913	-2.67244	-2.89867	-3.03671	-1.47933
VIT_201s0011g05350	RLK-Pelle_DLSV	-0.310811	-0.518862	-0.532262	-0.911617	-0.592339	-0.518541	-1.21402	-0.770741	-0.113415	0.0461895	-0.0561323	0.05514	0.389677	-0.862463	-1.50892	-0.829073	-0.782712	-0.3447	-0.0714703	-0.0205638	-0.745415	-0.884937	0.518013	-0.491063	-0.639046	0.0644808	-0.454055	0.211252	0.233607	0.237319	-0.21185	-1.29013	0.0233183	-0.0783754	0.118362	0.13677	-0.0513671	-0.720543	0.239679	0.654144	-0.363286	0.210636	0.250706	-0.0196423	0.187946	0.26246	0.446087	-0.0706338
VIT_211s0052g00700	RLK-Pelle_DLSV	0.208734	-0.142231	-0.868092	-0.846811	-1.10219	-0.562901	-1.35065	-0.182508	0.116083	0.204586	0.875539	1.1464	1.18352	-0.324464	-0.0535733	-0.751903	-1.45265	0.91372	-0.39183	-1.02221	-1.00215	-1.02072	0.413342	-0.426264	-0.492588	0.66414	0.205309	-0.541842	-0.406691	-0.520966	-0.667549	0.0757564	-0.641304	-0.123631	1.4017	0.733086	1.27273	0.624533	0.516164	0.70336	-0.723439	1.70366	1.88553	1.29303	0.406458	1.04739	1.14289	0.467232
VIT_204s0079g00040	RLK-Pelle_DLSV	-3.57568	-2.58021	-3.07761	-3.60734	-3.33108	-2.85095	-3.10436	-4.04919	-3.0435	-2.29898	-3.35628	-2.50584	-2.62812	-3.89951	-4.28784	-3.53087	-3.95229	-1.85314	-3.55798	-2.89426	-0.405498	-4.35945	-3.29948	-4.16202	-3.75901	-4.24746	-1.22387	-4.27113	-4.09337	-3.29362	-0.344688	-2.34343	-2.46421	-2.55221	-3.23822	-3.057	-1.571	-1.07543	-2.73361	-4.18741	-2.63722	-3.48985	-3.47595	-1.95603	-2.14618	-3.1079	-3.9228	-2.90994
VIT_200s0270g00130	RLK-Pelle_DLSV	-2.74514	-1.57007	-1.74303	-1.05829	-2.08794	-0.487803	-3.77505	-3.58024	-0.90011	0.0440829	-1.21774	0.641228	0.569594	-2.73177	-3.24421	-2.53448	-2.45655	-3.23458	-1.47946	-1.32022	-2.87514	-3.01094	-2.58042	-4.0808	-4.12861	-2.60668	-1.83858	-3.87714	-3.42978	-2.2544	-3.66106	-3.63788	-1.13164	-1.18965	-1.62279	-1.53516	-2.26119	-1.21978	-2.88518	-3.11715	-1.16078	-1.26304	-0.609367	-1.58966	-1.03468	-1.08083	-2.11773	-1.18917
VIT_204s0079g00020	RLK-Pelle_DLSV	-3.76946	-3.41421	-3.09619	-2.87242	-3.20676	-2.84524	-3.137	-3.20109	-2.91154	-2.76627	-3.66091	-2.474	-2.44309	-3.58773	-3.24002	-2.12418	-3.22477	-3.14606	-3.20412	-2.2614	-1.68692	-3.15866	-3.08082	-2.70868	-2.82427	-3.35606	0.892668	-3.81676	-3.40103	-2.28176	-2.18907	-2.31251	-3.1521	-2.99408	-4.00711	-3.02881	-3.63461	-2.73364	-2.62744	-1.73297	-3.5205	-3.80214	-3.04896	-2.8397	-2.64218	-2.69484	-1.03265	-3.15114
VIT_217s0000g03520	RLK-Pelle_DLSV	-1.41385	-0.88431	-0.621847	-1.6312	-1.3116	-1.46992	-3.43197	-0.369896	-1.26956	-1.76785	-2.19535	-2.32417	-2.4322	-2.76913	-2.2573	-1.9666	-1.21186	-1.83179	-1.70708	-3.22271	-1.74549	-1.11455	-0.96131	-0.351472	-0.118053	-2.87821	-1.28729	-2.54743	-3.01764	-0.473153	-0.639129	-1.75381	-0.527788	-0.960973	-1.01411	-2.1938	-2.3957	-3.47319	-2.75814	-2.85104	-1.47775	-1.24562	-1.653	-2.15691	-2.10114	-2.47528	-2.19991	-1.10421
VIT_200s0262g00120	RLK-Pelle_DLSV	-4.65527	-4.76687	-3.42289	-2.53385	-3.73644	-4.40192	-2.87071	-3.319	-1.40578	-1.75705	-0.0489137	-1.00667	-0.492108	-4.54386	-4.60967	-3.09288	-3.74166	-4.74216	-4.06355	-2.8363	-2.56604	-3.43607	-2.17323	-4.19461	-4.69459	-3.4293	2.36605	-3.25442	-1.59814	-3.80084	-4.19551	-1.17405	-3.54295	-3.95906	-4.4347	-4.06056	-4.43147	-2.86686	-3.05796	-1.79734	-3.98039	-3.9123	-3.76863	-3.84381	-3.27202	-2.55767	-1.83247	-3.00698
VIT_200s2745g00010	RLK-Pelle_DLSV	-0.28876	-1.59627	-1.00819	-0.898043	0.00753582	-2.52605	-1.48701	-1.77832	-0.864175	-0.65012	-0.639275	-0.131177	-0.0241931	-2.21873	-0.168197	-0.234575	0.0809751	-1.65385	0.348396	1.47769	2.14893	-2.1191	-2.07351	-2.381	-3.05662	-1.63743	0.728943	-1.66101	-1.42677	-2.8599	-1.93611	-1.79272	-2.86195	-2.5794	-3.22054	-1.59286	-2.90463	-1.50863	-0.599993	-1.48886	-0.73165	-2.07994	-2.94397	-2.03336	-0.433652	-1.75893	-0.669917	-3.15422
VIT_200s0262g00010	RLK-Pelle_DLSV	-0.645698	-1.34121	-1.5452	-1.80096	-0.354709	-2.37238	-1.48083	-3.00105	-0.0614404	-0.0375356	-0.27344	-0.276266	0.0583553	-1.2254	1.18649	1.0547	1.55206	-1.13243	1.95377	1.95632	1.86676	-2.1909	-1.58091	-2.04686	-2.56799	-1.74555	0.772783	-3.22942	-2.36073	-2.18542	-2.97054	-0.66962	-1.53155	-1.02862	-1.57319	-2.60712	-1.31955	-1.6119	-0.811392	-0.917251	0.587127	-1.94052	-2.86706	-2.17996	-0.578104	-1.53605	-0.299226	-2.7136
VIT_200s0429g00010	RLK-Pelle_DLSV	-3.72909	-2.39135	-3.02701	-2.28987	-4.01917	-4.43613	-3.87483	-4.50601	-3.61893	-3.46055	-2.7189	-2.86527	-2.46621	-4.19427	-4.37327	-1.71726	-3.66503	-1.79921	-1.87151	-1.64621	0.574137	-2.14634	-0.719295	-3.26829	-3.06973	-1.56231	-1.89589	-3.60162	-3.68445	-3.41338	-3.71286	-3.57389	-3.90638	-2.0042	-2.67563	-0.59409	-1.76198	-1.50404	-2.0205	-1.83931	-2.75146	-3.37495	-3.59303	-2.54065	-2.80771	-3.02406	-1.75073	-4.2401
VIT_200s0262g00080	RLK-Pelle_DLSV	-5.05617	-4.19859	-4.31375	-4.46367	-4.45857	-4.69996	-4.12421	-4.23227	-4.7801	-4.56579	-4.37066	-4.04562	-3.78637	-4.03825	-4.41185	-4.66314	-4.46944	-3.21041	-4.46339	-3.78907	-0.46613	-4.3833	-3.68904	-4.91971	-4.48598	-4.24658	-3.91071	-4.51763	-4.39769	-4.75888	-4.76882	-4.53008	-4.23288	-3.89237	-4.29493	-3.00308	-3.18485	-2.12052	-3.9328	-3.89888	-4.27874	-4.50878	-4.56336	-2.90553	-3.63957	-3.66613	-3.64992	-4.57993
VIT_200s0437g00070	RLK-Pelle_DLSV	-4.59905	-4.69263	-4.79569	-4.72526	-5.18781	-5.422	-5.01415	-5.14064	-4.27628	-3.732	-2.91258	-3.26525	-2.72156	-4.9964	-5.23073	-3.77258	-4.96176	-4.68419	-4.10899	-4.36444	-3.87006	-4.94832	-1.52783	-4.75251	-4.64494	-4.66407	-3.82994	-5.0443	-5.08458	-4.9531	-5.22757	-5.30122	-4.64293	-3.91889	-4.20339	-4.71926	-4.75297	-4.78659	-3.43853	-1.32966	-4.88808	-5.0265	-4.77244	-5.02304	-4.54398	-3.39038	-1.55261	-5.3731
VIT_200s0409g00010	RLK-Pelle_DLSV	0.608106	0.185914	0.601527	1.2782	0.839209	0.426848	0.781804	0.0708572	0.13471	0.355247	0.767371	0.414963	0.316755	0.567641	0.314478	1.36032	-0.0699832	1.33745	1.56803	1.50799	1.62587	0.82662	-0.261851	0.470575	0.542108	1.32764	1.77222	-0.359741	-0.897938	0.45688	0.082772	0.106792	-0.0704015	1.03635	0.0339477	1.93233	0.829655	1.04898	0.430002	0.718379	0.156156	-0.654962	-0.845626	0.460344	0.0783191	-0.210245	0.880487	-0.601251
VIT_200s0748g00020	RLK-Pelle_DLSV	-4.8085	-4.89196	-4.34959	-4.14653	-3.87447	-4.56956	-4.85413	-4.75933	-4.01056	-4.15832	-3.58624	-3.97107	-3.32869	-4.53958	-4.70179	-3.79112	-4.66627	-4.01325	-4.58326	-3.25334	-3.95281	-4.68735	-3.69673	-4.30608	-4.60201	-4.55566	-0.997048	-4.57435	-4.31794	-4.37777	-4.31441	-4.83671	-4.355	-3.94242	-4.14974	-4.80442	-4.57626	-3.53369	-3.8258	-2.81083	-5.06468	-4.70981	-4.68557	-4.49967	-3.82782	-3.58861	-1.62916	-4.9171
VIT_200s2659g00010	RLK-Pelle_DLSV	-4.50921	-5.25745	-4.35556	-3.98178	-2.96545	-4.4042	-4.32468	-4.96922	-3.33367	-3.70552	-2.54472	-3.15865	-2.18142	-4.81581	-5.04081	-4.32538	-4.1358	-4.99031	-2.03384	-2.44117	-2.58484	-4.54491	-5.18854	-4.86504	-5.26212	-3.84533	0.710186	-4.54515	-4.26059	-5.62789	-5.59601	-4.068	-5.17307	-4.40069	-4.56992	-4.63839	-5.23315	-3.24483	-2.60128	-1.67952	-4.64828	-4.83402	-4.41182	-4.8827	-2.45795	-1.79662	-0.271581	-4.84074
VIT_200s0398g00060	RLK-Pelle_DLSV	-2.63361	-1.85373	-3.09606	-4.17943	-2.56822	-3.9968	-4.61493	-4.41169	-0.808633	-0.811947	-3.32299	-2.03511	-2.01569	-4.36871	-3.4938	-2.06865	-2.48414	-4.0939	-1.65238	0.11969	-1.45841	-3.57607	-3.058	-1.91803	-2.58354	-2.48378	-3.20621	-5.28694	-5.2844	-3.73549	-3.73185	-4.18357	-2.8177	-3.62318	-3.8651	-4.56754	-4.52402	-4.35062	-4.40742	-3.64787	-3.71042	-4.26975	-4.28064	-5.02288	-3.72311	-4.68627	-3.00587	-2.84528
VIT_210s0092g00680	RLK-Pelle_DLSV	-4.82803	-4.43655	-4.60229	-4.90677	-4.81549	-5.0143	-4.54151	-4.92932	-5.08099	-5.00118	-4.51275	-4.84938	-4.84665	-4.84281	-4.93801	-3.93723	-5.24245	-3.5919	-4.67643	-3.81296	-4.18256	-4.5706	-3.8289	-4.58087	-4.34394	-4.68816	-4.83143	-4.66706	-4.7244	-4.53507	-4.79756	-4.84857	-4.5088	-3.98378	-4.32145	-4.18754	-4.11996	-4.49792	-4.33539	-4.41674	-5.05446	-5.08295	-4.77953	-4.28098	-4.2151	-4.57285	-4.84199	-5.02485
VIT_215s0024g01670	RLK-Pelle_DLSV	-3.78533	-4.50349	-4.11272	-4.51353	-2.96391	-4.47091	-4.97671	-5.0043	-2.66796	-2.40364	-4.23614	-3.40209	-3.57707	-4.70976	-5.1585	-2.94777	-4.43114	-4.257	-3.37534	-1.77471	-4.11818	-4.47338	-4.30305	-4.47342	-4.06663	-3.86271	-1.8728	-4.71991	-5.0961	-4.45708	-4.83221	-4.67061	-4.32769	-3.5357	-4.53548	-3.78364	-4.48201	-4.47962	-4.56882	-3.0788	-4.21508	-4.59607	-4.69633	-4.45061	-4.12075	-5.00116	-3.03557	-4.66294
VIT_215s0024g01700	RLK-Pelle_DLSV	-3.12769	-4.3307	-3.67554	-4.26773	-2.81534	-3.9236	-4.09866	-4.51648	-2.04411	-2.16021	-4.21318	-3.31232	-3.5127	-4.76798	-4.61758	-2.73867	-3.87905	-3.65443	-2.67612	-1.59494	-1.84875	-4.13603	-3.92957	-3.93833	-3.82577	-3.42248	-1.9925	-4.10921	-4.17214	-4.05958	-4.19609	-3.97065	-4.10177	-2.72806	-4.34194	-3.6983	-4.1608	-3.04407	-3.7855	-2.48953	-3.91146	-3.93871	-4.60123	-3.90136	-3.41498	-4.72159	-1.86193	-4.00062
VIT_212s0059g02540	RLK-Pelle_DLSV	-4.54843	-4.2801	-4.47036	-4.72879	-4.79627	-5.07046	-4.41881	-4.94127	-3.97348	-4.43868	-4.88663	-4.65062	-4.23106	-4.65126	-4.60894	-4.09219	-5.19295	-4.46688	-4.56914	-4.35133	-4.37159	-4.31418	-3.92438	-4.76911	-4.90014	-3.83112	-1.40321	-4.87958	-4.68959	-4.53129	-4.50552	-3.75177	-4.42698	-3.9571	-4.27057	-3.93826	-4.33757	-3.40156	-4.57932	-4.60942	-4.928	-3.95315	-4.43262	-4.30246	-4.01455	-4.5181	-4.75066	-4.71147
VIT_212s0059g02570	RLK-Pelle_DLSV	-5.01783	-4.66587	-5.03145	-4.6759	-4.37775	-4.74882	-4.09697	-4.90193	-4.96667	-5.12079	-4.66917	-4.50028	-4.61805	-4.33689	-4.59747	-3.92661	-4.86844	-3.49921	-4.78598	-4.34545	-2.67541	-4.77631	-3.67016	-4.95202	-4.86935	-4.14687	-4.2218	-4.25073	-4.58158	-4.89489	-4.74305	-4.51062	-4.59779	-3.9058	-4.20048	-3.67136	-4.10002	-3.72115	-4.41822	-3.95649	-3.95637	-4.09192	-4.18491	-3.982	-3.89994	-4.4214	-4.56838	-4.43135
VIT_202s0087g01020	RLK-Pelle_DLSV	-1.68134	0.598567	-2.06691	-0.414456	-1.25063	-3.05224	-1.43128	1.37554	-0.772899	-1.20158	-0.507528	0.11982	0.637638	-0.448231	-0.918893	0.0085102	-1.08051	0.449565	-0.920637	0.36468	-0.0216146	-1.46433	-0.821653	-2.46066	-2.89959	0.627562	-2.65397	1.03837	1.45175	-2.46042	-1.60725	-2.51713	-1.68715	-0.591606	0.361292	1.68737	1.24463	2.60391	2.81916	2.59975	-0.458699	0.330952	1.11669	1.67783	2.73975	3.00726	2.3496	-2.70583
VIT_215s0024g01750	RLK-Pelle_DLSV	-2.46957	-1.80237	-2.97715	-2.27764	-1.92894	-2.369	-2.70555	0.0300656	-1.04574	-1.04786	-1.42455	-0.739496	-0.348975	-1.28275	-1.8253	-2.40014	-1.7412	-1.65454	-4.14008	-1.7179	-2.9237	-2.58935	-2.76526	-2.03442	-1.77726	-0.85741	-3.82189	-0.190804	0.400824	-3.98193	-2.48178	-3.47666	-2.30999	-3.31572	-1.32457	-0.679674	-1.09036	1.34677	1.43253	0.579971	-1.88843	-0.678695	0.122225	0.378772	1.34103	1.51093	0.7942	-2.5002
VIT_203s0017g01550	RLK-Pelle_DLSV	-3.6242	-3.2924	-2.97123	-2.56844	-2.05501	-3.65543	-2.43395	-3.84612	-2.59881	-1.60556	-0.876222	-0.064906	-0.617428	-2.38383	-3.33323	-3.19973	-2.22238	-1.34383	-2.72807	-1.43006	0.039194	-3.02288	-2.62575	-3.9137	-3.73185	-2.1833	-1.67992	-2.2693	-2.37283	-3.90606	-4.21744	-1.93546	-4.04034	-2.14533	-2.0715	-1.10292	-0.910147	-0.619457	-1.49544	-2.114	-2.00292	0.418328	0.811476	0.505091	-0.254785	-0.435671	-1.02011	-3.43413
VIT_210s0071g01200	RLK-Pelle_DLSV	-4.25782	-4.75343	-4.65623	-3.97739	-3.81964	-4.40947	-4.24154	-4.37102	-4.68174	-3.72685	-3.18073	-3.34684	-3.47702	-3.69746	-3.05022	-3.63	-3.68772	-3.34608	-3.79867	-3.03962	-3.3152	-2.39629	-4.17685	-4.8253	-3.98656	-2.36156	-4.68815	-4.12763	-3.82036	-4.3494	-4.26919	-4.75084	-4.16087	-4.26099	-4.27148	-2.52194	-3.97112	-4.29179	-3.96235	-2.89111	-4.35051	-3.65396	-3.1928	-3.37625	-4.1351	-2.92188	-2.71389	-3.4628
VIT_210s0092g00650	RLK-Pelle_DLSV	-3.68495	-3.82638	-2.91949	-2.54107	-3.24439	-4.27165	-3.79124	-1.962	-3.4881	-2.77605	-2.58396	-2.2566	-2.36823	-3.15042	-4.19198	-3.08015	-2.74163	-3.77448	-2.60194	-2.19964	-3.26923	-3.06758	-3.03211	-3.83011	-3.58117	-2.03185	-3.67579	0.0713535	-0.241977	-3.53061	-4.05131	-4.09822	-3.50861	-3.14051	-3.52428	-2.28752	-3.39357	-2.76679	-3.58235	-3.99771	-2.27089	-2.26542	-2.34378	-2.98053	-2.57374	-3.59055	-3.68	-4.05685
VIT_200s0532g00070	RLK-Pelle_DLSV	-2.18742	-2.70593	-2.31916	-2.08289	-1.51766	-3.31534	-2.50559	-3.4862	-2.00297	-1.80375	-2.92551	-3.27764	-2.87776	-2.30738	-1.56026	-2.40396	-0.289791	-1.65495	-2.92622	-3.73492	-3.70276	-2.59634	-4.24746	-3.38609	-2.78957	-2.56218	-4.96938	-3.51463	-3.46841	-4.12132	-3.17772	-1.75053	-3.68669	-3.05114	-2.77139	-3.43517	-3.80662	-4.2186	-4.33249	-4.52983	-0.486565	-0.583452	-1.15072	-2.25871	-3.64983	-4.27965	-4.80467	-4.15228
VIT_210s0116g00170	RLK-Pelle_DLSV	-3.90259	-4.32952	-4.2183	-3.13325	-3.65515	-4.35188	-4.40966	-4.36506	-4.00478	-4.48038	-4.47603	-3.95541	-4.08804	-4.5903	-4.69625	-2.70112	-4.02608	-2.98399	-2.72556	0.782102	-1.62317	-3.52216	-2.84641	-3.64812	-3.56733	-2.88899	-0.0703494	-3.69576	-3.89301	-3.59579	-3.9774	-2.26856	-3.60263	-0.951961	-3.37066	-2.13957	-3.67696	-2.55867	-3.40734	-4.19291	-3.46215	-3.4107	-3.12822	-3.33682	-3.65997	-4.15676	-4.2894	-3.41929
VIT_203s0017g01500	RLK-Pelle_DLSV	-2.26925	-2.28502	-4.1137	-3.19713	-3.55239	-2.94315	-3.94635	-1.60695	-3.38601	-3.42174	-4.09719	-3.62481	-3.2644	-3.79685	-2.52738	-1.89182	-2.93274	-2.70532	-2.89881	-3.10155	-1.14688	-3.57842	-4.06016	-3.05296	-3.41541	-3.25861	-3.26737	-4.47835	-4.58114	-3.06262	-4.21002	-2.56047	-3.85682	-2.75698	-3.54476	-2.53652	-2.29198	-2.18526	-2.95493	-4.44654	-2.54066	-3.69071	-4.11244	-2.82635	-2.6059	-3.90149	-4.27886	-3.75752
VIT_205s0051g00120	RLK-Pelle_DLSV	-2.32681	-3.00501	-4.01594	-3.78714	-3.49266	-3.20568	-4.46439	-4.64877	-2.94423	-2.5426	-3.7519	-3.74716	-3.54974	-4.04823	-2.87729	-2.97829	-1.65376	-4.09065	-3.66304	-3.05597	-3.81022	-4.11694	-3.73711	-2.71705	-2.44124	-4.13101	-3.13401	-4.39468	-3.99347	-4.20045	-4.39549	-4.44267	-2.87058	-3.16381	-4.0619	-5.00261	-4.5894	-4.92598	-4.73047	-4.70715	-1.57429	-3.90393	-3.66163	-4.50356	-4.29555	-4.02723	-5.04582	-3.91327
VIT_200s0398g00010	RLK-Pelle_DLSV	-2.6325	-2.99658	-2.93285	-1.32998	-3.12528	-3.45725	-3.0906	-3.46344	-2.86788	-3.15732	-3.23665	-3.24095	-3.21492	-4.36585	-4.37618	-0.997926	-3.25859	-1.06822	-1.01037	-2.05597	-0.414637	-0.681129	-2.17376	-2.80064	-2.53066	0.459244	-2.3563	-2.76764	-3.94778	-2.53312	-3.10179	-2.81858	-3.48473	-1.13866	-2.18959	0.924907	-1.33022	0.475657	-2.18797	-2.824	-2.3533	-1.93303	-2.7459	-1.99347	-2.69396	-3.44695	-3.4916	-2.96588
VIT_200s0409g00060	RLK-Pelle_DLSV	-3.44704	-3.98051	-1.99812	-2.86634	-2.46631	-4.24328	-4.1766	-2.62174	-3.57064	-3.17048	-2.43701	-2.03077	-1.8151	-3.20277	-4.29869	-2.1854	-2.82077	-3.1463	-2.3041	-1.50486	-0.505907	-2.67796	-2.21786	-3.27418	-3.41519	-2.44916	-2.81307	-3.37617	-3.63386	-3.35671	-3.49595	-2.71508	-3.65765	-1.61345	-2.72721	-2.61232	-3.26172	-3.78334	-2.39935	-1.69378	-3.49535	-2.5383	-1.52519	-1.76491	-1.92938	-1.66046	-1.38249	-3.83699
VIT_200s0398g00020	RLK-Pelle_DLSV	-3.6346	-4.38856	-3.00583	-3.63878	-3.14196	-4.41178	-2.68108	-4.42898	-2.37563	-1.59573	-2.67058	-1.79392	-1.71084	-4.7088	-4.03804	-3.90989	-2.87146	-2.67039	-3.54865	-2.27123	-2.01838	-3.18286	-3.63178	-3.18339	-2.50069	-1.84545	-3.69628	-4.01697	-3.77091	-4.83144	-4.66799	-3.96274	-4.25398	-3.03443	-2.32389	-4.20262	-3.7279	-2.8849	-3.41511	-3.66788	-1.94397	-1.16695	-2.42347	-2.25016	-2.76922	-4.21188	-3.90682	-4.31302
VIT_200s0262g00180	RLK-Pelle_DLSV	-4.04155	-3.88746	-4.28591	-4.0576	-3.10706	-4.10646	-3.33659	-3.20406	-1.78707	-1.64434	-0.788971	-2.40812	-2.14823	-3.52416	-3.44943	-3.12034	-0.957194	-2.25553	-3.67023	-1.96773	-0.813156	-0.505624	-2.07936	-3.71956	-2.92184	-2.50831	0.146608	-3.12165	-3.07264	-4.10292	0.761399	-2.99268	-4.07771	-2.95841	-4.04914	-4.0352	-3.80675	-4.08712	-2.57742	-2.99104	-3.42449	-4.58547	-4.68668	-4.17135	-2.27037	-3.36825	-2.03713	-2.95661
VIT_200s0398g00040	RLK-Pelle_DLSV	-3.08384	-3.72447	-3.96147	-2.45506	-3.05578	-3.70739	-4.07748	-3.42754	-3.8389	-3.30872	-4.03263	-3.98814	-3.67275	-2.54177	-4.06554	-1.83728	-3.28581	-2.2378	-1.5895	-3.04557	-0.840648	-1.18837	-1.25588	-3.33936	-3.2248	-1.24236	-2.90311	-3.43729	-3.68472	-3.22239	-2.20701	-3.65297	-4.36822	-2.17066	-3.08586	-0.808667	-2.86316	-0.523961	-2.41022	-2.02663	-2.62138	-3.24076	-3.95864	-3.16938	-3.16549	-4.45305	-2.75284	-3.39637
VIT_200s0409g00040	RLK-Pelle_DLSV	-3.24049	-4.04521	-3.75953	-2.36743	-2.91601	-3.4961	-1.64193	-2.91238	-1.57583	-1.77201	-3.32899	-2.83699	-2.65727	-3.1709	-3.28366	-1.15822	-1.25763	-1.23026	-2.36155	-2.04648	-0.099046	-0.41022	-0.961699	-2.85562	-2.18141	-1.24255	-0.515118	-3.14441	-3.35396	-2.48523	1.65798	-2.91311	-3.58726	-1.55576	-2.77176	-1.0724	-1.86201	-1.09179	-1.62049	-1.92796	-1.84902	-2.57171	-3.0583	-2.04177	-1.63429	-2.74426	-2.07842	-2.67485
VIT_210s0116g00150	RLK-Pelle_DLSV	-5.22891	-5.2535	-4.51035	-4.79264	-5.07553	-5.35897	-5.05048	-5.41723	-5.25096	-5.06534	-5.3372	-5.21421	-5.22035	-5.46503	-5.38507	-4.41908	-5.41141	-5.04208	-4.52388	-1.07688	-4.09798	-5.25122	-5.00645	-5.15234	-5.07948	-4.84825	-3.73063	-5.19103	-5.31348	-5.5155	-4.76187	-5.26016	-4.63637	-4.85375	-4.74414	-4.54925	-5.10692	-4.9164	-5.34057	-4.79734	-5.38919	-5.27065	-5.05864	-5.1889	-4.64488	-5.34388	-5.07059	-5.30747
VIT_200s0743g00020	RLK-Pelle_DLSV	-1.58606	-1.68316	-1.30956	-0.927294	-0.591579	-1.09354	-1.41866	-1.93332	0.225342	0.0921617	1.82588	1.47235	1.96978	1.71534	-1.42337	-1.42365	-0.535262	2.29742	-1.26659	-0.1029	1.35694	-0.266558	2.17973	-1.30371	-0.757321	0.120002	0.213673	0.265429	0.0680516	-1.40857	-0.815978	-1.12678	-0.359266	-1.61719	-0.538032	-0.480189	-0.0551448	0.811356	0.866368	0.609253	-0.386276	0.586474	1.25388	1.49823	1.70722	1.65548	1.52402	0.416709
VIT_200s2776g00010	RLK-Pelle_DLSV	-2.51778	-2.89669	-2.16318	-2.27115	-1.60894	-2.16457	-2.25117	-2.88238	0.212012	-0.139868	1.66527	1.30777	1.94431	1.58234	-1.86296	-2.84808	-0.98119	1.4333	-2.65545	-0.660271	0.461217	-1.27754	2.4703	-2.4924	-1.95275	-0.654728	-1.42866	-0.375211	-1.05342	-2.81186	-1.419	-2.83277	-2.12787	-1.97033	-0.969672	-1.1703	-0.147324	-0.165724	-0.0275884	0.243873	-1.55929	-0.135168	0.996622	0.826951	0.750278	0.975489	1.15541	-1.22862
VIT_200s0347g00070	RLK-Pelle_DLSV	-2.90974	-3.55223	-3.45276	-2.02552	-2.03028	-2.59633	-3.10473	-3.2498	-3.0648	-2.22567	-0.580454	-1.174	-0.652884	-0.965388	-3.21974	-2.4211	-1.71151	-0.632807	-2.99205	-1.71129	-1.02702	-0.85319	-1.62353	-3.00328	-2.80978	-0.786555	-2.22802	-1.19077	-1.29405	-2.78777	-2.39178	-3.5138	-2.93419	-3.85481	-2.46767	-1.20065	-2.4083	-0.165291	-1.12759	-2.03388	-2.21643	-1.73533	-1.20386	-0.633631	-0.683326	-0.196805	-0.82829	-1.66024
VIT_200s0762g00040	RLK-Pelle_DLSV	-3.01957	-4.44294	-4.04957	-4.70415	-3.25296	-3.97776	-4.39554	-4.57626	-4.22253	-3.71833	-2.79339	-3.35146	-3.30128	-3.30115	-3.28523	-4.02858	-3.78762	-5.50594	-4.19824	-5.23521	-5.01268	-3.23975	-3.58616	-3.63666	-3.31382	-4.37073	-4.39541	-4.08984	-4.03707	-4.48222	-4.09638	-4.91339	-3.32934	-4.25178	-3.80558	-4.80065	-5.03552	-4.99695	-4.44605	-3.91241	-3.91379	-4.02841	-3.18402	-4.76119	-4.45494	-4.1208	-3.28409	-2.00752
VIT_200s0347g00120	RLK-Pelle_DLSV	-0.886734	-1.36069	-1.5992	-1.88077	-0.663133	-1.23181	-1.2482	-1.9237	-0.17685	-0.405939	1.37775	0.706384	1.21456	0.892759	-1.00277	-1.93287	-0.836024	0.789085	-1.92105	-1.08845	0.785049	-0.507339	0.554614	-0.563538	-0.31948	-0.545427	-0.488711	-0.319358	-0.563704	-1.62904	-1.07714	-1.08782	-0.787104	-0.860505	-0.607198	-0.977294	-0.188556	0.1315	-0.00122503	0.345382	-0.940355	-0.348388	0.242107	0.532446	0.735914	0.872386	0.904097	-0.0896949
VIT_200s0762g00010	RLK-Pelle_DLSV	-0.882048	-1.65211	-1.73297	-1.57333	-0.666338	-1.291	-1.32726	-2.14485	-0.437478	-0.48354	1.54125	1.04713	1.49899	1.05728	-1.01219	-1.84626	-0.581417	1.42327	-1.74835	-1.24693	0.993509	-0.617337	1.38478	-0.492189	-0.453939	-0.625828	0.30913	0.4194	0.16242	-1.89462	-1.4265	-0.887989	-0.919729	-0.760255	-0.561441	-0.987632	-0.457471	0.30377	0.613853	0.717023	-0.753627	0.301447	0.62657	1.03281	1.41032	1.3726	1.41127	-0.111135
VIT_200s2380g00010	RLK-Pelle_DLSV	-1.10635	-2.03557	-2.17194	-2.25404	-3.57644	-2.23114	-4.06411	-2.6722	0.0665225	0.253458	-0.592755	0.096722	-0.0295717	-0.859471	-2.85082	-1.84987	-2.59309	-1.75994	-1.80691	-0.548728	-1.02568	-1.54406	0.139134	-1.52926	-1.4879	-0.658115	-1.86655	-1.82855	-1.94763	-3.33454	-3.11054	-2.66029	-1.542	-0.89295	-1.51894	-2.05828	-2.96622	-2.65718	-2.77804	-2.08516	-1.50123	-2.34272	-2.12575	-2.85372	-2.53645	-2.20138	-2.00516	-0.52783
VIT_200s0420g00010	RLK-Pelle_DLSV	-3.74607	-3.45142	-4.13773	-4.3701	-2.94151	-4.23657	-3.41658	-4.48992	-2.86261	-3.83025	-3.81858	-4.37291	-4.55048	-3.6992	-2.43958	-3.13222	-0.811468	-3.12574	-4.46334	-4.20972	-1.91802	-3.77808	-3.27562	-1.75936	-2.48842	-3.79951	-4.44627	-4.24364	-4.35709	-3.96384	-4.4289	-3.78219	-2.25539	-2.3223	-3.59479	-4.16996	-2.90822	-2.76003	-3.6922	-4.21668	-1.98012	-3.91422	-3.8915	-3.17972	-2.78271	-4.00837	-4.48958	-3.92953
VIT_200s0353g00030	RLK-Pelle_DLSV	-2.92328	-3.86172	-4.51324	-3.32675	-1.87698	-2.7842	-2.39025	-2.96107	-2.59774	-2.44592	-1.52761	-1.72619	-1.69887	-1.53787	-1.87551	-3.28054	-0.763226	-2.22852	-4.3059	-3.16504	-1.37064	-1.95549	-3.79909	-3.14164	-3.11092	-2.00307	-2.3342	-1.4325	-1.32325	-3.69824	-3.40576	-3.26973	-2.9081	-3.22726	-2.82185	-3.39595	-3.30905	-1.92994	-1.94517	-2.48021	-1.85337	-1.87636	-1.73837	-1.58374	-1.24767	-1.15113	-1.37816	-1.99452
VIT_200s0353g00020	RLK-Pelle_DLSV	-4.90193	-4.51153	-4.95105	-4.5488	-3.46355	-4.3774	-4.2054	-4.33334	-3.64407	-3.99341	-3.53152	-3.73823	-3.4869	-3.5135	-3.47101	-3.03497	-2.00497	-3.70189	-4.62871	-4.46027	-2.70203	-3.63798	-4.34755	-2.42368	-3.1199	-3.96413	-4.64106	-3.69678	-3.15775	-4.7516	-4.86206	-4.62897	-3.86549	-3.8953	-4.63616	-4.56046	-4.05594	-4.22747	-3.85501	-3.94886	-3.29317	-3.95333	-3.80531	-3.18275	-2.84459	-3.38992	-4.04167	-4.07287
VIT_200s0420g00030	RLK-Pelle_DLSV	-3.67234	-4.2037	-3.18464	-2.15601	-2.97267	-2.58522	-3.19627	-3.65098	-3.18579	-2.41576	-1.22521	-1.03035	-0.833557	-1.07944	-2.69541	-3.1812	-1.13606	-0.917659	-4.06071	-3.0642	-1.45327	-2.9099	-2.80075	-2.94109	-3.07176	-2.46479	-1.56465	-0.886264	-0.775093	-3.26322	-3.21289	-4.0889	-2.10779	-4.14853	-3.36006	-2.00002	-2.93266	-2.35584	-1.04572	-2.47085	-2.71388	-1.91161	-2.54656	-0.79824	-0.869765	-0.917737	-1.19649	-1.71897
VIT_200s0347g00080	RLK-Pelle_DLSV	-2.71418	-4.37498	-4.24719	-3.57594	-2.53725	-2.7977	-3.2457	-2.67903	-2.22316	-1.68724	-0.601822	-1.04957	-0.839814	-0.506621	-2.22065	-3.53864	-1.90784	-2.18207	-3.69522	-2.91409	-4.0907	-1.98336	-2.59738	-3.84541	-2.69237	-1.79706	-2.67755	-1.97363	-1.74076	-2.40685	-2.21915	-3.91211	-2.46363	-3.80693	-2.42806	-2.84929	-3.97018	-2.65073	-2.20264	-1.59387	-2.25172	-1.55313	-0.908975	-2.37362	-1.68026	-0.502805	-0.366764	-0.995281
VIT_200s0762g00030	RLK-Pelle_DLSV	-1.30496	-2.18229	-0.316038	0.584027	-1.44083	-0.552416	-1.7186	-2.52793	-0.485836	0.243015	1.69446	1.66238	2.15092	1.62486	-1.85331	-1.47276	0.725407	2.4154	-2.26875	-0.91044	1.55188	-0.373297	1.81568	-0.0706756	-0.112527	0.497549	1.34155	0.299948	0.507072	-2.0214	-1.32252	-1.73993	-0.495631	0.22992	0.81682	1.29014	1.49623	1.18053	0.977944	0.977539	-0.061745	0.578211	1.16197	1.45312	1.75904	1.36129	1.07934	0.23026
VIT_200s0347g00060	RLK-Pelle_DLSV	-1.85401	-2.0536	-2.22343	-2.46137	-1.29233	-1.77267	-1.43587	-1.83562	-0.326825	-0.241534	0.99726	0.418143	0.799592	0.931749	-1.27552	-2.49989	-0.938397	0.541481	-2.06229	-1.21703	0.506113	-1.15487	0.682538	-1.60661	-0.871802	-0.655267	-0.522595	-0.373336	-0.667371	-1.18433	-0.828481	-2.26448	-1.02318	-0.975552	-0.948464	-1.28959	-0.553573	0.0220586	-0.0461874	0.361379	-0.746953	-0.715601	-0.165029	0.320465	0.405985	0.611512	0.951366	-0.41288
VIT_219s0014g04090	RLK-Pelle_DLSV	-4.95297	-4.8669	-3.05469	-2.54081	-0.713738	-3.99908	-1.9562	-1.98565	-4.11687	-2.75521	-0.941041	-0.811874	-0.821228	-2.75575	-3.61159	-4.87757	-2.4027	-3.40213	-3.7894	-0.183491	-0.702723	-4.63219	-3.62982	-5.04423	-4.76435	-2.57732	-0.662253	-0.466539	-0.220101	-4.54269	-4.22392	-4.84228	-4.12821	-4.40635	-3.01512	-2.86603	-4.07276	-4.15945	-2.40584	-2.38766	-2.72921	-0.676605	-0.799207	-2.27976	-2.4667	-1.61911	-0.977877	-2.29511
VIT_219s0014g04160	RLK-Pelle_DLSV	-2.30173	-2.40061	0.610533	0.705153	1.319	-1.2402	0.863896	-0.113709	-0.742368	0.12919	1.92171	2.04929	1.9704	-0.490443	-2.46783	-2.01212	-0.911377	1.12821	-0.375549	1.6016	2.83396	-2.72203	0.278498	-2.77665	-3.0307	-0.0810603	2.53148	1.72922	1.94848	-1.97031	-1.68542	-1.45111	-2.33451	0.469723	0.882601	0.573298	0.537247	0.0258665	0.825333	0.837708	-0.132526	1.27765	1.15583	1.03626	1.13455	1.18693	1.4806	0.471636
VIT_219s0014g04130	RLK-Pelle_DLSV	-3.54118	-2.99071	-1.4539	-1.03162	-0.32131	-3.19178	-0.62404	-2.02658	-2.64005	-1.916	0.536716	0.513636	0.532789	-1.84702	-3.45833	-3.26853	-2.15578	-0.118189	0.0815492	0.223472	1.69214	-2.7819	-0.528683	-3.93379	-3.66856	-1.03283	0.975738	0.313699	0.656068	-3.81297	-3.86378	-2.97335	-4.33207	-1.04819	-0.627213	-0.144755	-0.973359	-0.951048	-0.316024	-0.497201	-1.40386	0.0231819	-0.060328	0.0400376	-0.0371266	-0.284096	0.290122	-1.23182
VIT_219s0014g04080	RLK-Pelle_DLSV	-4.25616	-4.95388	-3.53909	-2.4272	-1.75588	-3.85198	-1.74333	-2.45219	-3.03417	-2.06049	0.118611	-0.133563	0.0402669	-3.07594	-4.03046	-3.47919	-2.72832	-2.46698	-2.47689	0.195113	-0.257327	-4.48443	-1.69423	-5.03528	-5.24233	-2.53878	0.0318262	-0.886346	-0.705557	-4.76706	-5.12819	-3.93594	-4.07667	-3.71659	-2.50553	-2.48473	-3.99001	-3.78032	-2.30701	-1.96855	-2.8281	-1.10794	-0.999277	-2.67188	-1.71765	-1.25449	-1.00617	-2.75609
VIT_219s0015g02410	RLK-Pelle_DLSV	-3.4877	-4.20704	-0.0903124	-0.0520347	0.0871396	-2.92247	0.145235	-0.953977	-2.04108	-1.35042	1.3291	1.31107	1.19117	-1.90154	-3.38625	-2.97664	-1.92974	-0.188679	-0.584487	0.7851	1.91528	-4.01406	-0.674734	-3.89625	-4.21338	-1.2433	2.30021	1.21019	1.37117	-3.2533	-3.53449	-1.97001	-3.84574	-0.717174	0.278866	-0.359306	-0.896689	-1.07196	0.226386	0.311443	-1.15035	0.788909	0.764629	0.325004	0.478091	0.472729	0.800448	-0.17759
VIT_219s0014g04040	RLK-Pelle_DLSV	-4.09404	-4.62525	-1.9571	-1.19327	-0.156306	-3.52945	-1.7174	-2.93467	-3.53917	-2.12275	-0.503627	-0.00410712	0.167555	-2.07601	-3.68048	-3.8884	-2.10953	-2.03341	-2.55917	0.649412	0.639177	-4.16829	-2.9242	-5.08054	-4.70282	-1.6404	0.0959686	0.0695013	0.513426	-4.28608	-4.10634	-4.36881	-4.58008	-3.89192	-1.95246	-1.05569	-2.32572	-2.2925	-1.46693	-2.0135	-1.6717	-0.135665	-0.351086	-1.00765	-1.65097	-0.745458	-0.238539	-2.07479
VIT_219s0014g04150	RLK-Pelle_DLSV	-3.76687	-3.25407	-0.535236	-0.711628	-0.311783	-3.30439	-2.30893	-3.55134	-2.49763	-2.21551	-0.419568	0.100082	0.214854	-2.53545	-3.56893	-3.6279	-2.55417	0.000291479	-1.10358	1.1488	2.73718	-3.7688	-1.26836	-4.31898	-3.86791	-1.81037	1.27406	-0.152866	0.324248	-3.127	-3.66468	-3.15289	-3.77071	-1.05538	-0.396372	-1.22955	-0.512742	-0.943529	-0.619826	-0.994859	-1.11667	1.07031	0.532538	0.299494	-0.326131	-0.399475	-0.214606	-1.58329
VIT_210s0071g00440	RLK-Pelle_DLSV	-3.40905	-3.46772	-1.10027	-0.904627	-0.260079	-3.29585	-0.123435	-1.20217	-2.11531	-1.28909	1.21436	1.0412	1.13453	-1.96738	-3.60807	-3.23853	-2.08502	0.220802	-1.93949	0.901295	2.15679	-3.91542	0.0547075	-3.69229	-3.41049	-1.18057	1.20744	-0.0229621	0.171839	-3.34857	-3.80772	-2.36157	-3.22641	-1.41844	-0.954037	-1.06144	-0.984643	-0.982945	-0.582083	-0.926173	-2.08676	-0.510558	-0.609564	-0.0783731	-0.0970064	0.172256	-0.210504	-1.4295
VIT_219s0014g04190	RLK-Pelle_DLSV	-4.81815	-5.32863	-4.54267	-3.80704	-4.39625	-4.95328	-4.92443	-5.32423	-4.92268	-4.70535	-4.68736	-3.66828	-3.49451	-4.97857	-5.07691	-4.46483	-4.79721	-4.60119	-4.61671	-1.16156	-3.22123	-3.80925	-4.21199	-4.98367	-5.29281	-3.38426	-2.57695	-5.2477	-5.3563	-4.71274	-5.01615	-4.91385	-4.04495	-4.057	-4.64976	-3.34853	-4.77453	-4.22012	-5.11072	-4.96156	-4.4784	-4.20662	-4.28349	-4.82608	-4.96255	-5.20637	-4.89067	-5.20187
VIT_211s0016g04890	RLK-Pelle_DLSV	-4.06395	-5.0147	-5.0136	-5.20587	-4.74117	-4.75471	-4.69501	-4.86771	-4.32849	-4.77355	-4.143	-4.28246	-3.86405	-3.77829	-3.84812	-4.78935	-4.43788	-5.12732	-5.10416	-3.94962	-4.76654	-5.22175	-4.55463	-4.89341	-4.77131	-5.1828	-5.33571	-4.2962	-3.3508	-4.43821	-4.35807	-4.12179	-4.1918	-4.47424	-4.50834	-5.37578	-5.17764	-5.15655	-4.9524	-4.56041	-4.89013	-4.45169	-4.62313	-4.85247	-4.4262	-4.44258	-4.21787	-4.93766
VIT_209s0002g04530	RLK-Pelle_DLSV	-4.72929	-4.17938	-4.40213	-3.83354	-4.97011	-4.82614	-4.70502	-4.88549	-4.20666	-4.96827	-4.79982	-4.65431	-4.72147	-4.97666	-5.07691	-3.57064	-5.01139	-3.72194	-4.07037	-4.11523	-3.0706	-3.60709	-3.90452	-3.9561	-4.29918	-3.23337	-4.60233	-4.39419	-4.73352	-4.1288	-4.33009	-3.36264	-3.9509	-3.42879	-3.46363	-1.97573	-2.18256	-2.48019	-3.99674	-4.23227	-4.10557	-3.96441	-4.30979	-3.4623	-3.71645	-4.8106	-4.36288	-4.85155
VIT_219s0014g03990	RLK-Pelle_DLSV	-5.35571	-5.15598	-4.79577	-5.32112	-5.08306	-5.27602	-4.8947	-5.17611	-4.98432	-5.29623	-5.29676	-5.31874	-5.2615	-5.21617	-5.23362	-5.01352	-4.98771	-4.55301	-5.18604	-4.58842	-3.95682	-5.32441	-4.90526	-5.13766	-4.82384	-5.04967	-5.02043	-4.45465	-4.8688	-5.30672	-5.07186	-4.70402	-4.22082	-4.3077	-5.08819	-4.83558	-4.4109	-4.71617	-4.94009	-4.91645	-4.7002	-4.98798	-4.73553	-4.3738	-4.32325	-4.96227	-5.07905	-5.02411
VIT_200s0353g00050	RLK-Pelle_DLSV	1.66633	0.102	-0.352623	-1.00118	0.579533	0.232778	-0.071305	-1.37889	1.50247	1.59732	1.18669	0.700419	0.829455	-0.70377	-0.855911	1.04089	1.42119	-0.539979	0.869727	0.0216979	0.452425	0.783547	-1.07461	1.25226	0.403484	0.0508008	-0.363729	0.640318	0.912551	-1.53597	-0.0847781	-0.509525	-0.393731	-0.789569	-0.499671	-1.76967	-1.22498	-1.56828	-1.72792	-1.64092	0.122299	0.256173	-0.577404	-1.32141	-1.17195	-2.24544	-0.963857	-0.523846
VIT_207s0095g00640	RLK-Pelle_DLSV	-2.95962	-2.34461	-1.53398	-1.10176	-1.32221	-1.11478	-1.93056	-2.36295	-0.71061	-0.00554509	1.04994	0.859901	0.755237	-0.537521	-2.94007	-2.70512	-1.51522	-0.792529	-1.95126	1.02704	1.3987	-2.40845	-0.508876	-3.59405	-2.89263	-0.47919	-0.618321	-1.09388	-0.881007	-2.02155	-1.6566	0.349296	-3.05847	-1.10613	-0.799109	-0.0346272	-0.505439	-0.247369	-0.97351	-1.56722	-1.58266	-0.314673	-0.0591087	-0.512672	-0.17027	-0.368418	-0.885757	-2.52911
VIT_207s0095g00290	RLK-Pelle_DLSV	-2.94691	-1.14465	-1.204	-1.62017	-0.417236	-1.9684	-2.45099	-3.12186	-0.544331	-0.273648	-0.210339	-0.470039	-0.577315	-1.58883	-2.68204	-2.78675	-1.58248	-2.25872	-1.55658	0.602136	0.0982133	-2.88099	-1.49719	-3.48269	-2.66148	-1.70221	-1.867	-2.17965	-2.36209	-3.03811	-1.44858	-0.836289	-2.62506	-1.27481	-1.26624	-1.60207	-0.913783	-1.19472	-2.37417	-3.15952	-1.88218	-1.46322	-1.36475	-1.43602	-1.49565	-2.11408	-2.63284	-3.19958
VIT_207s0095g00660	RLK-Pelle_DLSV	-3.27305	-2.50957	-1.29382	-0.9535	-1.1302	-0.756383	-2.0891	-2.53013	-1.54601	-0.714363	0.886618	0.419473	0.297327	-1.22576	-3.70327	-2.83428	-2.06281	-3.14364	-2.08494	0.979441	0.694673	-3.12667	-1.26714	-4.06062	-3.38772	-1.02479	-1.20529	-0.652402	-0.880968	-1.79195	-0.639811	0.119532	-2.52363	-1.54088	-0.546853	-0.70825	-1.06089	-1.24084	-1.92829	-2.43636	-1.75424	-0.346597	0.0294566	-1.55136	-1.36265	-0.878375	-1.63698	-2.13084
VIT_207s0095g00670	RLK-Pelle_DLSV	-2.11604	-2.06931	-1.17496	-1.47384	-1.23492	-1.41016	-1.67583	-2.46105	-1.08562	-0.272793	0.464341	0.313111	0.435384	0.11373	-1.04458	-1.70354	-0.997698	-0.324537	1.51571	1.85812	1.33674	-2.4481	-0.0536113	-2.56246	-2.56825	-1.11227	-0.0400378	-1.17139	-1.25798	-2.43444	0.458579	1.99705	-3.2527	-1.86925	-2.00553	-1.4	-1.70586	-1.27375	-1.65324	-2.1432	-1.57838	-1.63007	-1.22351	-0.972046	-0.777942	-1.34162	-2.08819	-2.90541
VIT_207s0095g00010	RLK-Pelle_DLSV	-4.44834	-5.40969	-5.01748	-4.80877	-5.37821	-5.46043	-5.01214	-5.48152	-4.90137	-4.85543	-5.26825	-5.28347	-5.0245	-4.99112	-5.28172	-4.49727	-5.49285	-4.4772	-4.47626	-4.68475	-5.12772	-5.11373	-3.54822	-5.08946	-4.99059	-3.91963	-5.31517	-5.67977	-5.66114	-5.18135	-4.71247	-5.37552	-4.56717	-4.80818	-4.24373	-4.28095	-5.27846	-5.14804	-5.09676	-4.63567	-5.29902	-5.2744	-4.67542	-5.28551	-4.85808	-4.66866	-5.22569	-5.54632
VIT_200s0540g00010	RLK-Pelle_DLSV	-4.06499	-2.84081	-4.592	-4.7233	-4.59939	-4.38281	-2.93099	-3.98807	-3.86226	-3.41132	-2.52368	-2.92327	-2.91726	-2.19356	-3.25105	-3.39981	-3.33076	-4.67338	-4.65296	-3.24272	-5.09838	-4.20879	-2.55686	-4.33196	-4.60403	-4.15555	-4.98866	-3.92173	-3.0484	-4.50592	-3.63271	-4.13818	-4.11144	-5.00891	-4.0212	-4.13194	-4.80772	-4.23243	-3.69305	-2.5265	-4.48774	-3.52313	-3.29078	-5.03345	-4.18996	-3.69681	-2.19712	-3.85776
VIT_200s0540g00040	RLK-Pelle_DLSV	-0.863205	-1.46047	-1.0789	-1.33203	-0.881727	-0.96151	0.59737	-1.21118	-0.553408	-0.215209	0.302145	0.122812	-0.0186808	0.764274	-0.690158	0.24286	0.0590914	1.66887	-0.949369	0.283702	-0.212318	-1.6083	1.23855	-1.20278	-1.95026	-0.610106	-1.30251	0.561314	1.07114	-0.867982	-0.914623	-2.71174	-0.361962	-1.08732	-0.521176	-1.90338	-0.976874	-1.04805	0.192208	0.585985	-0.590289	-0.11396	0.0083187	0.0569244	0.376965	0.44702	0.770212	-0.640209
VIT_200s0540g00020	RLK-Pelle_DLSV	-1.76111	-2.06573	-1.19558	-1.62825	-0.800494	-1.28873	-0.915681	-1.39508	-1.74128	-1.03467	-0.213529	-0.272061	0.14748	0.814468	-1.12506	-0.65708	-0.2265	1.02419	-0.471423	-0.159788	0.693705	-1.56572	2.23181	-2.42544	-2.33909	-1.41946	-1.60122	-1.28055	-1.42825	-1.59402	-1.75845	-2.32128	-2.11125	-1.28751	-1.51302	-1.54983	-1.39003	-0.472966	-0.910391	-0.612983	-1.05232	-1.42126	-1.29311	-0.764779	-0.398865	-0.663212	-0.193669	-1.62085
VIT_211s0149g00290	RLK-Pelle_DLSV	-2.52481	-2.88115	-2.22041	-2.74492	-2.2278	-2.67184	-2.76954	-2.70516	-2.80957	-2.13491	-1.37932	-1.33247	-0.673721	-0.188814	-2.12575	-2.82261	-1.02451	0.93252	-1.62903	-2.18524	-0.61562	-2.93014	1.72184	-3.37981	-3.50719	-2.82547	-2.4628	-2.15983	-2.05612	-2.79044	-2.92262	-3.71803	-2.90779	-2.99988	-2.56247	-2.70026	-3.27109	-2.41379	-2.46301	-1.76221	-2.09239	-2.41241	-2.30705	-2.25484	-1.4722	-1.47673	-0.90465	-3.04112
VIT_200s0374g00020	RLK-Pelle_DLSV	-2.83295	-3.51797	-2.74242	-2.31834	-1.65308	-3.23475	-3.31169	-3.06212	-2.31026	-1.60003	-0.632821	0.167411	0.236642	-2.45726	-3.2074	-3.57705	-1.97057	-2.64087	-1.75176	1.85255	2.33724	-2.94703	-2.84942	-3.94699	-4.00482	-1.05825	-4.39528	-2.99608	-3.05194	-4.3762	-4.46536	-4.09333	-3.50196	-3.15456	-3.74862	-2.96426	-3.02529	-2.97034	-3.50664	-3.37271	-2.60794	-1.45057	-1.16079	-0.542402	-1.59635	-1.78574	-1.87576	-4.33947
VIT_200s0374g00040	RLK-Pelle_DLSV	-1.90326	-2.51848	-1.9894	-2.07918	-1.52326	-3.02051	-2.69658	-3.43392	-1.85006	-1.45208	-1.59252	-1.27444	-1.37263	-1.55828	-2.59785	-2.1122	-1.16205	-1.37164	-2.16761	0.72136	0.650191	-2.2418	-2.11485	-2.45457	-2.05754	-0.351628	-3.43871	-2.60182	-3.02493	-3.38244	-3.30386	-3.02222	-1.94509	-1.86962	-2.52754	-0.611824	-0.843818	-1.40292	-1.88041	-2.27209	-0.5427	-0.259827	0.139199	0.163035	-0.992232	-1.52925	-1.59885	-2.87426
VIT_200s0286g00140	RLK-Pelle_DLSV	-1.01036	-1.97542	-1.38559	-2.47592	-0.862773	-3.34497	-4.14715	-3.67418	0.214063	-0.713681	-1.43506	-0.746101	-0.785294	-1.3434	-2.7019	-2.75964	-1.1164	-2.7276	-0.153849	1.41411	-0.300413	-2.38326	-3.04625	-2.08304	-1.44099	-0.493451	-4.88327	-4.88635	-4.68385	-4.93417	-5.14261	-3.75294	-1.47614	-1.4963	-1.71878	-2.84763	-2.68142	-3.46114	-3.05073	-3.50426	0.0114176	0.27542	0.3731	-0.363097	-1.62147	-1.93882	-1.92166	-4.52196
VIT_200s0374g00030	RLK-Pelle_DLSV	-1.86573	-3.0325	-1.82975	-2.91063	-1.56567	-3.63852	-4.22832	-3.83374	-1.74122	-1.33197	-2.013	-1.53975	-1.66811	-1.65848	-3.06134	-3.49384	-1.62657	-3.08168	-2.08793	0.665621	-1.46306	-2.83643	-3.83348	-2.69406	-2.12033	-0.871955	-4.1434	-4.73817	-4.42952	-4.1695	-4.46675	-3.71616	-1.58122	-2.36246	-2.30628	-2.87327	-1.97438	-2.34075	-2.68545	-3.26308	-0.839595	-0.660272	0.0512137	-0.883178	-1.19207	-1.7514	-1.87715	-4.31184
VIT_200s0456g00040	RLK-Pelle_DLSV	-0.472982	-1.35518	-0.565156	-1.78882	-0.0672186	-2.49776	-2.95552	-2.2442	-0.201975	0.122447	-0.34442	0.139673	0.0332037	-0.357716	-2.0581	-2.46116	-0.308089	-1.8106	-0.773629	2.07279	-0.476644	-1.69914	-1.73076	-1.30431	-0.788047	0.391395	-4.12786	-3.3755	-3.29891	-3.45969	-4.19435	-2.21214	-0.497323	-1.43719	-1.36389	-1.86082	-1.51342	-2.57135	-1.74558	-2.36519	0.511569	0.54743	0.939333	0.37679	-0.765186	-0.572962	-0.752458	-3.71864
VIT_200s0286g00130	RLK-Pelle_DLSV	1.31241	1.57344	1.00806	0.83935	1.46251	1.06463	0.00646089	-2.27201	0.93399	0.988718	0.382855	0.0503532	-0.481785	1.42591	0.786839	0.416953	1.73708	1.31065	0.913412	0.865959	0.408622	0.128476	0.140616	0.742322	0.996921	0.448709	-3.92282	-2.90125	-3.0984	0.303178	-1.29424	-2.17487	1.18505	0.528801	0.295472	-1.2724	-0.386972	-2.29658	-2.33461	-2.99066	2.04866	1.45698	1.32239	1.19073	-1.32717	-1.1531	-2.39163	-2.80355
VIT_200s0484g00030	RLK-Pelle_DLSV	-1.742	-2.45427	-2.44312	-2.72956	-0.658512	-2.50884	-2.97927	-4.71695	-1.99461	-1.31638	-1.29831	-1.0359	-1.24969	-1.42052	-1.85063	-3.6381	-0.584403	-3.04866	-2.4608	-0.612985	-1.79638	-3.4204	-3.84961	-3.18081	-2.52011	-1.1521	-4.72797	-3.66975	-4.61058	-4.84212	-2.1281	-3.95243	-2.91979	-3.49023	-2.25682	-3.5415	-2.88621	-3.09845	-3.1772	-3.47277	-0.563923	-0.226042	0.151483	-0.502208	-1.80775	-1.36171	-1.67302	-4.66515
VIT_200s0595g00010	RLK-Pelle_DLSV	-3.11004	-3.36273	-3.22633	-3.34766	-1.65735	-3.15671	-2.61559	-3.52516	-3.33762	-2.91076	-2.96106	-2.79985	-2.71839	-2.86411	-3.35739	-3.50808	-2.29515	-1.64183	-3.86943	-0.497863	-0.0626207	-2.73266	-2.78293	-2.78834	-3.1109	-1.2292	-3.68143	-3.03834	-3.12705	-4.02521	-3.82319	-3.18173	-2.85475	-1.39129	-2.88041	-1.47636	-2.07971	-1.4546	-2.59001	-2.76077	-1.78688	-2.62616	-2.70899	-1.30899	-1.65901	-2.64432	-3.00838	-0.896415
VIT_200s0266g00030	RLK-Pelle_DLSV	-3.09084	-3.90871	-3.95567	-2.79374	-1.08509	-2.64595	-2.3527	-4.46021	-3.03658	-2.35624	-2.422	-2.4916	-2.26482	-2.5857	-3.22804	-2.95331	-1.95997	-3.50994	-3.79865	-1.03779	-1.18334	-3.00145	-4.94684	-3.82961	-4.01855	-1.53148	-4.77337	-4.431	-4.79178	-4.77531	-4.20272	-3.34286	-3.56132	-3.72985	-3.84812	-3.89176	-3.89737	-3.5376	-3.61501	-4.77191	-1.48313	-1.69121	-1.67551	-1.30593	-1.96661	-2.03038	-4.01139	-2.94049
VIT_200s0266g00090	RLK-Pelle_DLSV	-4.29612	-3.89271	-3.67758	-3.78565	-3.45197	-4.20256	-2.63709	-4.22229	-4.38977	-3.90832	-4.06939	-4.03647	-4.11075	-4.34545	-4.67282	-3.15031	-4.3068	-1.30849	-3.82431	-1.7169	-0.168432	-3.26888	-2.81718	-4.07502	-3.92431	-0.563097	-3.58515	-4.14625	-4.20707	-4.15378	-4.06539	-3.13365	-3.78133	-2.05034	-3.1683	-1.7528	-1.87103	-1.33944	-2.56845	-3.55367	-2.81215	-3.18995	-3.73033	-1.96136	-1.70014	-3.12107	-4.11138	-1.66944
VIT_200s0353g00060	RLK-Pelle_DLSV	-1.47843	-0.610332	-0.902201	-0.307108	0.216973	-0.603227	-0.754412	-2.54418	1.06438	0.712089	1.2237	0.811365	1.11638	-0.407989	-2.29014	-1.24433	-0.157763	1.26177	-0.287374	0.807996	0.859356	-1.05126	0.986231	-0.728894	-1.25579	0.496323	0.393637	0.0360622	-0.0190709	-0.779828	-1.60804	-2.00418	0.263239	0.489709	0.539967	-0.590243	-0.148255	-0.747188	-0.902666	-0.177871	0.866529	0.336468	-0.745774	-0.848629	-0.473421	-0.662826	0.427973	-0.353072
VIT_212s0134g00270	RLK-Pelle_DLSV	-4.85075	-3.43012	-3.48827	-3.71121	-3.73416	-4.27978	-4.02856	-4.90738	-2.94581	-2.62962	-2.25676	-1.30876	-1.85201	-4.88663	-4.80604	-4.38301	-3.94901	-3.95307	-2.73077	-3.52045	-2.0228	-4.61911	-3.34034	-4.43219	-4.04564	-4.19387	-4.46252	-4.2581	-4.33514	-4.42101	-4.26562	-4.29905	-3.63647	-2.73407	-3.34087	-3.54302	-2.52504	-2.28107	-4.35776	-4.29925	-3.59412	-4.07495	-4.32077	-3.62271	-3.24268	-4.90707	-4.77406	-4.73722
VIT_212s0134g00280	RLK-Pelle_DLSV	-1.67609	-1.96915	-1.24518	-2.00989	-1.54188	-1.24369	-1.35869	-1.9306	-1.45196	-1.74214	-2.50937	-2.41726	-2.90817	-2.65318	-1.45594	-2.97753	-1.54617	-5.34589	-1.88945	-1.58854	-3.01883	-2.34892	-3.16822	-1.69974	-1.55035	-2.68585	-2.17999	-1.94019	-1.67847	-2.79191	-2.06123	-2.18665	-2.20833	-1.4265	-1.72221	-4.63057	-3.36567	-4.39038	-2.90422	-1.898	-1.23617	-2.99675	-2.17881	-3.43426	-4.37047	-2.48577	-1.67972	-1.47913
VIT_212s0134g00340	RLK-Pelle_DLSV	0.629754	0.527189	0.70571	0.682562	0.83402	1.09552	0.802579	0.542429	0.679925	0.369214	-0.14837	-0.296964	-0.583837	-0.557941	0.26038	0.671247	0.549566	-1.4819	0.807058	1.076	0.660459	0.196953	-1.90196	0.527438	0.632414	0.505662	0.667656	0.332357	0.676008	-0.852589	-0.279094	0.917571	-0.470504	1.25511	0.681717	0.120823	0.315337	0.444429	0.197597	0.436583	0.667334	0.0663098	0.338205	-0.0489243	-0.628137	0.388668	0.404276	0.612852
VIT_212s0134g00380	RLK-Pelle_DLSV	-1.50522	-1.58746	-1.28406	-1.02352	-0.974168	-0.918473	-0.854553	-1.22026	-1.65691	-1.88873	-2.02766	-1.91873	-1.97876	-2.25254	-1.4482	-1.96387	-0.827667	-3.26779	-1.82598	-0.624096	-0.752934	-1.48401	-4.02188	-1.59185	-1.37185	-1.29124	-1.2994	-0.766234	-0.400959	-2.33062	-1.64416	-0.86827	-2.31158	-1.60295	-1.62571	-1.87143	-2.3891	-2.1966	-0.919099	-1.50207	-1.11503	-1.58084	-1.33659	-1.16136	-2.71167	-1.23887	-1.1744	-1.10744
VIT_212s0134g00390	RLK-Pelle_DLSV	-3.01828	-2.44856	-2.37611	-2.41265	-2.39566	-3.09106	-2.46692	-3.22997	-2.03146	-1.85942	-3.56763	-2.54667	-3.34607	-4.08969	-3.66137	-2.3167	-3.16802	-1.97587	-1.92976	-2.10536	-0.764678	-1.39105	-3.32049	-2.70378	-1.71229	-1.30711	-2.91404	-3.31389	-3.35859	-3.46405	-3.48652	-2.47031	-2.33396	-0.501415	-2.15451	-1.35205	-1.38299	-1.16364	-2.4765	-3.86239	-2.11441	-3.03125	-3.61514	-2.13101	-1.94414	-3.09093	-4.0752	-0.729993
VIT_212s0134g00290	RLK-Pelle_DLSV	-2.53229	-2.52497	-1.72135	-1.90398	-1.57907	-1.8685	-1.7413	-2.53848	-1.77359	-1.87145	-2.87815	-2.50259	-2.19325	-3.18176	-3.28253	-3.214	-2.04611	-3.15103	-0.407348	-1.27453	-1.35965	-2.31658	-3.81687	-2.00379	-1.29593	-2.08952	-2.45638	-1.96371	-1.41719	-3.65584	-3.24574	-1.65023	-2.50934	-2.40126	-2.28376	-3.0949	-3.17487	-2.10714	-2.22034	-3.67996	-2.09014	-2.72745	-2.88742	-2.44733	-2.7849	-1.89255	-3.21264	-1.18094
VIT_212s0134g00300	RLK-Pelle_DLSV	0.0510301	-0.382753	0.324169	-0.518022	0.547253	-0.870367	-1.92705	-2.36599	1.20614	0.702612	-1.90637	-0.582119	-0.212029	-2.50704	-1.05133	-2.14646	0.0408344	-5.19177	2.30247	0.791023	0.545486	-0.0795487	-4.3874	0.394953	1.27217	0.0697482	-0.590076	-3.63248	-3.67793	-2.5834	-2.35216	0.553267	-0.390528	1.04886	0.333717	-4.43527	-3.5129	-4.82401	-4.25267	-3.12582	0.106053	-2.41152	-3.56065	-4.37199	-5.26563	-4.92135	-3.69132	1.47818
VIT_219s0014g04210	RLK-Pelle_DLSV	-3.91387	-4.00576	-3.39344	-3.416	-3.76293	-4.43702	-3.45336	-4.00589	-3.70585	-3.44155	-1.66177	-0.554792	-0.747571	-2.70437	-4.33437	-3.64034	-4.07634	-3.24005	-4.02618	-1.40341	-1.78474	-4.57948	-1.2253	-4.84202	-4.3407	-3.50477	-1.73022	-3.25383	-2.67025	-4.46456	-4.43931	-3.96179	-4.70783	-3.33371	-3.69327	-2.99672	-2.69456	-2.13979	-2.59455	-2.03712	-4.50504	-2.79683	-1.06394	-2.4475	-1.44782	-1.36543	-1.72764	-4.59549
VIT_219s0014g04220	RLK-Pelle_DLSV	-1.5192	-1.8062	-1.19667	-1.81925	-0.988672	-1.38571	-3.30629	-1.46576	-0.957293	-0.734827	-0.0933421	-0.256734	-0.118604	-0.799786	-1.33407	-1.66204	-1.56365	-1.75524	-1.12168	-1.71028	-2.83582	-1.69914	0.297327	-1.24963	-1.31459	-2.17335	-1.20684	-2.01029	-1.5105	-0.770879	-0.823322	-3.37472	-1.34682	-0.52447	-0.521917	-3.42006	-2.28456	-3.15096	-1.78736	-0.735999	-1.45926	-0.862236	-0.961714	-1.71771	-1.62943	-0.80172	-0.392325	-0.0701139
VIT_200s0286g00020	RLK-Pelle_DLSV	-1.5189	-1.73474	-2.58662	-2.61285	-1.14157	-1.97507	-3.60997	-3.98775	-0.299714	-0.0428615	-0.280034	-0.189702	-0.169882	-1.2379	-2.95803	-1.75793	-1.42354	-0.565167	-1.84173	-1.70758	-0.792689	-2.14775	-0.666398	-0.835781	-1.46242	-1.65943	-0.371734	-3.39416	-3.224	-2.52097	-3.38233	-2.30664	-0.581162	-0.430154	-1.20103	-2.4185	-2.20571	-1.79007	0.254658	-0.518719	-0.313648	-0.762948	-1.3882	-1.65795	-1.05557	-0.232406	-0.298731	0.0222002
VIT_200s0286g00110	RLK-Pelle_DLSV	-0.824112	-2.41708	-3.22011	-1.34292	-1.61442	-3.4094	-2.49835	-3.47188	-2.35328	-2.09578	-2.89818	-1.87475	-2.5309	-1.23516	-2.05877	-0.459589	0.210835	-1.4738	0.418319	1.34904	-1.01667	-1.43154	-3.15592	-2.0123	-2.13501	-0.265696	-2.15945	-3.03714	-3.28638	-1.28944	-2.59867	-1.56961	-2.01386	-2.16418	-2.8333	0.0219475	-2.83536	-0.591237	-1.81361	-2.8954	0.222858	-2.40048	-2.82801	-2.09272	-2.17723	-3.24576	-3.058	-2.78822
VIT_219s0014g04240	RLK-Pelle_DLSV	-4.73338	-4.35993	-3.85807	-3.99776	-4.20743	-4.5265	-3.74911	-4.25877	-4.45255	-3.47661	-3.9197	-3.36222	-3.51464	-4.48862	-4.44113	-4.32456	-4.6118	-3.59569	-3.4918	-1.15933	-3.33689	-4.52461	-3.07697	-4.37573	-4.32283	-4.36055	-1.39735	-4.41835	-4.53572	-4.42774	-4.39277	-3.69711	-3.90693	-4.42697	-3.95484	-4.0082	-4.05807	-3.74678	-4.05944	-3.79547	-4.19076	-4.82737	-4.80266	-3.94227	-3.5965	-3.98695	-3.9047	-4.5869
VIT_219s0014g04540	RLK-Pelle_DLSV	-3.02461	-3.56611	-2.57046	-1.46812	-1.03458	-3.13066	-3.52406	-2.70778	-2.65455	-2.59903	-1.61368	-0.849835	-0.464785	-2.72575	-3.64741	-2.13834	-2.75247	-2.56055	-1.8178	-0.654558	-2.04613	-2.00442	-3.0626	-3.3377	-3.22098	-1.25734	-2.37145	-2.43571	-1.90337	-3.46589	-1.87368	-3.9006	-3.33489	-3.24566	-0.921116	-0.0958744	-0.711665	-0.392035	-0.784899	-1.74116	-2.93543	0.867686	0.553484	0.651041	0.181367	0.114628	-0.60011	-2.53679
VIT_219s0014g04490	RLK-Pelle_DLSV	-5.24606	-5.21524	-4.94407	-4.02741	-3.31447	-4.47881	-3.90218	-4.76329	-4.25465	-3.22893	-2.84845	-2.67636	-2.23556	-3.61676	-4.17826	-5.16062	-3.79398	-4.31188	-4.54937	-1.68507	-3.65437	-4.66722	-4.57317	-5.20182	-5.27181	-3.29814	-3.72151	-2.9545	-3.37032	-5.47594	-4.79373	-5.20209	-4.82652	-4.6713	-4.44731	-4.45381	-5.08818	-4.50186	-4.8806	-4.37794	-4.74995	-3.19658	-2.55242	-3.63626	-2.87835	-2.74463	-3.97216	-4.30479
VIT_219s0014g04400	RLK-Pelle_DLSV	-1.20362	-1.725	-1.40657	-1.50738	-1.38583	-1.27823	-2.82122	-1.78112	-0.646082	-0.532623	-1.09854	-0.712031	-0.898285	-0.860413	-1.4599	-1.59767	-0.845654	-1.07719	-2.80256	-1.30386	-3.39739	-1.28658	-1.06637	-1.03124	-0.636184	-1.2714	-0.550564	-3.47397	-3.21908	-0.738775	-1.62888	-1.18363	-0.509827	-1.31843	-1.42175	-3.92327	-3.76482	-4.19445	-3.30164	-2.12364	-0.744873	-1.27302	-1.52874	-3.04205	-2.9716	-2.52278	-1.64008	-0.405454
VIT_219s0014g04640	RLK-Pelle_DLSV	-2.05746	-1.86348	-1.0654	-1.06038	-0.586617	-2.04781	-1.33011	-1.80828	-0.545544	-0.116364	-0.902135	-0.848875	-0.538405	-1.34557	-1.88957	-1.64589	-1.05852	0.0531744	-1.15011	0.0894822	0.896283	-1.32587	-0.769105	-1.62571	-0.311163	-0.643359	0.456346	-2.49656	-1.95889	-2.37417	-2.4183	-1.74222	-1.98172	-0.830782	-1.48173	-1.08128	-0.340621	0.0815862	-0.888674	-1.28306	0.0933944	-0.684908	-0.859405	-0.387133	-0.317869	-1.05121	-0.836413	-1.38477
VIT_219s0014g04380	RLK-Pelle_DLSV	-3.76659	-4.08654	-3.77053	-3.24268	-2.45573	-2.8954	-3.60736	-3.42635	-3.16636	-2.7252	-2.45177	-2.51725	-2.32701	-2.47006	-3.06528	-3.40319	-2.34654	-3.18518	-4.69066	-2.69427	-2.35565	-2.62127	-3.57868	-3.83434	-3.6741	-2.73574	-3.33506	-3.84797	-3.2141	-3.37635	-3.51807	-4.10044	-3.08031	-3.83626	-3.72673	-3.31572	-3.45663	-3.48418	-3.28942	-3.80568	-2.50893	-4.0919	-4.07745	-2.97897	-3.09169	-3.28341	-2.69738	-2.36202
VIT_219s0014g04590	RLK-Pelle_DLSV	-2.56336	-0.400841	-1.63732	-2.04423	-0.0320231	-3.29073	-3.52716	-4.14363	-2.90249	-2.28266	-0.903298	-1.38635	-1.18384	-1.8695	-3.19568	-5.25564	-1.88903	-2.22411	0.696554	1.86748	-0.695716	-3.73348	-2.42747	-4.12762	-3.50006	-2.97909	-1.72273	-1.76	-1.18049	-2.71549	-2.51371	-3.5751	-2.43334	-2.23942	-2.96964	-4.46205	-4.20106	-4.20123	-2.72674	-2.05006	-1.53976	-1.19915	-1.37741	-1.85869	-1.38116	-0.98336	-1.19195	-0.651965
VIT_219s0014g04250	RLK-Pelle_DLSV	-4.60529	-4.53708	-4.89439	-4.81538	-4.4651	-4.77182	-4.37161	-4.69218	-4.37952	-4.55751	-4.23197	-4.26085	-4.06647	-4.12384	-4.45607	-5.05052	-4.55325	-3.32139	-4.90406	-4.62162	-3.09971	-4.95894	-3.70244	-5.16944	-4.69323	-4.78428	-2.1074	-4.49537	-4.36087	-4.81764	-4.88318	-3.12404	-4.40981	-4.04348	-4.68953	-4.58884	-3.77667	-2.23676	-3.99152	-4.57045	-4.4143	-4.12484	-3.58528	-3.82281	-4.07581	-4.40584	-4.41412	-4.68868
VIT_219s0014g04270	RLK-Pelle_DLSV	-3.12479	-3.77858	-3.12945	-2.99335	-1.77853	-2.71112	-2.90257	-3.78674	-2.4524	-1.53877	-0.247354	-1.41692	-1.25997	-1.41014	-2.89593	-2.14992	-1.79651	-2.91042	-2.82784	-1.85427	-2.61562	-2.14169	-1.99732	-3.21074	-2.43869	-1.99407	-2.09894	-2.37111	-1.62784	-1.85472	-1.77979	-4.32101	-1.75822	-1.18319	-2.07786	-1.19425	-3.53132	-1.33005	-2.41923	-2.42292	-1.22464	-1.5892	-1.60987	-2.87001	-2.32731	-1.63402	-1.29845	-0.0164467
VIT_219s0014g04630	RLK-Pelle_DLSV	-1.4293	-1.22523	-0.00616963	0.224179	0.572523	-2.3229	-1.41184	-0.867298	-0.500561	-0.805385	-1.18505	-0.56511	-0.264932	-1.23217	-1.99058	-0.755213	-1.04028	-0.2774	0.609373	1.73038	1.16635	-1.15582	-0.91351	-2.55163	-2.17044	-0.0508544	0.355538	-1.06312	-1.46731	-2.33137	-2.24518	-2.53539	-2.43018	-1.6641	-1.23543	-1.0001	-1.58471	-0.0352155	-1.03565	-1.92736	-0.663635	-0.723096	-0.672513	-0.314652	-0.267413	-0.456246	-1.12172	-1.06894
VIT_200s1644g00010	RLK-Pelle_DLSV	-0.49468	-0.512459	-0.99093	-1.15003	-0.85596	-0.212454	-0.528447	-0.71067	-0.722243	-0.586594	-0.159837	-0.742288	-0.767597	0.0834289	-0.0455451	-0.0899306	-0.413104	-0.39347	-1.50804	-1.97934	0.0200525	-0.865274	-1.7458	-0.243047	-0.238168	-1.94314	0.920443	-2.16584	-2.07751	0.144788	0.00714238	-0.115025	-0.212996	0.24299	-0.132202	-1.7922	-0.336942	-0.87365	-0.955602	-1.3186	-0.441382	-0.5095	-1.20968	-0.591096	-0.418199	-1.17123	-0.959561	-0.260483
VIT_219s0014g04310	RLK-Pelle_DLSV	-2.96924	-3.72896	-3.76212	-3.12772	-2.88351	-2.49764	-1.66935	-2.44296	-2.67606	-1.99166	-1.70655	-1.80076	-1.76936	-2.44884	-2.05132	-3.25195	-1.83782	-2.84023	-4.31129	-3.48916	-1.75105	-2.61382	-3.70452	-3.04909	-3.22434	-2.35669	0.36547	-3.17936	-3.50589	-1.67769	-1.40353	-3.00693	-1.94122	-2.2017	-2.99671	-2.27878	-2.74791	-2.57946	-2.76071	-2.65314	-2.43199	-3.11992	-3.3972	-2.73298	-2.73251	-3.12643	-3.07362	-1.70417
VIT_219s0014g04530	RLK-Pelle_DLSV	-3.44103	-3.83077	-1.96625	-1.14527	-0.583418	-3.19898	-3.14649	-2.43532	-2.48704	-2.37444	-1.99391	-1.38681	-0.977403	-2.32554	-3.35007	-3.53899	-2.42979	-1.52051	-1.61131	0.794408	-0.0794967	-4.24341	-3.98728	-4.26225	-4.34975	-1.64196	-1.58292	-1.96502	-2.34226	-4.6855	-3.43283	-4.472	-4.05076	-3.43621	-2.02048	-3.31913	-2.31915	-1.52671	-1.77525	-2.835	-3.18695	-0.979402	-0.728126	-0.423417	-0.674823	-0.838518	-1.80449	-2.42674
VIT_219s0014g04410	RLK-Pelle_DLSV	-3.38037	-3.76989	-3.96112	-2.977	-3.25456	-4.00145	-3.87862	-4.03094	-3.41924	-3.2001	-3.04676	-1.95567	-1.30517	-2.99909	-3.13349	-2.35156	-2.83917	-3.28535	-2.27274	-1.66318	-1.93105	-3.82179	-3.70784	-3.70798	-3.35068	-3.23612	-3.82256	-3.20424	-3.50052	-1.76745	-3.37727	-3.9048	-4.06124	-2.28051	-1.91896	-1.73533	-2.4068	-1.55967	-3.84329	-3.97213	-3.17477	-1.90449	-1.95536	-2.57151	-3.65152	-3.63357	-3.31851	-3.0725
VIT_219s0014g04430	RLK-Pelle_DLSV	-3.09467	-3.57853	-2.99167	-1.4026	-0.459016	-2.90396	-2.85562	-1.86132	-2.68987	-2.19266	-1.70353	-1.22751	-0.693224	-1.255	-2.58049	-3.79574	-1.91558	-0.600908	-2.45273	0.273911	-0.262286	-3.06897	-1.88226	-4.33657	-4.21788	-1.21033	-1.17433	-1.07123	-1.51742	-4.81857	-4.08929	-4.49206	-4.76459	-3.70517	-2.61235	-3.69254	-3.72846	-1.46963	-1.74148	-3.1621	-2.68142	-2.2157	-1.84627	-0.729703	-0.547074	-0.505011	-1.43335	-1.7283
VIT_219s0014g04600	RLK-Pelle_DLSV	-3.46062	-3.9265	-3.83875	-3.37584	-1.73042	-3.1071	-4.12185	-3.03877	-3.29334	-2.52571	-1.59393	-1.22386	-0.411418	-0.340232	-2.20097	-2.15865	-2.89191	-0.330535	-2.04183	-1.82936	-1.39252	-3.06141	0.491474	-2.77726	-2.41379	-2.80476	-1.22446	-0.710082	-1.30238	-3.89473	-3.33842	-3.46632	-3.17633	-2.77014	-2.08008	-1.95455	-2.14068	-1.11093	-1.14781	-1.94881	-2.79718	-1.291	-0.851609	-0.359291	-0.00749895	-0.0376696	-0.899361	-1.26615
VIT_219s0014g04470.2	RLK-Pelle_DLSV	-3.7424	-4.84732	-3.8538	-2.50375	-1.65602	-3.32323	-2.98875	-3.40498	-1.89609	-1.9517	-1.13959	-0.924635	-0.954797	-3.28877	-3.61163	-2.93693	-2.53259	-4.24527	-2.56395	0.684752	-2.70067	-3.51273	-4.08781	-3.97432	-4.19739	-2.13007	-2.63893	-3.21751	-2.21359	-4.21521	-4.35193	-4.74749	-3.8358	-4.47599	-3.70168	-3.18252	-4.16342	-2.88008	-3.41182	-3.00715	-3.61919	-1.65581	-1.03122	-2.42594	-1.90688	-1.57083	-1.88495	-3.46562
VIT_219s0014g04510	RLK-Pelle_DLSV	-4.36897	-4.45807	-4.1768	-3.15942	-2.04677	-4.32048	-4.22682	-3.71812	-3.66617	-3.20152	-2.85734	-2.47435	-2.20166	-4.66731	-4.36594	-4.55738	-3.46977	-4.92245	-3.73779	-0.546791	-2.03421	-4.70408	-3.79449	-4.92069	-5.34176	-3.16634	-3.51908	-4.86855	-3.84322	-5.23878	-5.27197	-5.41752	-4.85969	-5.19994	-4.9313	-4.67728	-5.2865	-4.87548	-4.38072	-4.71433	-4.52729	-3.07577	-2.70532	-4.24686	-2.94831	-3.56356	-3.54845	-3.9577
VIT_214s0066g00910	RLK-Pelle_DLSV	-4.13312	-3.14596	-1.68386	-1.69538	-3.4486	-4.09657	2.67324	-0.916354	-4.76518	-4.91315	-4.60187	-4.15169	-4.35707	-3.99209	-3.81065	-3.57022	-3.31799	-2.70228	-3.9895	-3.63053	-1.0521	-4.31256	-3.07929	-4.26705	-3.91421	-4.05539	-3.87187	-3.0858	-3.30598	-4.00849	-4.06666	-3.49142	-3.95462	-2.84116	-3.59301	-3.50093	-2.72585	-1.94008	-3.25543	-2.99291	-3.01643	-4.14745	-4.37099	-3.03603	-2.90118	-3.89583	-3.8296	-4.01025
VIT_205s0077g01090	RLK-Pelle_DLSV	-3.93793	-2.63918	-2.57505	-3.49886	-1.92644	-4.48595	-3.06873	-3.64763	-2.87049	-2.7514	-1.93539	-2.08517	-1.79703	-3.83852	-4.2468	-3.84383	-4.15656	-3.21581	-2.38925	-1.49079	-0.743418	-4.55619	-3.29963	-4.4189	-4.08952	-3.78087	-1.38087	-2.39798	-2.11832	-4.85547	-4.61731	-3.17538	-4.4344	-3.61039	-1.97754	-3.62601	-2.86904	-2.81356	-1.78709	-0.939812	-2.97939	-1.21184	-1.34329	-1.99987	-1.21652	-1.46224	-0.773003	-3.02917
VIT_201s0127g00160	RLK-Pelle_DLSV	0.900399	-0.0613079	0.309812	0.130134	1.95295	1.36298	-0.0627273	-0.49678	2.45778	2.40829	2.14454	2.087	1.91002	0.207254	-1.04131	0.444964	1.90198	1.10905	0.613211	1.89696	0.478686	1.73428	1.26306	1.02529	0.950717	2.21729	-0.657843	0.0762764	0.20077	-0.595588	-0.687754	-0.845227	0.69026	1.54969	2.37004	1.17565	1.56159	-0.690565	0.0807809	1.15141	1.84019	1.94685	1.35383	0.903198	-0.688374	0.202562	0.627007	1.9247
VIT_201s0127g00130	RLK-Pelle_DLSV	-1.10265	-0.78988	-1.68068	-1.57717	-0.685447	-1.74477	-2.77795	-3.02014	0.874038	0.859826	1.02474	1.43203	1.5377	0.464357	-1.21344	-0.672249	0.328792	1.97248	-1.44643	-0.310916	0.710643	-0.348164	1.61534	-0.742808	-0.912084	1.23119	1.88469	1.20543	0.83183	-0.867768	-1.09343	0.544617	-0.847795	0.478061	0.335927	0.0955714	-0.664171	-0.77279	-1.42033	-1.2725	0.247912	0.178556	-0.257221	-0.62062	0.0350988	-1.13363	-0.659593	0.692123
VIT_207s0005g04710	RLK-Pelle_Extensin	2.02717	1.40778	0.446034	-0.171169	-0.091843	0.529598	-2.19086	-0.128617	1.23891	1.13852	-0.656568	-0.404815	-0.420825	1.27343	1.79283	1.38844	1.68234	-0.00689885	0.67029	-1.20771	-0.978935	1.44124	-0.298032	1.9571	1.67025	0.0965235	0.209016	-2.29891	-1.78437	2.09552	1.4101	1.29827	1.82164	1.04677	0.231673	-0.805063	-0.58432	-0.668546	-2.22633	-2.33203	1.52842	0.441503	-0.883158	-1.36096	-1.70263	-2.36971	-2.39247	1.3288
VIT_211s0016g02150	RLK-Pelle_Extensin	1.04167	1.40008	1.75271	1.06159	0.694026	1.56268	-0.617559	1.65729	1.082	0.968072	0.833206	0.133204	0.257122	1.9284	1.20055	0.71922	0.705718	0.674216	0.342521	-0.251753	0.333788	1.12331	1.14851	0.711936	0.855917	0.115308	2.49636	1.32304	1.29706	2.54084	1.43581	1.26806	1.48215	0.256603	0.181632	0.971559	0.538332	0.29003	0.291471	0.922011	0.641278	0.426944	0.64898	0.442952	0.0438965	0.244606	0.638439	0.402642
VIT_209s0002g02220	RLK-Pelle_Extensin	2.94238	2.72806	2.45187	2.35608	1.74158	2.49416	-1.51905	1.1362	1.7316	1.27858	-1.25882	-1.7285	-0.987274	1.39001	2.69704	2.57269	2.17807	-1.1517	1.9478	-1.43041	-1.6278	2.77025	-1.56307	3.06165	2.93698	0.700548	1.45478	-2.38367	-3.20237	1.71886	0.958303	2.41022	2.4835	-0.41387	-2.26104	-0.697492	-1.93233	-0.372987	-3.27191	-3.47637	1.60977	-3.1127	-3.66554	-2.49866	-2.7657	-3.86706	-3.709	-0.357271
VIT_207s0005g01590	RLK-Pelle_Extensin	2.48623	2.08344	1.6753	1.06726	1.74944	2.14736	-0.137165	1.33565	1.9678	1.84361	1.44283	1.14516	1.20654	2.13144	2.44908	1.88233	2.59528	-0.237531	1.9982	0.510533	-1.0702	2.32135	1.20366	2.50103	2.41313	1.50812	1.5156	1.4443	1.0297	2.37956	2.1821	2.03432	2.37096	1.87983	1.68909	0.609406	1.46497	0.0876508	0.638389	1.41524	2.50108	1.81521	1.79055	0.722014	0.519114	0.841641	1.23202	2.27048
VIT_212s0028g01970	RLK-Pelle_Extensin	1.50592	0.647208	-0.161306	0.0989686	0.168624	0.940446	0.721301	0.119106	1.26331	1.52328	-0.212182	0.864958	0.471218	2.31293	1.86986	1.5262	0.865183	0.756831	0.483779	-0.335511	0.521119	1.37081	0.568817	1.54432	0.804806	0.12123	0.325274	0.964085	0.970712	1.33448	1.55258	-0.0137089	1.82325	1.7121	1.56722	1.00536	0.775775	0.659356	0.601424	0.810013	1.08334	0.153276	0.167394	-0.259255	0.130451	0.476059	0.541958	2.32308
VIT_214s0128g00160	RLK-Pelle_Extensin	1.92277	1.55276	0.392959	0.0726468	0.752626	1.73695	-0.326932	-1.16849	1.50242	1.06993	-0.973715	-1.01871	-1.20027	1.5527	1.65209	0.632874	2.6943	-0.170034	1.85491	-0.0911258	0.235478	0.983287	-1.03313	1.16646	1.68856	-0.257601	-0.802184	-2.46548	-2.15176	1.53776	-1.37292	3.04513	1.14356	-0.201898	-0.543258	0.0196485	0.297172	0.231827	0.235447	-0.817624	2.60138	0.444414	1.11767	1.06864	0.801656	1.2386	0.0164135	-1.65335
VIT_200s0346g00040	RLK-Pelle_L-LEC	-3.03119	-2.359	-4.13192	-3.10172	-2.73354	-3.67386	-3.5662	-4.4498	-4.01272	-4.41515	-4.58211	-4.18593	-4.13892	-4.67186	-3.86902	-1.96141	-3.79499	-2.99058	-3.07427	-2.48579	-1.44123	-3.23443	-3.82348	-3.58158	-3.46055	-2.72004	-1.60124	-3.74729	-3.87426	-3.48247	-2.45641	-3.26885	-3.41565	-2.07977	-3.42733	-1.19182	-2.22685	-0.917346	-3.39929	-4.47622	-3.0172	-3.8244	-4.14078	-2.72049	-3.11425	-4.31938	-4.29302	-3.85491
VIT_203s0167g00110	RLK-Pelle_L-LEC	-4.78349	-5.09298	-5.08493	-4.66524	-3.74639	-4.19445	-4.66892	-4.74773	-4.10292	-4.78084	-5.1559	-5.23532	-4.75345	-3.89872	-3.47243	-3.35479	-3.87922	-3.8617	-4.66433	-3.9893	-1.60086	-2.56035	-3.90488	-4.14219	-4.35603	-4.70927	-3.31865	-4.37003	-4.37922	-4.70699	-4.53162	-2.64947	-5.19602	-2.77242	-4.0548	-4.14172	-4.49276	-3.54697	-4.47624	-5.04433	-3.86181	-4.39185	-4.88723	-4.23228	-4.39268	-4.9011	-4.52641	-4.37033
VIT_203s0097g00110	RLK-Pelle_L-LEC	-3.41422	-2.23466	-3.28849	-2.4562	-3.1705	-3.5472	-2.91732	-3.70633	-3.89906	-4.40248	-3.87925	-3.71156	-3.8428	-3.74083	-4.14974	-2.1022	-3.46671	-1.98603	-2.45096	-1.94314	-0.442338	-1.92041	-1.69601	-3.45352	-2.7217	-1.3123	-3.00011	-3.3623	-3.34715	-3.06556	-3.09652	-3.13773	-3.42952	-1.72971	-3.01182	-0.210682	-0.641475	0.184164	-2.84487	-3.86062	-2.38045	-2.92734	-3.47864	-1.91559	-1.74792	-3.49729	-3.52904	-3.4933
VIT_203s0088g00100	RLK-Pelle_L-LEC	-3.85245	-4.38453	-4.11354	-4.15697	-2.7519	-3.47702	-2.21566	-3.44712	-4.24732	-2.96802	-3.47247	-2.65749	-3.33318	-2.99494	-3.52606	-3.94103	-2.2523	-3.51486	-4.42272	-3.61385	-0.690531	-2.91568	-3.5894	-4.4385	-3.65404	-4.02847	-3.66609	-3.73611	-3.67772	-4.33253	-4.8294	-3.69252	-4.26296	-3.19854	-4.21298	-4.49979	-4.05526	-2.91908	-4.26113	-4.7343	-3.28433	-4.04033	-4.31505	-3.69619	-3.32195	-4.5442	-3.55072	-3.66748
VIT_203s0088g00010	RLK-Pelle_L-LEC	-3.73476	-3.3368	-3.20288	-2.51405	-2.09868	-2.60433	-0.978143	-2.81415	-2.7967	-3.12329	-3.06403	-3.30257	-3.73453	-3.00477	-3.59194	-3.45156	-2.70279	-2.19848	-3.02137	-2.34127	0.104462	-1.94654	-3.23301	-3.89614	-2.9207	-2.18412	-3.06483	-3.08113	-3.0473	-3.60784	-3.96728	-2.3503	-4.11072	-1.85776	-3.54531	-1.17176	-1.86164	-0.354405	-2.52466	-3.49642	-2.77723	-2.64993	-2.74986	-2.17473	-2.26634	-2.32119	-3.65541	-3.12391
VIT_203s0167g00050	RLK-Pelle_L-LEC	-3.0481	-3.15226	-3.10961	-1.02883	-2.42792	-2.73612	-1.04688	-2.11436	-3.36332	-3.28602	-2.37404	-1.8686	-2.96901	-3.31036	-3.69799	-1.71565	-3.52716	-1.2766	-2.11701	-1.53643	-0.212504	-0.921218	-2.79698	-3.05522	-2.0619	-0.162325	1.37795	-2.45204	-2.08293	-3.25208	-2.50354	-1.34127	-3.61302	-1.11879	-1.74183	0.584104	-1.4946	0.514677	-1.58233	-2.74384	-1.86737	-1.67418	-1.98957	-1.8009	-1.33264	-2.22735	-3.07421	-2.67536
VIT_203s0097g00030	RLK-Pelle_L-LEC	-4.52609	-4.18111	-4.40219	-4.57169	-3.5954	-3.92225	-3.78994	-4.42064	-3.81993	-3.96589	-4.0206	-4.09238	-4.34377	-4.13016	-4.12048	-4.44946	-3.5896	-3.34665	-4.48565	-4.22128	-1.43621	-3.97689	-3.83981	-5.09735	-4.33678	-4.0805	-3.81849	-3.52192	-3.65093	-4.53561	-2.84511	-3.49134	-4.12571	-2.95649	-4.33403	-3.4543	-3.73118	-3.16708	-3.78187	-4.51394	-4.42484	-4.72472	-4.76028	-3.27156	-3.40425	-4.80724	-3.78662	-4.47938
VIT_203s0167g00020	RLK-Pelle_L-LEC	-4.66109	-5.05708	-4.96873	-5.18296	-3.99423	-4.61515	-4.44835	-4.67822	-5.17471	-4.66865	-4.64627	-4.93082	-4.84515	-4.79227	-4.90453	-4.58448	-4.335	-3.95029	-4.79306	-4.69193	-2.36994	-4.3084	-4.20742	-5.02381	-5.04293	-4.89509	-5.05219	-4.85513	-4.75291	-4.98908	-5.04156	-4.8125	-4.73152	-3.5372	-4.45601	-4.61837	-4.87377	-4.61679	-4.25903	-4.70135	-4.92752	-5.17747	-5.39919	-4.62194	-4.39857	-5.21656	-4.94125	-4.62541
VIT_203s0097g00120	RLK-Pelle_L-LEC	-4.18321	-4.14494	-3.94893	-3.0585	-3.8478	-4.26536	-1.98872	-3.94742	-4.01488	-4.45585	-3.86512	-4.05706	-3.99589	-4.33071	-4.66274	-3.10033	-4.17982	-1.54371	-3.61682	-2.96117	-0.44116	-3.05692	-2.94334	-3.86237	-4.05745	-2.44727	-3.44939	-4.04243	-4.34006	-3.67666	-3.8274	-3.29833	-4.03376	-2.60331	-3.48443	-1.38928	-1.93068	-1.45126	-2.74527	-3.50662	-3.30322	-3.83366	-4.55993	-2.28286	-2.52722	-3.30712	-4.28371	-3.57199
VIT_203s0097g00130	RLK-Pelle_L-LEC	-4.60951	-4.83805	-4.40586	-4.70584	-3.84656	-4.92136	-4.55979	-4.95756	-4.89056	-5.16369	-5.23272	-5.40019	-5.32484	-5.14795	-5.23263	-4.0725	-4.14447	-5.23018	-4.38586	-4.05812	-3.23538	-4.72964	-3.685	-4.77478	-4.08239	-4.90242	-5.23419	-4.85947	-4.8679	-4.54947	-4.95226	-5.05251	-4.26034	-3.78919	-4.89579	-4.86886	-4.95213	-5.02629	-5.04668	-5.38484	-4.75691	-5.2279	-5.58636	-5.04703	-5.21335	-5.42055	-5.13113	-4.72861
VIT_203s0088g00040	RLK-Pelle_L-LEC	-2.34893	-2.806	-2.8494	-1.78718	-2.63115	-3.30767	-3.31533	-3.6476	-3.23939	-3.19149	-3.58968	-3.00999	-3.46653	-3.52569	-3.37046	-0.780545	-2.41408	-1.55538	-0.840385	-1.93183	0.0544915	-1.31651	-2.26593	-2.03496	-1.95429	-0.595968	-2.57444	-2.1275	-2.51651	-2.15919	-2.65894	-2.53694	-3.10425	-0.736317	-2.70107	0.252352	-2.151	-0.548592	-2.44346	-2.68148	-2.09161	-2.37359	-3.05381	-1.87616	-3.12445	-4.65595	-3.25977	-2.94769
VIT_203s0097g00070	RLK-Pelle_L-LEC	-4.71455	-4.48736	-4.63789	-4.46714	-3.31779	-3.92637	-3.6638	-4.38897	-4.84853	-4.81601	-4.29776	-4.67972	-4.57584	-4.55172	-4.566	-4.18647	-4.53038	-4.39216	-4.11383	-3.58092	-2.33511	-3.98543	-4.57394	-5.04486	-4.5223	-4.10498	-2.85803	-3.96366	-4.09776	-4.6292	-2.04804	-3.14008	-4.39906	-2.88053	-4.07558	-3.47666	-3.42922	-4.09756	-4.24002	-4.64358	-4.48561	-4.72975	-4.65957	-4.38244	-3.42793	-4.73667	-3.57433	-4.44973
VIT_203s0167g00030	RLK-Pelle_L-LEC	-4.24353	-3.36338	-3.64603	-3.60501	-3.23043	-3.85444	-2.73403	-4.09513	-4.1312	-4.22448	-3.96162	-3.86919	-4.04098	-4.02835	-4.24143	-3.5392	-3.74975	-1.50632	-4.13698	-2.73699	0.164906	-3.25598	-3.16209	-3.68834	-3.48183	-3.58551	-3.1541	-3.55039	-3.31176	-3.86115	-3.92597	-3.24132	-3.4881	-1.92964	-3.34802	-3.02992	-1.5273	-1.04531	-2.56217	-3.32111	-2.69958	-3.2276	-3.44069	-1.82613	-2.01791	-3.30569	-3.58134	-3.39841
VIT_208s0007g08570	RLK-Pelle_L-LEC	-1.68141	-3.11418	-2.43039	-3.19753	-2.51454	-1.7931	-1.08991	-1.62472	-2.37557	-2.40943	-1.38863	-2.96589	-2.46211	-2.12472	-1.97863	-1.50452	-2.45448	-3.61245	-1.77359	-2.3704	-3.16851	-2.64595	-2.6945	-2.09405	-2.78746	-2.31362	-3.05741	-2.77586	-2.80268	-2.46486	-2.43201	-3.89359	-1.82522	-2.75827	-2.86332	-3.00369	-2.66114	-3.8475	-2.24056	-1.27922	-2.62343	-3.32318	-2.66561	-3.27898	-2.92762	-2.17979	-1.25511	-2.5134
VIT_204s0008g05320	RLK-Pelle_L-LEC	-3.77563	-3.64369	-3.70609	-3.03129	-4.29951	-4.2081	-2.45787	-3.88085	-3.90321	-4.05939	-3.88994	-3.39676	-3.13458	-4.41758	-4.83762	-2.51749	-4.86235	-2.60266	-3.22718	-2.60694	-1.85531	-2.74308	-2.86304	-3.43392	-3.31509	-1.88456	-3.09121	-4.22956	-3.38191	-3.55603	-3.87707	-3.77147	-3.77417	-2.98592	-3.17959	-1.24141	-1.48213	-0.882368	-2.71184	-2.49526	-3.88781	-3.16187	-3.69435	-3.18705	-2.70567	-3.34988	-2.93442	-3.62763
VIT_218s0041g01160	RLK-Pelle_L-LEC	-3.7027	-4.17228	-3.83727	-3.36484	-2.36624	-3.55709	-2.6619	-3.67093	-3.40043	-4.26101	-4.43485	-3.80843	-3.54819	-4.0881	-3.91583	-2.05744	-3.6693	-2.82928	-3.08836	-1.56815	0.852097	-3.69505	-3.18209	-3.08211	-3.14833	-3.22119	-2.99233	-3.7317	-3.95794	-3.42363	-1.7183	-2.80941	-3.81615	-1.42641	-2.5663	-2.32865	-2.16843	-2.71416	-3.73685	-2.92963	-3.28225	-3.68341	-3.88196	-3.5193	-3.56149	-4.68936	-1.64326	-3.06372
VIT_218s0041g01170	RLK-Pelle_L-LEC	-4.21683	-3.43261	-3.52806	-3.68942	-2.03726	-3.24006	-1.98713	-3.40621	-4.41427	-4.27544	-3.88461	-3.38894	-3.12673	-4.38391	-3.48495	-3.09494	-3.25643	-1.77796	-3.64262	-1.64034	1.15358	-3.30706	-3.09158	-4.1611	-3.56989	-3.00596	-2.92275	-2.93775	-3.1967	-3.88355	-2.02259	-2.43451	-3.90029	-1.03749	-2.89371	-2.57707	-1.5718	-1.81267	-2.77954	-2.7596	-2.49689	-3.12203	-3.68222	-1.94177	-1.89703	-1.06817	-0.835681	-2.67831
VIT_218s0041g01210	RLK-Pelle_L-LEC	-4.49535	-4.94698	-4.64687	-4.85019	-3.34484	-4.31392	-3.48674	-4.21898	-4.28111	-5.37908	-4.93377	-4.57724	-4.30874	-4.75844	-4.66682	-3.51221	-4.57088	-4.00332	-4.39051	-3.50937	-0.401069	-4.87788	-3.90008	-4.29324	-4.38082	-4.6502	-4.4615	-4.67748	-4.47117	-4.60254	-3.4048	-3.7383	-2.74938	-2.72823	-3.71613	-4.96114	-4.51612	-3.92689	-4.31319	-3.52976	-4.08882	-4.48984	-4.74843	-4.33424	-3.86301	-4.90568	-3.18478	-4.07431
VIT_218s0041g01140	RLK-Pelle_L-LEC	-4.67779	-4.86341	-4.47122	-4.46535	-3.79248	-4.5212	-3.41522	-4.21506	-4.82271	-4.54681	-4.21013	-4.3405	-4.36913	-4.35054	-4.41522	-3.13538	-4.56712	-1.94318	-4.64837	-2.83407	-0.534552	-3.93893	-3.96786	-4.73691	-4.59481	-3.97807	-3.22491	-4.76378	-4.56008	-4.58796	-1.59967	-3.63877	-4.34305	-3.07336	-2.7442	-3.3417	-1.66948	-2.05918	-3.14914	-3.83395	-3.80502	-3.38141	-4.02288	-3.01551	-2.26932	-3.66778	-3.63652	-3.62616
VIT_208s0007g06570	RLK-Pelle_L-LEC	-3.70018	-3.53209	-4.10389	-3.55423	-4.26764	-4.30354	-3.50736	-4.34263	-4.25984	-4.51897	-4.52292	-4.22546	-4.06059	-4.55182	-4.67481	-2.3988	-3.92335	-1.85207	-3.29211	-1.96036	-1.1843	-3.12682	-3.26299	-3.54957	-3.43303	-2.87373	-2.68366	-4.05264	-3.92936	-3.6775	-3.96218	-3.43987	-4.26307	-2.70919	-3.09563	-1.41779	-1.5373	-1.59198	-3.09671	-4.10154	-3.01702	-3.33898	-3.98008	-2.39088	-2.52076	-3.77632	-4.0565	-3.47099
VIT_208s0007g06580	RLK-Pelle_L-LEC	-3.92688	-4.36434	-4.55478	-3.91776	-3.96283	-4.21188	-3.60066	-3.79161	-1.57801	-4.13946	-3.76795	-2.97276	-3.60557	-4.08987	-3.82182	-2.4967	-2.4214	-2.5384	-3.58654	-2.50055	-0.790338	-3.66008	-3.65607	-3.87382	-4.24265	-2.9917	-2.53072	-3.50646	-3.58454	-3.13341	-3.90843	-3.8115	-3.7602	-3.34107	-4.12965	-3.07361	-3.25908	-3.42014	-3.31046	-3.27801	-3.26602	-3.94029	-4.01193	-3.36598	-3.45895	-3.96599	-3.29319	-3.69248
VIT_208s0007g06610	RLK-Pelle_L-LEC	-3.15918	-2.70856	-2.68885	-2.36455	-2.92312	-3.2715	-2.12187	-3.23799	-3.74865	-3.21307	-3.23579	-2.60117	-2.69894	-3.51795	-3.18264	-1.79087	-2.70161	-0.542623	-2.54762	-0.921509	1.37625	-2.54902	-1.67107	-3.05868	-2.74559	-1.59644	0.17173	-2.57891	-2.61481	-2.91369	-3.17861	-2.09035	-3.61757	-1.20859	-2.19737	-0.776103	-0.185869	-0.0400738	-1.3328	-1.91266	-1.58506	-1.98369	-2.67381	-0.930013	-0.431249	-2.37984	-1.41199	-2.55885
VIT_208s0007g06560	RLK-Pelle_L-LEC	-3.56643	-3.61156	-2.79808	-2.56356	-2.55673	-2.69451	-1.78232	-3.21598	-1.28309	-1.44271	-0.433991	0.628035	0.483814	-0.799947	-3.76006	-2.81877	-2.7953	-0.0287339	-3.83004	0.372923	0.992133	-3.58817	-0.532873	-3.67493	-3.67432	-2.21516	2.04274	-0.989657	-1.66017	-0.807172	-2.78805	-0.298478	-2.99468	-2.20825	-2.86037	-2.75997	-1.946	-1.9146	-1.6539	-0.791976	-2.11793	-2.36144	-1.96049	-0.906355	-1.91246	-2.42108	-0.890886	-3.18519
VIT_204s0044g01990	RLK-Pelle_L-LEC	-2.66356	-2.4815	-2.77402	-1.73692	-2.91182	-2.77836	-2.1589	-3.18811	0.854637	0.993943	-1.34599	-1.88292	-1.98346	-2.10076	-2.28113	-1.01526	-0.564326	-0.956495	-2.51488	-1.00985	0.398677	-1.12827	-2.25256	-2.45326	-2.1188	-1.10114	1.4817	-2.97121	-2.97254	-2.65903	-2.94438	-0.120243	-1.91561	-2.11823	-2.82421	-0.75377	-1.95039	-0.840359	-1.94884	-2.7158	-1.36244	-2.97916	-3.59646	-1.41802	-1.33886	-2.58734	-2.92395	-1.19587
VIT_203s0038g04170	RLK-Pelle_L-LEC	-3.10567	-3.11772	-2.42381	-2.00538	-3.73811	-3.23922	-3.3742	-3.65765	-3.63777	-3.83061	-3.81586	-3.98968	-3.71604	-4.44307	-4.50596	-2.21436	-4.08384	-1.34811	-2.09262	-2.36624	-0.67964	-2.06754	-1.93879	-3.25056	-2.88443	-0.657815	-0.335263	-3.51782	-3.75453	-3.03294	-3.32983	-1.86179	-4.04314	-2.6406	-2.94296	0.205828	-1.94854	-0.236177	-1.90163	-1.74726	-3.19742	-2.9631	-3.28808	-2.10888	-2.20562	-3.5564	-1.4595	-3.64902
VIT_208s0040g02210	RLK-Pelle_L-LEC	1.46798	1.06569	1.5233	0.963892	0.650681	1.44707	-1.41777	1.15385	1.50969	1.29622	0.45932	0.602395	0.0404452	0.42783	0.973893	0.929074	1.39677	0.45625	1.2552	-2.86796	-0.922597	1.5363	1.29667	1.46373	1.66126	0.0829824	-0.607062	0.937912	0.543	1.33738	1.15192	0.0882447	1.13965	0.285645	0.00726572	-1.64757	-1.25021	-2.10106	-2.17936	-1.87476	0.932227	-1.39967	-1.57826	-1.94795	-2.33668	-2.73736	-2.59612	0.642673
VIT_219s0015g00620	RLK-Pelle_L-LEC	-0.569677	-1.19712	-2.9065	-3.28737	-3.21104	-1.56238	-2.13883	-2.56123	-0.926634	-1.08669	-3.81886	-3.45535	-3.91551	-2.06535	0.454567	-0.950862	-1.39677	-4.22019	-1.89289	-4.17129	-3.05313	-1.25232	-3.7817	-0.132851	-0.597704	-3.64902	-1.47445	-4.19355	-4.31132	-0.867217	-2.71138	-1.74209	-1.17705	-2.52901	-3.66358	-3.90922	-4.24201	-2.80361	-3.7915	-3.25243	-2.49228	-4.11121	-3.72842	-4.52453	-3.69054	-3.31063	-3.13276	-1.14983
VIT_218s0166g00120	RLK-Pelle_L-LEC	-4.06753	-2.83041	-3.44102	-3.25716	-3.70867	-3.85542	-3.47416	-2.21002	-4.15583	-3.986	-3.56919	-3.69824	-3.52484	-3.16982	-3.23575	-2.81103	-3.83986	-1.82372	-3.21218	-3.65863	-0.825782	-3.45145	-3.04634	-3.75751	-3.88685	-3.19389	-3.47598	-3.26159	-2.8557	-3.39957	-2.91776	-3.36717	-4.35122	-2.08486	-2.78623	-2.40798	-1.83202	-1.07799	-0.816565	-1.35709	-2.67503	-2.78933	-2.78626	-1.9598	-0.969418	-0.886684	-1.59835	-3.50872
VIT_206s0004g05170	RLK-Pelle_L-LEC	0.0443356	-2.20163	-1.09967	-1.43523	-2.18156	-1.02356	-3.35431	-2.68727	-0.908449	-0.822849	-1.58883	-0.846115	-0.676022	-2.21225	-2.45966	-2.27425	-2.49804	-3.21843	-3.07345	-3.52022	-1.19005	0.223953	-0.31216	-0.411738	-0.449229	-2.07566	-3.79196	-3.33949	-2.79913	1.26565	-1.77125	-4.28306	-0.0543665	-0.833895	-2.07399	-1.77027	-3.53861	-3.33515	-2.75705	-2.22754	-1.67537	-1.26098	-1.18395	-2.64976	-2.3748	-2.42409	-0.692184	-0.0931856
VIT_208s0007g00810	RLK-Pelle_L-LEC	-4.41575	-3.50133	-2.74246	-1.69096	-3.23047	-3.91557	-1.65983	-3.90134	-1.97127	-2.46188	-0.421873	-0.00991277	-0.350187	-4.64569	-4.2816	-3.66212	-2.64202	-2.94574	-0.469783	0.97278	0.314039	-3.82451	-1.45068	-4.46975	-4.19785	-0.888152	-2.34595	-2.55374	-3.19303	-3.39513	-2.47042	-3.40095	-4.28588	-1.64872	-2.37828	-1.36759	-1.37875	-1.55809	-2.95452	-2.79145	-2.72987	-2.44718	-1.93391	-2.15621	-2.99651	-3.51707	-2.82266	-3.39794
VIT_213s0019g02040	RLK-Pelle_L-LEC	1.24789	1.06895	0.819228	1.40667	1.30727	1.1911	-0.310082	-0.539831	1.50861	1.51828	2.74521	2.65797	2.75598	1.14348	0.795417	1.54979	2.59392	2.59314	1.36321	2.0064	1.73041	1.54304	2.26166	1.22775	1.62698	1.5191	2.01817	1.61688	1.30844	2.22665	1.23792	0.980658	2.38852	2.38515	2.51434	2.62154	1.87562	1.03984	0.918688	0.18247	2.56285	2.79454	2.15877	2.14536	1.58747	1.27701	1.28074	2.81678
VIT_208s0007g00830	RLK-Pelle_L-LEC	-1.95743	-0.111273	-0.178116	-0.104083	-2.67044	-1.61163	-1.55127	0.860435	-1.24068	-1.52571	0.375528	-0.211908	-0.0846128	-0.212489	-1.32002	-1.00331	-0.938041	-1.22384	-2.24394	-2.30505	-0.875849	-1.28753	-0.225053	-2.09477	-1.72842	-1.44831	-0.143001	-0.283617	-1.04302	-2.02463	-1.26603	-0.616151	-2.54042	-1.47877	-0.545318	0.928705	0.667665	0.671032	0.183175	0.783163	-2.04664	-0.772489	0.469757	0.161272	-0.502324	-0.182365	0.528437	-3.24628
VIT_212s0055g00500	RLK-Pelle_L-LEC	-3.76532	-3.6433	-3.91098	-3.71044	-4.20893	-4.24593	-3.78491	-4.19705	-4.03245	-4.26399	-4.36817	-4.28059	-4.05844	-4.033	-4.23146	-2.17044	-4.24942	-2.78317	-2.89659	-2.96799	-2.15766	-3.53742	-3.27408	-3.7344	-3.78642	-2.79131	-4.17471	-4.39728	-4.31426	-3.52958	-3.52463	-3.55242	-3.50005	-3.42131	-3.72845	-1.26901	-2.72434	-1.54129	-3.14731	-3.86623	-3.62834	-3.43337	-3.78674	-2.75627	-2.60277	-3.75408	-3.90231	-3.98524
VIT_208s0058g00290	RLK-Pelle_L-LEC	-3.03486	-2.74094	-1.73696	-1.95194	-2.99408	-4.12979	-3.50815	-3.74533	-3.63573	-3.2474	-2.67085	-1.57844	-1.59606	-4.88412	-4.69136	-3.5934	-4.00963	-3.03785	-1.27037	0.155664	0.931243	-3.63838	-1.92692	-3.22472	-3.5041	-2.6843	-4.25002	-3.8878	-4.02878	-3.7426	-3.81449	-3.26235	-3.03826	-2.84448	-3.36326	-2.72863	-2.73591	-3.16449	-3.62906	-3.93531	-2.54206	-3.11808	-3.22558	-2.92594	-3.45744	-4.21017	-2.75715	-4.43427
VIT_208s0058g00280	RLK-Pelle_L-LEC	-0.829822	0.16954	-0.408235	-0.475792	-0.381654	-0.813462	-1.10313	-1.29844	0.247279	0.633675	-0.0622429	0.870629	0.192795	-0.656461	-0.765304	-0.838235	-0.241266	0.958593	-0.211214	0.775294	0.384311	-0.936034	0.154184	-0.885258	-0.561954	-0.400437	-1.60053	-2.0221	-2.24888	0.0712835	0.0249368	-0.806838	0.212752	0.236291	0.308276	-0.630386	-0.313958	-1.40538	-1.70743	-1.83515	0.298091	0.297692	-0.0121682	0.00573445	-0.657584	-1.7544	-1.64584	-0.220752
VIT_213s0067g01590	RLK-Pelle_L-LEC	-0.932414	-1.74043	-2.11153	-1.48315	-1.47254	-2.53016	-2.97795	-3.19249	-0.449906	-0.694285	-0.924292	-0.59168	-0.922583	-1.03343	-1.8117	0.0490338	-0.716374	1.16041	0.221372	0.848582	0.0109383	-1.23123	-1.5687	-0.265023	-1.10101	-0.516958	-2.35275	-2.94613	-3.51929	-1.49881	-1.1577	-2.73804	-1.46879	-2.04052	-1.8583	-0.26192	-2.20079	-1.03273	-2.17795	-2.81312	-0.533348	-0.807408	-1.52504	-1.71232	-1.69891	-2.23745	-1.93399	-2.57572
VIT_213s0067g01570	RLK-Pelle_L-LEC	-0.118188	-0.781847	-1.49645	-2.15064	-0.997043	-2.20828	-1.88812	-2.4389	0.479768	0.253764	-0.338943	-0.291193	-0.578143	-0.0780611	-0.815651	-0.494453	0.330803	0.874426	0.776696	1.0272	0.343755	-0.953597	-1.02494	0.636518	-0.275371	-0.694798	-2.76708	-2.56746	-3.03212	-1.35504	-0.587366	-2.5677	-0.78372	-0.822684	-1.7295	-2.88171	-2.08436	-1.58342	-2.16629	-1.65933	0.11549	-0.591868	-1.20063	-1.7413	-1.88405	-2.10049	-1.60178	-1.81385
VIT_213s0067g01640	RLK-Pelle_L-LEC	-0.762223	-1.57765	-2.05737	-2.46734	-1.01093	-2.42281	-2.93761	-2.77666	-0.0813501	-0.021861	-0.560798	-0.401746	-0.58698	-0.238976	-1.1844	-1.12308	0.069526	1.04041	-0.294069	0.711067	-0.677566	-1.19248	-2.02507	-0.100205	-1.10164	-0.600885	-2.88721	-2.62368	-3.11109	-1.7554	-1.04953	-2.96917	-1.22268	-2.00019	-2.29046	-3.80638	-3.12687	-3.41952	-2.81	-1.90714	-0.102785	-0.784199	-1.51203	-2.25773	-2.19572	-2.1289	-1.76155	-2.00909
VIT_200s0265g00100	RLK-Pelle_L-LEC	-0.386757	0.527678	0.672267	0.458193	1.00761	-0.815222	-0.419664	-1.81562	0.963964	0.863484	-0.520353	-1.02152	-0.00833024	-1.59827	-1.31387	-0.109895	-1.19376	1.298	1.11067	1.46957	1.93519	1.02055	0.267772	-0.154969	0.398679	0.415159	1.58855	-1.57413	-1.40715	-1.12603	-0.659548	0.773923	-1.41864	0.310726	-1.04148	-0.890546	-1.07994	-0.663446	-0.570987	0.129604	-0.618233	-0.787314	-1.42067	-0.621808	-0.403691	-1.40431	0.94794	-0.0641995
VIT_217s0000g09170	RLK-Pelle_L-LEC	-1.93085	-1.32208	-0.487559	-1.48478	-0.764944	-2.20476	-1.04003	-0.951552	-0.409568	-0.492592	0.427378	-0.377546	-0.186062	-1.26689	-1.44069	-1.21011	-0.786001	0.748997	-0.844358	-0.0202225	0.595505	-0.951216	0.931108	-1.20201	-0.454596	-0.528017	0.164427	0.228896	-0.349647	-0.840158	-0.437431	-0.709874	-1.04024	-0.452222	-0.954927	-0.967225	-0.202986	-0.288929	-0.33469	-0.0428568	-0.255789	-0.515561	-0.686203	0.2904	-0.101041	-0.519396	0.439523	-0.824864
VIT_216s0098g00720	RLK-Pelle_L-LEC	2.07867	1.18159	2.5667	2.52821	2.48326	1.59447	1.58235	-0.767311	2.05613	2.25532	1.56911	2.80866	1.88549	2.53977	1.01979	-0.336081	2.15231	0.460753	0.499687	1.59693	1.29899	1.78275	0.0762999	2.21116	2.69883	2.36705	0.0963864	-0.983989	-0.857135	0.251255	-0.422851	0.9289	2.83128	2.8297	3.00266	1.53111	1.60327	-0.779905	-0.253948	0.0723636	2.45927	2.48424	1.93735	0.841638	-0.586828	-0.160507	0.0888249	3.02167
VIT_205s0029g00080	RLK-Pelle_L-LEC	-0.491275	0.27781	0.16008	0.225867	-0.24494	-0.492752	-0.574747	0.204774	1.54336	1.54855	0.221868	0.924683	0.178167	1.06991	-1.17055	-1.89401	0.236234	1.59693	-2.32498	-0.57738	-0.114829	-1.06998	1.12672	-1.45827	-0.0439873	0.121829	1.98338	-1.22677	-2.18047	-0.742032	2.38335	-0.214407	-0.506019	-1.25228	-2.00936	-3.05974	-2.55952	-2.35915	-0.473157	-0.0780582	0.278854	-1.27315	-1.72517	-2.49668	-0.273286	-1.39658	0.334093	-0.0613391
VIT_201s0011g03990	RLK-Pelle_LRK10L-2	-4.22224	-4.39915	-3.77259	-3.04371	-3.24579	-4.0491	-4.60919	-4.55131	-3.40584	-3.3331	-2.0948	-1.44193	-1.7035	-4.27853	-4.51623	-3.81226	-4.19167	-3.09957	-3.13963	-0.93972	-0.018725	-3.88911	-2.918	-4.92759	-4.43708	-2.55507	-3.29013	-4.11222	-4.28155	-4.38685	-4.25287	-2.36171	-4.36293	-3.25569	-3.39589	-2.54753	-4.50084	-2.33457	-3.7205	-3.5296	-4.06317	-3.79813	-3.68484	-4.06872	-3.30383	-4.0443	-2.82999	-3.89236
VIT_201s0011g03900	RLK-Pelle_LRK10L-2	-2.8425	-2.53842	-3.38983	-1.98044	-2.89215	-3.61341	-3.05347	-4.06952	-3.16252	-3.78803	-3.09933	-3.42686	-3.39439	-3.32117	-2.92161	-0.917964	-3.50415	-1.70471	-0.939184	-1.66914	-1.51276	-0.963778	-2.73535	-2.78161	-2.85413	-0.27901	-2.34412	-2.57797	-2.9473	-2.76101	-2.27344	-3.02624	-2.40459	-1.69639	-3.06429	0.434814	-1.4122	-0.77154	-2.85234	-3.1663	-2.61542	-3.02893	-3.3298	-2.72334	-3.33115	-4.04913	-3.48342	-3.58448
VIT_201s0011g03890	RLK-Pelle_LRK10L-2	-1.86983	-1.72088	-1.816	-1.25018	-1.02711	-2.06911	-2.88117	-3.27159	-0.00165213	-0.237013	0.684222	0.0688239	0.450025	-1.26658	-1.3318	-2.13769	-0.582614	-0.658076	-0.118011	1.12285	0.671595	-1.22244	-1.56484	-1.60712	-1.47929	-0.414025	-0.252058	-1.38195	-2.42958	-0.384666	-2.12046	-0.612592	-0.377261	0.643744	0.348926	-1.92857	-1.26856	-1.46	-1.85305	-1.48473	-0.0703456	0.729152	-0.571645	-0.895543	-1.8585	-1.98992	-0.644966	0.720358
VIT_217s0000g03330	RLK-Pelle_LRK10L-2	-1.56623	-1.47271	-1.13852	-1.10685	0.108383	-1.49297	-1.71424	-2.33024	0.25121	-0.0104481	0.471016	0.503806	0.410848	-3.48293	-2.64619	-1.86421	-1.0046	-2.54012	0.485664	1.22738	0.815942	-2.89808	-0.669648	-2.42836	-3.30406	-1.55875	-1.50895	-1.14884	-0.988395	-2.63154	-1.88589	-1.44197	-2.53852	-1.36498	-1.79153	-2.79317	-2.71065	-2.39321	-2.87238	-2.6572	-2.34254	-1.18393	-1.46608	-2.51877	-3.38378	-2.82967	-1.46959	-2.75988
VIT_214s0006g02660	RLK-Pelle_LRK10L-2	-2.77938	-2.35081	-2.42281	-2.13262	-1.35849	-2.27579	-3.05964	-1.69476	-2.28244	-2.20488	-1.90719	-2.00959	-2.3561	-4.16097	-3.57371	-3.93953	-2.7085	-3.28129	-4.19282	-2.29992	-1.81736	-4.20331	-3.9317	-2.72165	-2.6665	-3.49171	-4.03753	-4.16239	-3.95956	-4.42459	-4.39789	-2.79334	-3.2331	-2.5773	-2.73609	-4.45194	-2.60221	-3.24137	-2.33552	-3.41728	-2.17416	-0.877992	-0.21567	-1.35859	-1.44937	-1.12916	-1.86586	-3.86634
VIT_214s0006g02650	RLK-Pelle_LRK10L-2	-3.7602	-3.49895	-3.35158	-3.27379	-2.64703	-4.28309	-4.1508	-4.10352	-3.60568	-3.65212	-4.08473	-3.02244	-3.39108	-4.09349	-3.72227	-2.65585	-2.76794	-3.64376	-2.94261	-0.816744	-2.73438	-3.98344	-4.24956	-4.03511	-3.6632	-3.23656	-1.4715	-3.99375	-3.34447	-2.70553	-3.44004	-3.42668	-3.56588	-2.607	-3.53454	-3.48	-3.54185	-2.97332	-3.29566	-2.96331	-3.22007	-3.46405	-3.75149	-3.49064	-3.08141	-3.52804	-1.94788	-3.36732
VIT_214s0006g02630	RLK-Pelle_LRK10L-2	-3.5537	-2.09997	-2.48361	-1.92295	-2.55174	-3.88765	-2.70681	-4.1172	-2.76489	-3.29118	-3.08907	-2.79354	-3.35653	-4.07063	-4.25585	-1.94922	-3.70349	-1.80663	-2.11231	-0.589802	-0.819293	-2.42778	-2.67632	-3.3306	-2.85114	-2.00402	-3.44986	-3.68015	-2.41911	-3.23926	-3.42225	-3.15358	-3.25701	-2.16992	-2.78032	-0.618248	-0.86969	-0.721657	-2.44771	-3.36139	-2.35903	-2.78239	-3.30413	-2.12161	-1.68881	-3.11921	-3.83769	-3.76821
VIT_201s0011g04290	RLK-Pelle_LRK10L-2	-0.00138354	-0.0336298	-1.12672	-1.52764	0.50574	-1.23961	-1.97901	-0.720681	-0.409233	-0.392325	0.54228	0.194555	0.157294	-0.0715986	-1.26608	-1.66198	0.0745455	1.37483	-0.133084	0.00613275	0.7147	-1.41097	-0.328795	-0.447229	0.198493	0.0676589	-2.12619	-1.22608	-1.51183	0.589512	-0.504858	-1.18371	-0.123062	1.06001	1.32812	-0.194279	-1.04379	-2.79329	-1.72347	-2.38302	0.442046	1.01111	-0.244709	-0.209054	-1.3448	-1.45826	-1.95334	0.845181
VIT_201s0011g04280	RLK-Pelle_LRK10L-2	-0.00138354	-0.0336298	-1.12672	-1.52764	0.50574	-1.23961	-1.97901	-0.720681	-0.409233	-0.392325	0.54228	0.194555	0.157294	-0.0715986	-1.26608	-1.66198	0.0745455	1.37483	-0.133084	0.00613275	0.7147	-1.41097	-0.328795	-0.447229	0.198493	0.0676589	-2.12619	-1.22608	-1.51183	0.589512	-0.504858	-1.18371	-0.123062	1.06001	1.32812	-0.194279	-1.04379	-2.79329	-1.72347	-2.38302	0.442046	1.01111	-0.244709	-0.209054	-1.3448	-1.45826	-1.95334	0.845181
VIT_216s0022g01710	RLK-Pelle_LRK10L-2	-3.06414	-3.11276	-2.1823	-0.885608	-1.16947	-3.52042	-2.39723	-4.02023	-2.90725	-2.06092	-2.34651	-0.992691	-1.018	-3.27395	-3.15767	-2.00972	-2.37718	-3.64174	-2.15764	-0.983549	-0.454521	-1.35924	-3.76817	-3.66474	-3.72383	-0.894453	-2.90812	-1.96004	-2.79006	-3.45857	-2.45409	-4.04823	-3.37416	-2.68625	-2.97893	-0.5644	-1.92574	-1.38948	-2.92231	-3.78014	-2.59098	-2.2204	-2.37961	-1.95365	-2.70861	-2.72497	-3.02627	-3.19235
VIT_216s0022g01650	RLK-Pelle_LRK10L-2	-2.91046	-1.07205	2.01129	2.04679	1.58787	-2.3147	-0.0970615	-1.16838	-0.876106	-0.968063	-0.412902	0.366209	-0.290834	-2.47567	-2.09862	-3.2242	-1.5159	-4.45435	2.67583	2.83198	1.07556	-0.51157	-3.54985	-3.36267	-1.43849	-1.52432	0.437233	1.79319	0.147937	0.324937	3.17187	-2.38053	-0.616313	0.958168	1.38053	-2.06987	0.459413	-2.76832	-1.24806	-1.62679	-0.6909	0.903585	1.21556	0.563472	-0.578116	-0.572443	-1.30821	1.29554
VIT_216s0098g00420	RLK-Pelle_LRK10L-2	-1.48094	-0.767182	-0.563601	-1.21864	0.988062	-2.73907	-1.82567	-4.0712	0.425564	0.2697	-0.98345	0.310473	0.0639735	-0.366984	-0.128472	-0.536792	0.00257116	-1.11086	0.148231	1.12396	0.462383	-1.48381	-1.85748	-0.757762	-1.59334	-0.435933	-2.68284	-3.24804	-3.48117	-3.51194	-3.41539	-1.21461	-0.526404	-1.00751	-1.15429	-2.20979	-1.38749	-2.14354	-2.58926	-3.1032	0.728421	-0.249924	-0.459748	-0.261009	-1.32846	-1.20884	-2.05376	-1.16795
VIT_216s0098g00030	RLK-Pelle_LRK10L-2	-1.83785	-1.5226	-0.234645	0.707239	1.15668	-1.38087	-0.36441	-2.55179	-0.0801418	0.148055	-0.0984366	0.856888	0.522852	-1.44239	-1.85738	-1.44728	-0.687474	-2.47823	0.674779	1.73746	1.88027	-0.750867	-2.77288	-2.23618	-2.16687	-0.416659	-1.93521	-0.734306	-1.36935	-1.74205	0.150836	-2.49165	-1.31032	-0.237567	-0.662879	-1.31096	-1.62313	-1.41587	-2.11428	-3.10788	0.707127	0.119562	-0.406957	-0.480846	-1.18681	-1.1836	-2.25742	-0.621423
VIT_216s0022g01670	RLK-Pelle_LRK10L-2	-2.31218	-2.58242	0.438608	1.3477	-0.635964	-0.927676	-0.40583	-2.51161	-1.89529	-1.61622	-1.86197	-1.10351	-1.29547	-1.43671	-1.43694	-1.94274	-0.654067	-1.99352	-2.62239	0.445497	-0.176007	-1.89486	-2.57925	-2.17006	-2.32894	-2.34139	-2.30195	-1.2745	-1.97342	-1.31289	-1.56273	-1.69881	-1.58392	-2.17747	-1.75212	-2.97388	-2.39653	-2.61393	-1.8707	-2.14873	-1.47662	-1.07868	-0.866722	-1.19255	-1.17157	-1.58935	-1.75115	-1.36794
VIT_216s0098g00180	RLK-Pelle_LRK10L-2	-3.71174	-3.23689	-3.3997	-2.56618	-3.01555	-3.37494	-1.80952	-3.03841	-3.42518	-3.44215	-3.10302	-3.00072	-3.05863	-3.39304	-4.16674	-2.16505	-3.69792	-1.07916	-3.33397	-1.43987	0.181592	-2.43755	-3.82751	-3.00914	-2.85813	-0.981327	-1.94413	-3.64581	-3.13054	-3.1822	-3.69563	-2.8508	-3.473	-1.9512	-2.56178	-0.621422	-0.933375	-0.109863	-1.67847	-2.79408	-2.01844	-2.86469	-3.27378	-1.54092	-1.15695	-2.17478	-3.04514	-2.71042
VIT_200s2588g00010	RLK-Pelle_LRK10L-2	-1.02801	-0.385481	-1.14013	-0.345605	0.737333	-1.63237	-1.13225	-0.264352	-0.129505	0.527439	0.360274	1.65479	1.74934	-1.13027	-1.81036	-2.19037	0.191828	-2.39363	0.163563	2.3386	2.45279	-0.704488	-1.46401	-2.00363	-1.41494	0.391755	1.11424	-1.87585	-2.20575	-3.90428	-2.83902	-1.38147	-1.43823	0.823914	-0.233318	-2.62696	-1.12416	-1.63232	-1.13482	-1.8411	1.18708	0.688315	0.487167	0.348751	0.0130231	0.0458917	-0.78747	-0.554064
VIT_216s0148g00360	RLK-Pelle_LRK10L-2	-3.67335	-3.31854	-2.6354	-1.38099	-3.40446	-3.37577	-2.6236	-3.93733	-3.5158	-3.35752	-2.48362	-1.87664	-1.97531	-2.96724	-3.42317	-2.87748	-3.59707	-1.76558	-3.41429	-0.282867	0.0208231	-4.04271	-1.58793	-3.67705	-3.80053	-4.06957	0.451329	-0.269349	-0.232035	-3.60216	-2.69481	-3.12251	-3.82127	-2.37441	-2.56839	-3.30326	-1.98355	0.892368	1.53964	0.993606	-2.97998	-2.06411	-2.26316	-0.626416	1.44007	1.69284	0.701762	-3.20158
VIT_216s0148g00290	RLK-Pelle_LRK10L-2	-3.25228	-2.67304	-1.81075	-1.11098	-3.05454	-3.1448	-2.71308	-3.78857	-2.68118	-2.79203	-1.92412	-1.39184	-1.45984	-2.3895	-3.03729	-2.70289	-3.29853	-1.79792	-2.68074	-0.231378	0.494536	-4.26513	-0.185352	-2.80102	-3.07609	-4.0029	0.642596	-0.109146	-0.03314	-2.74363	-1.84756	-2.29245	-2.9	-2.27834	-2.10662	-4.15432	-2.72485	1.1155	2.10356	1.67988	-1.80906	-2.01269	-2.0801	-0.478858	1.76753	2.08355	1.09707	-3.16406
VIT_200s0258g00140	RLK-Pelle_LRK10L-2	-4.29803	-4.76534	-3.53736	-1.81026	-4.01104	-4.10997	-3.44776	-4.68045	-4.10904	-3.67372	-3.19573	-2.74786	-2.81271	-4.00072	-4.23923	-3.61368	-4.61332	-3.72626	-3.63098	-2.70296	-2.67434	-4.41187	-2.85974	-4.08061	-4.24705	-4.20676	-0.368404	-1.00606	-0.840126	-4.39141	-3.65571	-3.45011	-4.3502	-3.46483	-3.668	-3.93022	-3.86731	0.449169	0.943978	-0.114104	-4.9231	-3.19302	-3.02397	-1.98382	1.06343	1.26917	-0.0784213	-4.50691
VIT_216s0148g00120	RLK-Pelle_LRK10L-2	-1.7909	-1.86231	0.42933	0.410911	1.43777	-1.19108	-2.23312	-3.32028	1.03133	1.66264	1.64707	2.43441	2.51461	-1.38498	-1.98495	-3.06167	-0.340007	-3.36794	-0.0430146	2.32288	2.64846	-0.776975	-2.17422	-2.49888	-1.56305	0.241	0.470364	-3.2518	-2.90271	-3.91149	-3.27785	-1.4882	-2.20221	-1.14121	-0.9045	-3.89328	-1.28042	-2.91447	-2.3368	-2.5593	-0.668359	0.492511	-0.0800885	-0.556736	-1.14845	-1.01519	-1.15962	-1.71601
VIT_216s0148g00070	RLK-Pelle_LRK10L-2	-4.23117	-4.31914	-3.73289	-2.92773	-2.54062	-3.76054	-2.90273	-4.1486	-3.26883	-2.92151	-2.68766	-2.47798	-1.33244	-4.27875	-4.64249	-3.90172	-3.95953	-3.20024	-3.88202	0.911712	-2.14019	-3.17301	-3.49252	-4.53167	-4.53696	-1.3458	-3.65931	-4.00423	-3.71191	-4.26968	-4.49517	-4.443	-4.18358	-4.15458	-3.67332	-1.99811	-3.14213	-0.814752	-3.16978	-3.45214	-2.69784	-2.73974	-3.73042	-2.76265	-2.84483	-3.98634	-4.25937	-3.953
VIT_216s0050g02700	RLK-Pelle_LRK10L-2	-1.05814	-1.28749	0.540635	0.47655	1.60306	-1.08195	-2.28104	-3.09366	0.745948	1.41771	1.26367	2.24255	2.34576	-1.10072	-1.71338	-2.69471	-0.110335	-3.34711	0.527041	2.59926	2.35607	-0.869671	-1.71693	-1.65337	-1.01936	0.310827	0.263139	-2.73653	-2.37738	-4.05138	-3.23596	-1.5429	-1.74245	-1.45337	-1.10951	-4.06622	-2.81105	-3.66318	-2.82497	-2.61445	-0.976197	0.168915	-0.320815	-1.16333	-1.7438	-1.53245	-1.31903	-1.43777
VIT_200s0425g00040	RLK-Pelle_LRK10L-2	-1.47502	-1.12135	0.611338	0.653576	1.4705	-0.572455	-1.19073	-1.28526	0.750553	1.45813	1.26827	2.17635	2.27737	-0.480676	-1.66603	-2.66548	-0.0539404	-0.231292	0.224319	2.4715	2.44331	-0.924165	-0.858945	-1.90305	-1.32238	0.313127	0.553363	-1.14434	-0.727944	-2.39204	-2.14359	-1.68227	-1.48674	-1.13525	-0.64956	-2.45731	-0.977255	-0.836876	-0.315523	-0.790841	-0.565858	0.191798	-0.138913	-0.242165	-0.32405	-0.0728716	-0.543278	-1.11684
VIT_216s0148g00020	RLK-Pelle_LRK10L-2	-3.76884	-4.38276	-3.40025	-2.59285	-3.38523	-3.88107	-4.56656	-4.49517	-1.20458	-0.947055	-1.05225	-0.710613	-0.703495	-3.5575	-4.19565	-2.94546	-3.67704	-2.97603	-3.11186	-2.27936	-1.78293	-2.45168	-3.06517	-3.88103	-3.47966	-2.02896	-1.8112	-4.17017	-3.74621	-4.30176	-4.22624	-3.02527	-4.60972	-2.88124	-3.19083	-2.33447	-3.54501	-2.01256	-3.72404	-3.59164	-2.75906	-2.22999	-2.66747	-3.20114	-3.24472	-3.62535	-3.59648	-3.01205
VIT_200s0294g00090	RLK-Pelle_LRK10L-2	-5.24993	-5.09038	-4.72944	-4.4146	-4.19472	-5.47432	-5.12686	-5.50698	-4.77116	-3.84873	-3.63437	-2.16181	-1.84962	-4.99723	-5.17283	-4.51903	-4.76355	-5.58073	-5.0333	-2.25681	-3.01524	-4.90935	-4.29449	-5.32229	-5.11555	-5.01775	-5.23864	-5.33312	-5.23634	-5.20002	-4.83993	-5.71422	-4.74684	-5.04254	-4.58127	-5.4015	-5.07371	-4.57107	-5.17441	-5.11412	-5.19007	-3.65372	-4.04695	-5.11123	-4.63618	-4.20666	-4.54811	-5.47626
VIT_216s0148g00280	RLK-Pelle_LRK10L-2	-2.57425	-2.79077	-0.654082	-0.407551	0.354375	-2.43143	-3.72204	-4.40266	-0.585446	0.268167	0.183895	1.21976	1.30202	-2.49064	-2.86333	-4.50319	-1.45145	-3.60648	-1.13101	1.29726	0.874741	-1.80078	-3.11571	-3.82639	-3.01579	-0.67105	-1.10592	-4.23821	-3.96084	-4.95863	-4.34992	-3.48341	-2.89145	-3.2358	-2.51738	-4.01839	-4.21091	-4.26425	-4.37824	-3.98546	-1.68307	-0.552253	-0.799375	-2.96834	-3.14233	-3.42413	-2.87761	-2.59101
VIT_216s0098g00080	RLK-Pelle_LRK10L-2	-2.11252	-1.94179	0.396135	0.435662	1.28934	-1.32044	-2.73874	-2.81561	0.624083	1.30462	1.10618	2.07078	2.129	-1.7227	-1.9736	-3.33475	-0.421554	-3.8632	0.140894	2.19853	1.67633	-1.03371	-2.26888	-2.79729	-2.05849	0.10826	0.150567	-3.22358	-2.92972	-4.19849	-3.75125	-2.70718	-2.6196	-1.45775	-1.22315	-3.92632	-2.90023	-4.16248	-3.6659	-3.26363	-1.01067	-0.103594	-0.501086	-1.91913	-2.49659	-2.39534	-1.87336	-1.9891
VIT_216s0148g00220	RLK-Pelle_LRK10L-2	-4.80796	-4.93595	-4.57436	-3.66299	-1.55909	-3.65393	-4.06977	-4.08336	-4.07966	-3.30632	-2.68434	-2.23406	-2.22782	-3.53515	-4.14401	-4.34773	-2.95143	-4.81677	-4.71708	-2.25971	-2.98523	-4.40391	-4.54683	-4.80302	-4.88259	-3.10871	-4.70932	-4.24501	-3.6896	-5.03562	-5.16802	-5.26253	-4.72749	-4.81048	-4.15834	-4.92802	-4.72412	-5.01902	-4.19777	-4.84993	-3.86844	-3.78279	-3.61424	-4.28902	-3.55147	-3.78857	-4.10688	-4.48234
VIT_200s1830g00010	RLK-Pelle_LRK10L-2	-3.03644	-3.3581	-1.14495	-0.875561	-0.806406	-3.29254	-3.01242	-3.62492	-1.3077	-1.46615	-2.05384	0.3616	-0.221353	-3.91175	-3.1685	-3.04966	-2.99111	-3.75012	-0.409155	2.42037	3.04392	-2.40484	-3.52522	-3.45084	-3.8391	-0.923665	-2.25582	-4.71528	-4.59962	-4.14795	-3.15314	-3.67236	-2.68179	-1.9238	-1.93074	-1.67407	-3.47352	-2.86516	-3.00626	-3.91574	-2.06941	-0.506934	-0.983676	-2.30017	-2.98222	-2.19564	-3.4756	-2.90656
VIT_200s0388g00090	RLK-Pelle_LRK10L-2	-2.59494	-2.67485	-0.552238	-0.0694405	0.0651212	-1.5985	-1.50293	-1.51795	-0.56316	-0.67891	-0.923356	0.886529	0.460108	-1.59198	-2.19473	-2.11354	-1.57493	-1.2882	-0.641211	2.76971	2.55245	-1.71081	-2.6377	-2.71595	-2.65628	-0.378614	-0.845112	-1.39014	-1.24287	-2.89307	-2.28349	-1.95773	-2.25151	-1.53213	-1.86329	-1.53709	-2.37057	-0.446432	-0.235808	-1.81843	-1.48101	-0.406148	-0.693763	-0.691704	-0.369851	-0.203348	-1.09434	-1.96569
VIT_200s0388g00020	RLK-Pelle_LRK10L-2	-2.90002	-2.78348	-0.625261	-0.204914	0.00622355	-1.86695	-1.68534	-2.16642	-0.515589	-0.742806	-0.920611	0.738696	0.309245	-2.07353	-2.50192	-2.28133	-1.83553	-1.56924	-0.231334	2.83448	2.50603	-1.75434	-2.81709	-2.74519	-2.55389	-0.4284	-1.08645	-1.75772	-1.51538	-3.21392	-2.24058	-2.67994	-2.05573	-1.63462	-1.73821	-1.47175	-2.6558	-0.730078	-0.913079	-2.16335	-1.68352	-0.462645	-0.772936	-1.12461	-0.875712	-0.635646	-1.70492	-2.09548
VIT_216s0098g00400	RLK-Pelle_LRK10L-2	1.25676	-0.401871	-1.14772	-1.34267	-1.8786	-1.634	-3.55289	-3.66338	-0.771757	-0.799646	-3.28804	-3.15295	-3.25363	-2.09557	-0.467147	0.0829496	-2.76718	-1.79217	-0.710954	-0.986284	-0.651947	0.930984	-3.29641	0.410363	0.783961	-0.677697	-2.77266	-3.66254	-4.04654	-2.97776	-3.55591	-1.00797	-2.42603	-1.53078	-2.78474	-0.0347504	-1.88405	-0.760161	-2.52334	-3.2485	-1.73633	-2.33021	-2.6915	-2.5502	-2.45987	-3.1325	-3.39358	-2.23252
VIT_216s0098g00240	RLK-Pelle_LRK10L-2	-1.14084	-1.64143	-1.0901	-1.50753	-1.54874	-1.15914	-1.43533	-0.416599	-1.82632	-1.73046	-0.838666	-0.82079	-0.960463	0.247052	-1.42115	-2.27539	-1.92519	0.57052	-1.61857	-2.53389	-0.673941	-2.48672	0.163365	-1.38232	-1.71387	-2.39912	-0.157246	-0.246225	0.291066	-1.60068	-1.55918	-1.03873	-1.60066	-1.5741	-0.958011	-1.87217	-0.420093	-0.363663	0.499729	0.530612	-1.91521	-1.01036	-0.294988	-0.111813	0.239283	0.430959	0.43576	-1.25868
VIT_216s0098g00200	RLK-Pelle_LRK10L-2	-0.321398	-1.05186	-1.57176	-1.24009	-0.260382	-1.15238	-1.82182	-2.30054	-0.0932337	0.137072	0.349291	0.179507	0.371754	0.184826	-1.35162	-0.969561	-0.436336	-0.247608	-1.52371	0.262986	0.458195	-1.32004	0.272526	-0.955482	-0.755622	0.279805	0.475882	0.123951	-0.454949	-2.19858	-2.40364	-0.337696	-0.964113	-0.659568	-0.576344	-1.77785	-0.750176	-1.25268	-0.417992	0.635007	-0.0513374	0.197243	0.259917	0.216138	0.135209	0.220245	0.956515	-0.13908
VIT_216s0013g01370	RLK-Pelle_LRK10L-2	-2.31438	-3.03553	-2.51178	-1.09188	0.205281	-2.32259	-1.00731	-2.55	-2.40907	-1.53034	-0.749707	-0.585343	-0.432294	-1.80033	-2.55101	-3.43266	-0.724858	-1.60463	-2.16018	0.722241	1.14508	-1.32681	-3.16116	-2.79033	-2.79095	-0.00498677	-1.47041	-2.13638	-2.45168	-3.98076	-4.00031	-2.40764	-2.39322	-2.54361	-3.01188	-2.47209	-4.07121	-1.50941	-2.46131	-2.86989	-1.57046	-1.40057	-1.23411	-1.62687	-1.54286	-1.33678	-1.97141	-1.53782
VIT_216s0013g01170	RLK-Pelle_LRK10L-2	-3.12864	-3.52317	-3.29517	-1.64039	-0.559169	-2.7147	-1.32822	-3.04616	-3.2363	-2.38463	-1.62215	-1.45817	-1.29723	-2.25513	-3.08114	-3.19005	-1.61566	-2.9442	-3.0826	0.428365	-0.32839	-1.68444	-2.93883	-3.10535	-3.19701	-0.702834	-2.27076	-2.19863	-2.10432	-3.76298	-3.69398	-3.36587	-2.24752	-3.1687	-3.65281	-3.81398	-3.86599	-2.76848	-2.97223	-3.32509	-3.37513	-2.55714	-2.14802	-3.17384	-2.01732	-1.9822	-2.51136	-1.87557
VIT_216s0013g01230	RLK-Pelle_LRK10L-2	-4.43718	-3.18307	-3.38977	-3.64016	-3.40657	-3.69026	-1.75768	-3.32805	-3.53447	-3.57199	-3.90132	-3.62275	-3.74542	-3.67043	-4.21677	-2.41977	-3.96935	-0.747967	-3.73984	-2.43554	0.204186	-3.72896	-1.86733	-3.24546	-3.01676	-3.97726	-2.32151	-3.3321	-3.36823	-3.13912	-3.27237	-2.5472	-3.62464	-2.55319	-2.49574	-3.08396	-0.333958	-0.862187	-1.62642	-3.3188	-1.936	-2.17805	-2.76372	-1.04269	-0.875113	-2.41115	-3.42887	-2.81333
VIT_216s0013g01190	RLK-Pelle_LRK10L-2	-4.60245	-5.43295	-5.19929	-4.97767	-4.53562	-5.29508	-3.20426	-4.86367	-4.97071	-4.93534	-5.57854	-5.63614	-5.56375	-5.42003	-5.62487	-4.53867	-5.11581	-5.58068	-4.53905	-4.69133	-3.50081	-4.84619	-4.91002	-5.19473	-5.16879	-3.95111	-5.03235	-5.27333	-5.52409	-5.20324	-5.23776	-5.21374	-5.10269	-4.67756	-5.15543	-3.37759	-5.52225	-4.87968	-5.39365	-5.26879	-4.7924	-5.26695	-5.34141	-5.39246	-4.8372	-5.22716	-5.39961	-5.03114
VIT_216s0013g01200	RLK-Pelle_LRK10L-2	-4.75353	-4.50216	-4.48062	-3.44591	-3.86248	-4.14231	-3.09222	-4.29025	-4.43639	-4.57534	-4.2223	-3.64542	-3.60672	-4.37878	-4.54666	-3.93164	-4.32433	-3.36011	-5.33248	-2.94037	-1.38989	-3.88141	-3.30977	-4.38078	-4.27305	-3.71843	-4.3177	-4.2897	-3.90659	-4.76413	-4.35514	-4.49686	-3.42328	-4.24777	-4.09423	-3.44262	-3.09645	-1.28736	-3.45512	-3.60281	-3.84592	-4.01783	-3.95549	-2.8501	-2.28645	-3.5101	-4.33221	-4.16112
VIT_216s0013g01320	RLK-Pelle_LRK10L-2	-4.90003	-5.01698	-4.91846	-4.69989	-3.71558	-5.15199	-3.26073	-5.15458	-4.32135	-4.44109	-4.42973	-4.28145	-4.00215	-4.54091	-4.54289	-4.50206	-4.31493	-4.60916	-4.57941	-2.9006	-3.68315	-4.70755	-4.62279	-5.11109	-4.82765	-4.12799	-5.09408	-4.85699	-4.67333	-4.77819	-5.11456	-4.47659	-4.94744	-4.32648	-4.33809	-4.15907	-4.1136	-4.27569	-5.03782	-4.99036	-4.42276	-4.40678	-4.80313	-4.22973	-4.27347	-4.90168	-5.2133	-4.47866
VIT_216s0050g02030	RLK-Pelle_LRK10L-2	-4.07358	-3.59261	-4.1895	-2.91731	-2.82245	-3.73701	-2.39342	-3.71918	-3.44082	-3.13478	-2.8593	-2.75319	-2.64201	-3.37075	-3.57603	-3.49058	-2.80817	-1.62469	-4.02915	-1.82107	-0.401571	-2.68202	-2.98958	-4.0103	-3.63168	-1.92522	-2.19703	-2.7341	-2.82127	-3.82144	-3.94647	-2.8987	-3.37424	-2.7049	-3.25145	-2.42172	-1.88344	-1.6211	-1.83337	-2.47402	-2.1998	-2.16958	-2.41571	-1.63171	-1.46446	-2.30087	-2.76228	-3.0773
VIT_216s0050g02020	RLK-Pelle_LRK10L-2	-3.66818	-4.43215	-4.14634	-2.94952	-1.7924	-3.81314	-3.42142	-4.63659	-3.07454	-2.27285	-1.87223	-1.60158	-1.5914	-2.28262	-2.79802	-3.6824	-1.88016	-3.72175	-4.42717	-1.22757	-0.991829	-2.15732	-3.4024	-4.39199	-4.12006	-1.79728	-1.57797	-2.19193	-2.48945	-4.43957	-4.84896	-3.56264	-3.60018	-4.3818	-3.86879	-4.19665	-5.10687	-4.057	-4.05231	-4.13854	-2.98971	-3.09673	-3.21547	-2.65351	-2.63265	-1.93167	-2.28347	-2.1442
VIT_216s0050g01720	RLK-Pelle_LRK10L-2	-1.34464	-1.31335	-1.81648	-1.35562	0.665837	-2.57463	-2.65529	-4.2973	-1.06309	-1.35701	-0.151424	-0.130298	-0.223207	-1.46354	-2.64215	-2.46533	-1.09824	-0.920606	-0.336256	1.44103	1.32038	-1.54962	-1.5976	-1.06037	-1.29759	-0.263974	-1.88566	-3.21137	-3.57762	-4.60776	-5.5335	-1.65282	-1.7369	-1.66659	-2.5427	-4.3904	-3.44716	-3.98523	-3.36418	-3.92136	-1.38569	-1.19182	-1.14871	-2.05984	-2.42486	-1.91335	-2.54208	-1.23623
VIT_216s0050g01700	RLK-Pelle_LRK10L-2	-1.12957	-1.60628	-0.803253	-0.794556	0.148913	-2.63325	-1.24966	-3.96695	0.974967	0.978393	1.09003	1.40331	1.26792	0.0552416	-1.58077	-1.22693	0.167443	-0.343983	-0.36792	1.27167	1.44615	-0.852184	0.778226	-1.53654	-1.01483	0.466131	0.7201	-1.41136	-2.48531	-3.25415	-3.59857	-1.17446	-0.134137	0.41887	0.222965	-1.71857	-0.38033	-1.41784	-0.504113	-0.443909	0.785063	0.760845	0.473947	0.333056	0.112073	0.0302486	0.185003	0.707706
VIT_216s0148g00180	RLK-Pelle_LRK10L-2	-2.19481	-2.10226	-1.40553	-1.28311	-0.761517	-3.07618	-1.88206	-2.13198	-0.91357	-0.532007	-0.472877	0.245205	0.294193	-3.06105	-3.3337	-3.93683	-1.44524	-3.24593	-0.5082	1.25863	1.097	-2.10182	-2.99214	-3.1794	-2.40241	-0.367563	-1.84404	-3.24126	-2.86247	-4.90397	-4.0261	-3.20966	-3.41439	-0.669982	-1.07082	-2.31487	-0.875319	-1.09264	-0.40573	-1.51838	-0.621656	1.09129	1.42667	0.906174	0.809465	1.10249	-0.547784	-3.04501
VIT_216s0050g02740	RLK-Pelle_LRK10L-2	-2.42353	-2.03623	-1.17451	-1.12783	-0.754613	-3.26491	-2.22567	-2.41311	-0.776713	-0.515138	-0.451316	0.580197	0.622758	-3.06986	-3.13067	-3.06586	-1.19481	-3.00699	-0.231693	1.6004	1.18645	-2.55513	-2.4733	-3.49533	-3.04297	-0.621959	-2.06187	-2.52659	-2.5164	-3.76697	-3.61761	-2.46435	-2.81007	-0.807505	-1.31475	-2.40785	-1.03905	-1.66453	-0.475449	-1.65692	-0.22168	0.707104	1.12338	0.806295	0.619	0.951508	-0.406324	-3.01837
VIT_216s0148g00230	RLK-Pelle_LRK10L-2	-4.70039	-4.5406	-4.54383	-4.57104	-3.22972	-4.15551	-3.41968	-3.62742	-4.48722	-4.62746	-4.67184	-4.85088	-4.49107	-3.95782	-4.11412	-5.22618	-3.85501	-4.24403	-4.62098	-4.54877	-1.56796	-4.66662	-4.59818	-5.07063	-5.12637	-4.49896	-4.81013	-3.65368	-4.08674	-4.64946	-4.74454	-4.2373	-4.63841	-3.15643	-5.00076	-4.64831	-4.62417	-4.41614	-4.72029	-4.52545	-2.27284	-4.72859	-4.38895	-4.22683	-4.29459	-4.62928	-4.58715	-4.31833
VIT_216s0148g00150	RLK-Pelle_LRK10L-2	-2.42019	-1.7065	-2.53556	-1.38525	-0.740665	-2.46103	-1.53503	-0.959932	-1.87514	-1.07541	-0.735201	0.126263	0.320509	-2.43067	-2.72991	-1.69763	-1.30643	-1.41882	-1.8032	1.09963	1.91536	-1.9409	-2.49068	-2.63303	-2.47812	-0.77066	-0.616506	-1.94798	-1.9919	-3.00069	-2.71443	-2.09206	-2.85586	-1.76877	-2.47674	-2.0588	-1.27602	-0.799636	-0.688002	-1.66951	-0.295007	-0.604511	-0.587101	-0.0642251	0.0180113	-0.17058	-1.3545	-2.31117
VIT_216s0098g00150	RLK-Pelle_LRK10L-2	-1.47138	-1.4751	-2.56585	-1.67019	-2.86961	-2.85864	-3.96072	-3.17757	-1.67401	-1.8836	-2.39813	-1.49672	-1.79915	-2.28427	-2.63702	-1.10019	-1.76537	-2.20204	-0.66409	-0.882946	-0.94427	-0.411821	-2.95879	-0.725179	-0.0153688	1.55066	-1.24674	-3.27423	-3.44103	-2.62345	-2.50495	-1.21253	-1.18177	-1.16207	-1.59273	-0.48634	-1.49552	-0.157112	-3.23723	-3.32936	-1.20608	-1.99041	-3.11146	-2.68469	-2.88812	-3.62547	-3.87151	-1.28234
VIT_216s0148g00260	RLK-Pelle_LRK10L-2	-2.0261	-2.69131	-2.17068	-1.11594	-0.471003	-2.55809	-2.21619	-1.69405	-1.36952	-1.01308	-0.701456	0.236283	0.427832	-2.51038	-2.55404	-2.74645	-1.31394	-2.6982	-1.32729	0.88163	0.814588	-1.21309	-4.23292	-3.26933	-2.87002	-0.265	-1.91395	-2.64598	-2.65123	-4.09214	-3.31174	-2.80399	-3.71118	-1.98017	-2.02517	-2.60451	-1.34156	-1.30167	-0.938581	-2.30716	-1.05758	-0.377929	0.109943	0.0213693	-0.118341	0.178425	-0.947008	-2.62341
VIT_200s0294g00070	RLK-Pelle_LRK10L-2	-2.40497	-2.41914	-1.61489	-0.708632	-0.618463	-2.12329	-2.01673	-1.15749	-1.13908	-0.726939	-0.392133	0.361524	0.528815	-1.47241	-2.9315	-3.65429	-1.08217	-4.12947	-0.90446	0.896029	0.70683	-2.07076	-4.42922	-3.6949	-3.44585	-0.330049	-1.68599	-1.91389	-1.66555	-3.71675	-3.62185	-4.09708	-3.01537	-2.12899	-1.6467	-3.35972	-1.63868	-0.909854	-0.521961	-1.37914	-0.676547	-0.0996295	0.573253	0.486819	0.549611	0.810077	-0.241261	-2.03927
VIT_200s0258g00040	RLK-Pelle_LRK10L-2	-3.90464	-4.10277	-2.66948	-2.78343	-2.07217	-4.7531	-3.6653	-4.77182	-2.24603	-1.70989	-1.5578	-0.807532	-0.670634	-4.31346	-4.77437	-5.19608	-2.72467	-5.08558	-2.19886	-0.456787	-0.396463	-4.49565	-4.49625	-4.96853	-4.96238	-2.36924	-5.26753	-5.10169	-4.67485	-5.359	-4.76991	-5.53003	-4.50388	-2.58024	-2.54543	-4.58535	-2.74055	-2.54623	-1.45568	-2.77659	-2.01407	0.038827	0.543453	0.0839344	-0.215178	0.281122	-1.16024	-4.97779
VIT_200s1467g00010	RLK-Pelle_LRK10L-2	-2.24791	-2.1081	-1.30982	-0.96215	-0.492069	-2.68893	-2.29667	-1.33449	-0.786568	-0.482714	-0.239631	0.602846	0.753332	-2.10329	-3.14542	-4.65922	-1.03314	-3.96624	-0.243294	1.28895	1.27805	-2.08361	-4.09543	-4.08833	-3.25024	-0.302072	-1.33032	-2.61387	-2.19566	-5.1636	-4.7084	-3.9112	-3.40204	-1.19972	-1.23546	-3.98834	-1.18252	-1.26085	-0.413067	-1.9969	-0.864474	0.00174856	0.682564	0.784	0.705611	0.891421	-0.411261	-2.03752
VIT_216s0148g00140	RLK-Pelle_LRK10L-2	-4.62968	-4.40765	-4.67294	-3.83426	-4.7082	-4.95183	-4.58653	-4.10065	-4.61422	-4.41872	-4.83301	-4.24737	-4.33656	-4.99682	-4.97281	-4.14335	-4.58983	-3.64027	-2.46782	-3.67687	-3.87973	-3.38595	-3.34216	-4.76677	-4.42117	-3.1464	-3.83704	-4.1268	-4.55752	-4.59071	-4.72796	-4.77676	-4.8763	-4.66019	-4.48091	-2.07676	-3.73121	-3.4051	-4.52594	-4.33861	-4.204	-4.23996	-4.34476	-4.08386	-4.48618	-4.77522	-4.76426	-4.90766
VIT_216s0148g00050	RLK-Pelle_LRK10L-2	-0.942755	-0.317418	-1.23133	-0.557097	0.207163	-1.8428	-1.71325	-0.257112	-0.296393	0.385898	-0.157894	1.60366	1.68388	-1.68666	-1.99198	-2.21037	-0.0055782	-3.99124	-0.266475	2.19789	2.38757	-1.19943	-2.23947	-2.49598	-2.15206	-0.0507594	0.991358	-1.98727	-2.21247	-3.96243	-2.86146	-1.52226	-2.52066	0.265605	-0.896745	-2.83096	-2.23712	-1.12487	-1.59781	-3.149	1.15111	0.351553	0.110747	-0.0800429	-0.428782	-0.458487	-1.48529	-1.34834
VIT_216s0148g00330	RLK-Pelle_LRK10L-2	-1.66494	-0.891166	-1.31244	-0.580108	0.115609	-2.04739	-1.46795	-0.450967	-0.49464	0.140044	-0.231608	1.04985	1.15449	-1.71946	-2.33244	-2.20958	-0.257194	-2.90799	-0.966249	1.61892	1.98336	-1.27658	-2.08501	-2.17461	-1.79932	-0.0379465	0.391302	-1.51397	-1.6361	-3.60249	-2.63758	-2.10877	-1.75403	-0.245368	-1.19567	-2.7293	-1.60941	-0.94464	-0.0174522	-0.448582	0.600882	0.310648	0.227497	0.302027	0.422088	0.787364	-0.251552	-1.42195
VIT_200s0424g00010	RLK-Pelle_LRK10L-2	-0.715561	-1.23898	-0.620239	-0.902527	0.068841	-2.19847	-2.42493	-1.29058	0.523537	1.17343	-0.162044	2.00182	2.14774	-1.45129	-2.12182	-1.52368	-0.277801	-2.8677	0.400845	2.8142	2.38419	-1.3575	-1.1633	-2.43062	-2.47928	0.303228	0.168364	-3.03926	-3.26479	-3.5185	-3.43475	-2.25396	-1.73179	1.00271	-0.232535	-1.87783	-1.13723	-1.20478	-1.54909	-2.75918	1.30867	1.04718	0.6837	-0.298723	-0.66469	-0.253385	-1.77042	-0.633727
VIT_200s2254g00010	RLK-Pelle_LRK10L-2	-0.945054	-0.411151	-1.0753	-0.564329	0.116412	-1.99644	-1.4848	-0.216363	-0.0638415	0.594027	-0.0320036	1.47072	1.6633	-1.49723	-2.08959	-2.98067	-0.0119161	-4.20273	-0.0256253	2.18512	2.27546	-1.08373	-2.1814	-2.07911	-1.75385	0.225991	1.00687	-2.2635	-2.38529	-4.07815	-2.92932	-1.83772	-1.43394	0.230611	-0.74692	-3.38594	-2.31351	-1.85672	-1.4209	-2.68283	1.43742	0.70334	0.591054	-0.0131489	-0.540967	-0.11453	-1.18732	-0.720335
VIT_200s0258g00090	RLK-Pelle_LRK10L-2	-0.46325	-0.34482	-0.694712	-0.16487	0.849656	-1.41565	-1.04292	0.00565421	0.242381	0.863948	0.415496	1.91026	2.05366	-0.951278	-1.77573	-2.23294	0.264576	-2.43585	0.183086	2.43814	2.62367	-0.78802	-1.39	-1.79364	-1.41778	0.647292	1.35196	-1.86908	-1.80605	-3.94618	-2.66895	-1.16548	-1.39307	0.443767	-0.355512	-2.75038	-1.3608	-0.893477	-0.966018	-2.04819	1.41646	1.0204	0.862632	0.311313	-0.0780504	0.0737793	-0.886219	-0.383165
VIT_216s0098g00110	RLK-Pelle_LRK10L-2	-2.63248	-2.37724	-2.34368	-2.79327	-2.07834	-4.0133	-3.47119	-2.67507	-2.10642	-1.81975	-1.8799	-1.48163	-1.35962	-3.97254	-3.66078	-3.45335	-2.13521	-3.85802	-1.80457	0.0142167	-1.03279	-2.82421	-3.35279	-3.30533	-2.74042	-1.63307	-2.31835	-4.21951	-3.95005	-4.1851	-3.79689	-4.17878	-3.03899	-2.22678	-2.63386	-3.88205	-2.46742	-2.74063	-2.13061	-2.81049	-1.67954	-0.763038	-0.177806	-0.720635	-1.00517	-0.320277	-2.21158	-3.53203
VIT_216s0098g00010	RLK-Pelle_LRK10L-2	-1.88492	-1.95649	-2.93072	-2.50198	-1.40087	-3.37511	-3.45457	-1.57905	-2.11845	-1.27688	-2.05546	-0.48208	-0.468141	-2.88275	-2.84197	-2.50646	-2.01447	-3.87402	-2.32293	0.222159	0.173381	-1.66955	-3.523	-2.83926	-2.10341	-1.16295	0.0724801	-3.39676	-3.78012	-4.51015	-4.46448	-2.90223	-3.32455	-2.26779	-3.14334	-2.82936	-2.86095	-2.85143	-3.2759	-4.084	-1.85529	-2.23467	-2.07628	-2.3362	-2.13322	-2.1445	-3.48701	-3.08781
VIT_216s0022g01640	RLK-Pelle_LRK10L-2	-3.06305	-2.90804	-1.58458	-1.51943	-0.795571	-2.9206	-3.73944	-4.13582	-2.59775	-2.37684	-3.09224	-2.66976	-2.8532	-2.74551	-2.88403	-1.62467	-2.58481	-3.48528	1.05374	1.65013	-1.12621	-2.72768	-4.56124	-3.1731	-3.68307	-1.72055	-3.13958	-2.48501	-3.61294	-3.35099	-0.646381	-3.35656	-2.51742	-1.92434	-1.86905	-2.01067	-2.29238	-2.08467	-3.45868	-4.03393	-1.70991	-2.46716	-2.06683	-2.81344	-2.66801	-3.35125	-3.24788	-1.61261
VIT_216s0050g02060	RLK-Pelle_LRK10L-2	-4.532	-5.19477	-4.09682	-2.79113	-2.24432	-3.97861	-3.46952	-5.02238	-3.48919	-2.60043	-1.29733	-1.24889	-1.31973	-2.27017	-4.35447	-5.22217	-2.62555	-4.11646	-4.93661	-1.12128	-2.13755	-3.97442	-4.26984	-5.17794	-5.14787	-2.47408	-2.22068	-3.64031	-4.5021	-5.1437	-4.74614	-4.57076	-4.33758	-4.45108	-4.27186	-5.23267	-4.52095	-4.74796	-3.58345	-3.78414	-3.89529	-2.95735	-2.68736	-3.30686	-2.56392	-2.24727	-2.18989	-3.59792
VIT_216s0098g00410	RLK-Pelle_LRK10L-2	-0.755755	-1.2009	-1.61323	-1.7179	0.954252	-1.52856	-2.65254	-4.14651	-0.165197	-0.0497583	-1.59024	-0.695409	-1.20992	-0.558791	-0.31859	0.37246	-0.285229	-2.92263	0.412998	0.302341	-1.29324	-1.90076	-3.30721	-0.767125	-1.71643	-0.998664	-3.85851	-4.24593	-4.53856	-3.17573	-3.95235	-2.12453	-0.523746	-1.22484	-1.96478	-2.40341	-3.67411	-3.95662	-3.53126	-3.40886	0.757636	-0.681201	-1.18636	-0.795799	-2.83198	-2.33279	-3.06178	-0.987383
VIT_216s0148g00210	RLK-Pelle_LRK10L-2	-4.38325	-4.7612	-4.5064	-3.08881	-3.1937	-4.64864	-4.0988	-5.02036	-4.23028	-3.80458	-2.27154	-2.50127	-2.55159	-3.62705	-5.34875	-3.25543	-4.23729	-4.62336	-4.15057	-1.84375	-3.55332	-3.55901	-3.86689	-4.4765	-4.61657	-2.01463	-4.44744	-4.02808	-4.77772	-4.94407	-4.91893	-4.98988	-4.06309	-5.02316	-4.31912	-3.44882	-4.53188	-3.96862	-4.17183	-4.28124	-4.57572	-4.95262	-4.56325	-3.52347	-3.3185	-2.67047	-2.88793	-4.55383
VIT_216s0148g00370	RLK-Pelle_LRK10L-2	-5.17066	-4.87283	-3.6209	-1.57094	-4.31241	-4.66826	-3.73785	-4.92582	-4.96675	-4.11972	-4.36575	-3.52221	-3.49471	-5.09023	-4.98801	-5.44202	-5.03124	-3.75726	-5.30959	-2.85712	-2.4339	-4.71493	-3.98271	-4.79842	-5.04559	-4.31326	0.164306	-1.01044	-0.982997	-4.98077	-5.26565	-3.93903	-4.52171	-3.73432	-4.55533	-4.05556	-4.47476	0.0476554	1.70828	1.66791	-4.63994	-4.11816	-4.00444	-2.93966	1.39687	2.01045	1.29223	-4.74284
VIT_201s0011g04270	RLK-Pelle_LRK10L-2	-0.838727	0.118821	-0.311382	0.882324	-0.959056	0.282636	-1.71299	-3.65715	1.82182	1.61211	0.996625	1.12769	0.402629	-1.11381	0.248031	0.562465	-0.851074	-1.52591	0.110141	-0.163298	-0.0559309	0.266965	-2.18327	-0.0408856	-0.682393	0.034421	-1.10905	-2.98098	-3.12805	-0.231045	-2.30133	-0.0476138	1.44418	2.00745	1.71527	1.08916	0.303793	-0.196965	-2.72922	-2.07979	1.26493	2.10506	-0.136898	-0.996285	-2.46695	-2.3937	-2.38296	1.37924
VIT_200s0258g00130	RLK-Pelle_LRK10L-2	-4.57328	-5.04461	-3.78807	-0.390075	-4.22478	-4.83018	-3.60205	-5.12074	-4.00474	-4.45928	-4.59901	-3.3842	-3.39738	-4.98546	-4.41102	-4.27207	-4.67732	-4.69102	-4.68193	-1.83809	-3.20924	-4.09291	-4.0219	-4.83277	-4.92033	-3.86751	0.454181	-0.634625	-0.727029	-4.94042	-4.79372	-2.55418	-4.39156	-3.7215	-4.87733	-3.54352	-4.67231	0.548472	1.83376	1.60088	-4.1847	-3.88473	-3.87297	-2.62167	1.56807	2.14468	1.38176	-4.87537
VIT_216s0050g01690	RLK-Pelle_LRK10L-2	-0.702161	-2.0238	-1.47347	-1.037	0.359976	-2.07429	-1.52344	-4.26044	0.945025	1.01384	1.83556	1.67171	1.57149	0.0971288	-3.43019	-2.63822	-0.697231	-1.8379	0.504311	2.10726	0.804932	-1.16159	0.461264	-2.7171	-2.33937	0.823237	0.466291	-1.94444	-3.53534	-4.3057	-3.94735	-1.42544	-2.02708	-1.1837	-0.764032	-2.33165	-0.494286	-2.41417	-1.39926	-0.327614	-0.262128	-0.00688785	0.352539	-0.548044	-0.308663	-0.303911	0.367978	-0.779197
VIT_216s0022g01720	RLK-Pelle_LRK10L-2	-4.48049	-4.90646	-4.39417	-3.38345	-2.07318	-3.83231	-4.39652	-4.62505	-3.72411	-2.87326	-2.82788	-1.69568	-1.74064	-3.82152	-3.86057	-3.78448	-3.24543	-4.53511	-3.78395	-1.23795	-0.673669	-3.59357	-4.96681	-4.44893	-4.50439	-3.97454	-4.5714	-4.46126	-4.3423	-4.80205	-4.85207	-4.18796	-3.91367	-4.28978	-4.4559	-3.9018	-4.68816	-4.38587	-4.76939	-5.17448	-3.08489	-3.77137	-3.5161	-3.68965	-3.66866	-3.59946	-4.60493	-4.10924
VIT_200s0258g00010	RLK-Pelle_LRK10L-2	-1.77449	-2.29305	-1.17245	-0.255169	-0.349473	-2.69745	-1.48083	-3.47872	-1.21837	-0.688088	0.0371768	0.891365	0.708227	-2.36464	-2.74792	-3.56841	-1.12931	-3.68753	-1.32606	1.47456	1.31673	-1.26976	-3.53698	-2.28926	-1.64401	-0.538012	-0.250723	-3.36694	-3.23811	-4.67981	-4.25458	-2.99753	-2.56557	-1.3806	-1.21453	-2.90082	-1.31439	-0.509802	-0.214026	-2.17469	-0.358802	0.466756	0.969868	0.86027	0.986629	0.969866	-0.633606	-2.59665
VIT_216s0098g00190	RLK-Pelle_LRK10L-2	-0.784636	-1.4503	-2.01358	-0.926101	-0.595542	-1.39317	-2.36929	-3.08827	-0.448182	-0.173487	-0.292094	-0.255061	-0.10424	-0.311441	-1.77749	-0.281251	-1.09179	-0.596809	-1.03916	0.549683	-0.835494	-1.17895	-0.7164	-1.12255	-0.861203	0.106455	-0.225636	-0.388915	-1.87712	-1.83661	-2.40353	-1.53068	-1.0476	-1.47933	-1.34448	-1.21882	-2.41553	-2.13045	-1.56387	-0.104053	-0.710816	-0.331928	-0.283065	-1.17961	-1.58932	-0.915496	-0.22624	-0.365759
VIT_216s0148g00160	RLK-Pelle_LRK10L-2	-1.6338	-1.23384	-0.0271621	0.675156	0.814192	-1.52311	0.136713	-3.09825	-0.363045	0.0136897	0.614722	0.863233	0.978173	-1.47358	-2.533	-3.85601	-0.660029	-2.70064	-0.475961	1.18556	1.33406	-0.937313	-3.68485	-2.89997	-1.79853	0.338226	-1.5448	-1.75728	-2.03495	-4.2621	-2.80349	-3.43391	-1.64069	0.0898963	0.252202	-0.918235	0.745727	1.04989	1.24501	0.0688183	0.346466	1.83726	2.16782	1.94116	1.99416	2.23206	1.05401	-1.95252
VIT_216s0148g00040	RLK-Pelle_LRK10L-2	-1.94253	-2.56842	-1.87521	-1.57402	-0.875394	-2.86223	-3.09691	-3.43906	-1.32821	-0.864669	0.279426	0.997262	0.776854	-2.32934	-2.68387	-3.8786	-1.13296	-3.56607	-2.15391	1.39989	1.40657	-2.03512	-3.46616	-2.33265	-1.97153	-1.60027	-0.134035	-3.71913	-3.7732	-4.68999	-4.61205	-2.9165	-2.72147	-1.14351	-1.8758	-4.08373	-1.86597	-1.15974	-0.776716	-3.05837	-0.479051	-0.232944	0.0804098	0.476688	0.601568	0.561535	-1.2542	-2.10051
VIT_200s0258g00100	RLK-Pelle_LRK10L-2	-0.546608	-0.195003	0.66142	0.770444	1.24619	-0.9987	-0.0338453	-2.34518	0.527016	0.836472	1.24177	1.7044	1.75184	-0.777561	-1.75391	-1.80055	0.121622	-1.8376	-0.10273	2.23215	2.40176	-0.351285	-2.27273	-0.722465	-0.219751	0.591339	0.554511	-1.8014	-1.99935	-3.52961	-2.29333	-1.69381	-1.13124	-0.662363	-0.115505	-0.759279	0.812048	1.19814	1.39234	0.226822	0.934289	1.76581	2.26555	2.10581	2.1007	2.28603	0.911269	-1.91886
VIT_216s0022g01660	RLK-Pelle_LRK10L-2	-2.85946	-3.4815	0.291796	0.662376	-2.28609	-1.40901	-1.59652	-3.59474	-2.94043	-2.76741	-2.55469	-2.122	-2.21509	-2.4769	-2.73604	-2.02856	-2.34318	-2.34984	-2.18063	0.0896988	-1.0568	-1.7125	-2.77817	-3.05805	-2.93078	-1.51396	-2.38673	-2.97061	-3.86351	-2.24987	-2.55773	-3.42346	-2.21276	-2.11049	-2.83999	-1.25945	-3.3239	-2.27125	-2.92966	-2.38208	-2.72376	-2.95516	-2.77038	-2.66861	-3.22177	-3.02958	-2.23925	-2.47582
VIT_216s0098g00230	RLK-Pelle_LRK10L-2	-2.72147	-3.32354	-2.91241	-2.9405	-3.41715	-3.14131	-2.71752	-2.62664	-3.31425	-3.35325	-3.2018	-3.42267	-3.78629	-2.77204	-3.21229	-1.46197	-3.74804	-1.58354	-1.32935	-1.95402	-0.942377	-2.30232	-1.76419	-2.70322	-2.86178	-2.16296	-2.72937	-3.20807	-3.12543	-2.6291	-2.88025	-3.35804	-3.17144	-1.84318	-2.39564	-1.00383	-1.86544	-1.76695	-2.27977	-1.76322	-3.47952	-3.24516	-3.16797	-2.16467	-2.5252	-3.15514	-3.02948	-3.1228
VIT_216s0098g00390	RLK-Pelle_LRK10L-2	-1.15386	-2.59486	-3.42734	-3.81741	-3.53043	-3.45014	-4.88593	-4.72009	-2.31691	-2.93084	-4.67521	-4.89222	-4.82226	-4.0831	-1.54488	-3.22835	-3.96537	-5.17847	-3.8774	-4.05334	-4.12341	-0.627988	-4.27814	-1.45519	-0.445796	-3.7535	-4.66891	-4.88982	-5.0609	-4.89647	-5.05476	-2.62942	-3.54818	-4.0317	-4.2777	-4.08707	-4.41811	-3.56095	-5.12233	-5.04379	-4.22429	-4.67338	-5.01552	-4.70387	-4.66249	-5.08854	-5.08505	-3.70821
VIT_216s0148g00410	RLK-Pelle_LRK10L-2	-1.86597	-1.47047	-0.170822	0.61108	0.658909	-1.99693	0.105202	-3.49126	-0.490676	-0.0745323	0.52073	0.807405	1.03517	-1.60001	-2.42512	-4.3972	-0.570415	-2.98156	-0.565509	1.39541	0.891778	-1.44321	-3.13651	-3.44461	-2.11563	0.192614	-2.15841	-1.63099	-1.87428	-4.11914	-2.97276	-3.78637	-1.81125	0.0559046	0.27716	-1.02542	0.72684	1.17416	1.40319	0.0673495	0.604302	2.26023	2.51444	2.12674	2.12611	2.34643	1.14897	-1.8227
VIT_216s0098g00120	RLK-Pelle_LRK10L-2	-1.88236	-2.6667	-2.40686	-2.23446	-1.06269	-2.72158	-2.10081	-3.66844	-1.53013	-0.965136	-0.614626	-0.38792	-0.263798	-1.73709	-2.64212	-3.41605	-0.9615	-1.45965	-2.91053	-0.0141062	1.0563	-1.53179	-2.3395	-2.56011	-2.1617	-1.72931	-0.885731	-3.43073	-3.86662	-4.18235	-2.83507	-3.19077	-2.68746	-2.0026	-1.58552	-2.99268	-0.585204	-0.338067	-0.89675	-3.06634	-0.354538	0.157983	0.0399942	-0.0804146	0.156699	-0.112705	-2.03653	-1.14688
VIT_216s0148g00320	RLK-Pelle_LRK10L-2	-2.44136	-3.12188	-2.574	-1.66461	-0.410779	-2.90637	-1.79559	-3.92627	-1.50748	-0.553014	-0.0874942	0.453435	0.351555	-2.11651	-3.07478	-4.66271	-0.792493	-3.44845	-1.36813	1.2517	0.838783	-2.18623	-3.86644	-3.93908	-3.31984	-1.37863	-1.80664	-2.97351	-3.22775	-4.976	-4.35013	-4.05679	-2.72567	-1.07299	-1.47315	-2.78548	-1.5477	-0.885442	-0.775185	-2.49901	-0.016542	0.320467	0.32442	0.308935	0.183043	0.468782	-0.943113	-2.52205
VIT_216s0148g00030	RLK-Pelle_LRK10L-2	-1.75065	-2.61785	-1.19536	-0.285322	-0.105278	-2.20434	-1.30702	-2.98745	-0.957024	-0.422385	0.430645	1.05856	0.990583	-1.86665	-2.39859	-3.14817	-0.795232	-3.82377	-1.73065	1.74923	1.65125	-1.01762	-3.49587	-1.9585	-1.94749	-0.307272	-0.162643	-2.9676	-2.92657	-4.32938	-4.70612	-2.69164	-2.24105	-1.47345	-1.26648	-3.10418	-1.16164	0.0317285	0.0373219	-1.80547	0.0273472	0.645936	0.84584	1.0024	1.15044	1.24454	-0.513129	-1.67988
VIT_216s0050g02720	RLK-Pelle_LRK10L-2	-3.15976	-3.30735	-0.094847	-0.327807	0.745596	-2.42606	-4.09574	-4.55638	-0.652542	0.221607	0.172284	1.57823	1.9453	-3.29651	-3.71095	-3.36163	-2.05331	-4.02065	0.11072	2.06201	2.33444	-3.25598	-2.40151	-3.60965	-4.22777	-1.19676	-0.781816	-3.84595	-4.49781	-2.9973	-5.1535	-3.7679	-3.80551	-2.98574	-2.53466	-3.50526	-3.78306	-4.47727	-4.40071	-2.97547	-3.3898	-1.13149	-1.3888	-3.13657	-3.37704	-3.07123	-2.92425	-4.4086
VIT_216s0148g00110	RLK-Pelle_LRK10L-2	-4.38652	-5.36061	-2.66585	-2.3048	-1.23276	-4.06136	-4.90792	-5.14052	-3.6716	-2.03879	-1.94744	-0.416073	-0.0894501	-4.67479	-4.96238	-5.26725	-3.84566	-4.89157	-2.56552	0.156214	-0.562052	-4.89637	-4.87677	-5.56687	-5.54254	-2.98074	-3.9784	-5.5193	-5.57373	-5.42829	-5.53448	-5.1364	-5.10329	-4.4356	-4.48505	-4.21265	-5.40825	-4.77064	-4.84837	-4.63404	-4.88403	-2.90571	-3.83051	-5.0809	-4.10518	-4.78295	-4.83729	-5.38468
VIT_200s0425g00030	RLK-Pelle_LRK10L-2	-3.52339	-3.53337	-0.690717	-1.00231	0.170582	-2.90517	-4.81795	-5.01699	-1.10593	-0.264943	-0.363957	1.16548	1.60141	-3.8034	-4.06248	-3.83806	-2.68398	-5.12406	-0.489977	1.45987	1.97819	-3.6566	-4.64451	-4.18451	-4.80386	-1.9114	-1.16779	-4.28016	-4.80599	-5.12442	-5.24596	-3.26722	-4.30033	-3.45967	-3.0179	-3.76634	-4.5605	-4.35187	-4.63623	-4.0958	-4.01203	-1.62654	-1.98877	-3.66362	-4.42787	-3.71029	-3.36503	-4.68103
VIT_216s0148g00060	RLK-Pelle_LRK10L-2	-4.72268	-5.04005	-3.68497	-3.01045	-1.60478	-4.31568	-4.84938	-4.9847	-3.69738	-2.32571	-1.78039	-0.436269	0.075666	-4.75656	-4.72601	-5.00676	-3.53624	-4.92392	-3.71234	0.938646	-1.74727	-4.5561	-3.92275	-5.42155	-5.28924	-2.58274	-3.50906	-5.12883	-5.34682	-5.5001	-5.13518	-5.17224	-4.92669	-5.11302	-4.63272	-4.59553	-4.73697	-4.68761	-4.74767	-4.96348	-4.62454	-3.19623	-3.29549	-4.75244	-4.08319	-4.65495	-4.5401	-5.03715
VIT_216s0148g00010	RLK-Pelle_LRK10L-2	-3.85789	-4.85028	-3.07995	-2.32424	-0.148726	-2.74968	-4.09497	-4.70873	-2.68176	-1.56486	-0.850588	-0.0997777	0.380496	-3.22017	-3.35309	-4.16313	-2.61977	-4.15953	-2.89152	-0.41142	0.00160238	-3.71859	-4.19315	-5.16098	-5.05159	-2.03934	-2.49761	-3.56688	-4.04807	-4.20953	-5.21307	-3.89786	-3.35361	-4.82671	-4.32316	-4.94503	-3.69133	-4.73831	-3.9681	-4.26518	-4.06973	-2.70123	-2.94579	-3.31685	-2.97114	-3.19276	-2.93582	-4.53994
VIT_216s0148g00300	RLK-Pelle_LRK10L-2	-4.8994	-5.03463	-3.97683	-2.13313	-4.44366	-4.56532	-4.03651	-4.65363	-4.46732	-4.36212	-4.09527	-4.21619	-3.93515	-5.01514	-4.94896	-4.94169	-4.98518	-3.48982	-4.54176	-3.22221	-2.23201	-3.83725	-4.25307	-4.98597	-4.99423	-3.16727	-0.899881	-1.38685	-1.54889	-5.11235	-5.18648	-3.9816	-4.72843	-3.80137	-3.77109	-1.90791	-3.40974	0.943663	1.42768	1.46706	-4.44413	-3.92633	-4.05685	-2.87627	1.07065	1.87254	0.896288	-4.50347
VIT_216s0013g01160	RLK-Pelle_LRK10L-2	-4.32594	-5.0207	-3.16785	-2.62405	-1.82413	-3.92672	-3.29438	-4.38143	-3.52445	-2.80347	-2.05868	-1.64742	-1.27641	-3.57844	-4.71749	-4.74896	-3.18941	-4.09216	-3.80188	-0.456189	0.0545518	-3.42675	-4.21765	-5.28012	-4.94526	-1.96484	-2.24615	-3.22769	-3.7333	-5.06098	-4.99806	-4.13096	-4.24406	-3.33553	-3.8766	-4.11621	-4.19125	-3.55255	-3.03816	-4.01822	-4.52318	-3.23691	-3.47227	-3.36169	-3.18136	-2.26032	-3.17507	-3.64345
VIT_216s0013g01310	RLK-Pelle_LRK10L-2	-4.40575	-4.40567	-4.27017	-2.99993	-2.1802	-3.9386	-3.19101	-4.48353	-4.2109	-3.23574	-2.41061	-2.15708	-1.95274	-3.35341	-4.43447	-3.73045	-3.53991	-4.19995	-3.65575	-1.14292	-0.739362	-2.99827	-3.47789	-4.33469	-4.17789	-2.08237	-2.93639	-3.67723	-3.86439	-4.20134	-4.97325	-4.2361	-3.78261	-3.46652	-3.79226	-4.3446	-3.90103	-3.44405	-3.50665	-3.93642	-3.22149	-2.69174	-2.71011	-3.17873	-2.71037	-2.59593	-2.96786	-3.81876
VIT_216s0013g01350	RLK-Pelle_LRK10L-2	-2.98976	-2.97248	-2.33546	-0.769422	-0.539475	-2.51538	-1.33766	-3.75297	-2.55529	-1.74045	-1.28215	-0.826187	-0.695034	-2.26684	-3.56449	-2.39586	-1.85627	-2.77229	-2.35674	-0.357806	0.305759	-1.75197	-3.11917	-3.38207	-3.03179	-0.70683	-1.30312	-1.76145	-1.96631	-3.43719	-3.56863	-3.35722	-3.72255	-1.06553	-2.10617	-0.670484	-1.58153	-0.449367	-0.2892	-0.874772	-1.68375	-0.908508	-0.726558	-1.4001	-0.0953406	0.374753	-0.621972	-3.00849
VIT_216s0013g01390	RLK-Pelle_LRK10L-2	-2.7655	-3.57024	-2.95437	-1.17105	-0.273232	-2.35498	-0.869675	-3.47831	-1.42111	-1.14149	-0.148501	-0.346914	-0.352763	-1.43018	-2.89367	-2.54249	-1.38763	-3.07618	-2.19403	0.379652	0.58179	-1.50023	-2.92247	-3.52205	-3.37391	-0.325505	-1.3625	-1.63645	-2.15201	-3.54699	-2.37181	-3.13989	-3.08833	-2.13054	-2.73743	-1.93443	-2.70442	-0.963771	-1.20724	-1.65223	-1.57279	-1.3066	-0.864536	-1.14852	-0.870238	-0.054962	-1.05224	-2.24889
VIT_200s0388g00050	RLK-Pelle_LRK10L-2	-4.74156	-5.1546	-4.0021	-4.53356	-3.39857	-4.92523	-3.81408	-4.84876	-1.79528	-3.64155	-4.59246	-3.02638	-3.76935	-4.725	-4.04131	-3.98908	-3.86261	-4.63721	-3.19452	-0.942093	-1.32886	-4.89165	-4.3608	-5.33951	-4.96214	-4.67703	-5.03498	-5.38252	-5.22515	-5.2785	-5.54019	-3.71766	-3.91834	-4.59069	-4.23971	-5.25732	-5.21962	-4.74372	-4.52067	-5.30014	-3.95289	-3.06411	-2.6038	-4.53009	-3.42289	-3.81235	-4.54932	-4.86041
VIT_200s0294g00080	RLK-Pelle_LRK10L-2	-3.0732	-2.59972	-1.3561	-1.2545	0.451249	-2.36816	-3.86107	-4.19545	-1.3746	-0.627345	-0.243543	0.410071	0.710758	-3.40797	-3.92263	-2.59483	-2.6291	-3.74673	-0.596334	0.709234	-1.13032	-2.7414	-2.6193	-3.42305	-3.62964	-1.60932	-2.29257	-3.98689	-4.00224	-3.74465	-4.13951	-4.21928	-3.04653	-3.6012	-2.87071	-2.45241	-2.91253	-3.42461	-3.43034	-3.03087	-3.00957	-1.99799	-1.93601	-3.43371	-2.81161	-3.1877	-2.66376	-4.14148
VIT_216s0148g00130	RLK-Pelle_LRK10L-2	-0.803439	-1.36303	-0.345679	0.676576	0.944369	-1.44948	-0.0958219	-2.54995	-0.300294	0.300128	0.855241	1.40597	1.32923	-1.42665	-2.09287	-3.00033	-0.108467	-2.90257	-0.0642179	1.97624	1.81791	-0.181288	-3.54174	-1.92253	-1.21956	0.720718	0.402027	-2.22215	-2.38945	-4.35758	-3.38105	-2.45971	-1.64505	-0.628241	-0.369401	-0.808894	-0.10477	0.761933	0.696651	-0.863372	0.579882	1.4187	1.94333	1.52078	1.69522	1.97191	0.331095	-1.56006
VIT_216s0098g00020	RLK-Pelle_LRK10L-2	-1.12095	-2.15279	-1.29978	1.39929	0.248004	-2.18874	-1.20297	-3.17127	-0.967318	-0.297527	0.644416	1.01463	1.00062	-1.4764	-2.3198	-2.88073	-0.518144	-3.63983	-0.49018	1.6978	1.60061	-0.416202	-3.71839	-2.23512	-1.74188	0.484509	-0.076836	-2.73553	-3.20882	-4.24912	-4.13113	-2.85564	-1.80231	-0.57008	-0.721509	-1.40051	-1.01289	0.215962	0.283857	-1.71222	0.295272	0.86425	1.15643	1.18029	1.4021	1.51056	0.0171404	-1.06138
VIT_216s0098g00160	RLK-Pelle_LRK10L-2	-2.95838	-3.45687	-2.91011	-1.933	-1.76415	-3.36634	-2.45446	-4.61101	-2.85405	-2.48876	-1.63748	-1.37134	-1.72521	-2.45865	-2.95704	-4.39156	-2.78958	-4.20195	-4.06043	-1.07894	-1.06424	-1.79028	-4.25153	-2.55362	-1.99054	-1.3912	-2.61007	-3.7943	-4.16075	-4.58589	-3.4928	-3.45186	-1.93535	-2.68566	-1.49481	-3.08335	-3.16815	-1.23441	-1.27043	-3.19124	-2.75759	-1.79549	-1.84937	-0.760786	-0.622929	-0.526942	-2.03638	-2.04039
VIT_200s0258g00050	RLK-Pelle_LRK10L-2	-1.14327	-1.71364	0.00824562	1.08652	1.13181	-1.48485	0.416298	-3.09866	-0.0867835	0.341182	0.96032	1.21708	1.37564	-1.44362	-2.63835	-3.24325	-0.289677	-3.4062	0.0250699	1.57	1.23702	-0.641446	-3.63373	-3.05374	-1.8812	0.958363	-0.914048	-1.9208	-2.24939	-4.06376	-2.81949	-3.57257	-1.37226	0.415359	0.534354	-0.222697	1.04274	1.46893	1.3737	0.155297	0.833941	2.20493	2.53218	2.05639	2.14033	2.37465	1.30412	-1.31186
VIT_200s0294g00040	RLK-Pelle_LRK10L-2	-4.10649	-4.34169	-2.93751	-1.61909	-2.04879	-4.18189	-2.4881	-4.97288	-3.5912	-3.03621	-2.26561	-1.74241	-1.616	-4.04576	-4.89837	-5.6568	-3.40603	-4.37278	-3.46148	-1.02942	-0.719873	-4.59454	-4.20121	-5.05283	-5.0349	-2.71785	-4.00455	-4.1081	-4.31607	-5.12655	-4.9059	-5.4251	-3.66949	-3.75209	-2.35953	-4.70307	-1.53852	-0.930499	-0.65855	-2.73937	-2.25134	-0.354119	-0.0134892	0.101038	0.412374	0.493776	-1.37513	-4.36358
VIT_216s0050g02760	RLK-Pelle_LRK10L-2	-1.53596	-1.40795	-0.353406	0.700783	0.706794	-1.75001	0.268921	-2.88607	-0.688757	-0.179826	0.455758	1.15483	1.12753	-1.40117	-2.06236	-3.09709	-0.546978	-1.64264	-0.984785	1.22885	1.92538	-1.06318	-3.47433	-2.27374	-1.76697	0.155287	-1.07616	-1.54694	-1.65294	-3.3581	-2.80641	-2.34102	-1.18228	-0.427883	-0.145884	-1.16429	0.561288	1.21129	1.34345	-0.206624	0.588043	1.90535	2.17244	2.09983	2.24844	2.32558	0.996508	-1.62717
VIT_200s0424g00030	RLK-Pelle_LRK10L-2	-2.05621	-2.16351	-1.53147	-0.95603	-0.162525	-2.20332	-0.958651	-3.18692	-1.41283	-0.831632	-0.344492	0.380846	0.307304	-2.07008	-2.24715	-2.6137	-1.08945	-2.45678	-2.58945	0.8644	1.03681	-1.52953	-2.59523	-2.05646	-1.46732	-1.10311	-1.34612	-2.63995	-2.76478	-3.81808	-3.25387	-2.95904	-1.93032	-1.83957	-1.54452	-3.03078	-0.952972	-0.308163	-0.272868	-2.09844	-0.682868	0.0963914	0.475832	0.68884	0.626706	0.67174	-0.914713	-2.28316
VIT_200s0258g00020	RLK-Pelle_LRK10L-2	-2.17403	-2.76773	-1.7396	-1.11512	-0.229665	-2.1315	-0.929123	-3.24103	-1.33128	-0.805164	-0.245929	0.495613	0.254983	-1.87212	-1.9412	-2.97139	-1.04334	-3.10823	-2.92471	0.541504	1.02123	-1.46061	-3.84703	-2.4297	-1.8884	-1.08922	-1.29681	-2.42591	-2.80936	-3.93495	-3.26196	-2.89453	-1.97714	-2.03912	-1.56298	-2.99376	-1.15035	-0.699686	-0.645519	-1.15368	-0.344281	-0.0377815	0.500858	0.429867	0.481807	0.613802	-0.879032	-2.25325
VIT_216s0148g00240	RLK-Pelle_LRK10L-2	-2.26633	-1.8369	-0.446942	0.703692	0.701744	-2.05812	0.0557692	-3.9568	-0.530889	-0.242107	0.301623	0.700985	0.767943	-2.12072	-2.94919	-4.13992	-0.86992	-3.71693	-0.905461	1.032	0.406384	-1.63474	-4.31236	-3.30787	-2.31908	-0.0742811	-2.67929	-1.93837	-2.12674	-4.15777	-3.12007	-4.25892	-1.81719	-1.3043	-0.225996	-1.61117	-0.047086	0.639552	1.10814	-0.0950357	0.281615	1.77546	2.22928	1.8485	1.90229	2.23492	0.945895	-2.44946
VIT_209s0002g03120	RLK-Pelle_LRR-I-1	-3.23053	-3.69539	-3.98317	-3.61082	-2.10918	-3.94828	-3.65021	-4.57497	-2.13509	-2.17183	-2.96082	-1.71627	-2.08167	-4.06482	-2.82065	-3.5194	-2.63622	-3.25527	-3.26054	0.509753	-2.21233	-4.57761	-3.82162	-4.23536	-4.35703	-2.50296	-4.60397	-4.3287	-3.96351	-4.74791	-4.03638	-4.39417	-3.95643	-3.32514	-4.22435	-4.3194	-3.06084	-4.16475	-3.48638	-3.05678	-3.06033	-4.16041	-4.09347	-3.59055	-3.29035	-3.88556	-2.82568	-4.48988
VIT_209s0002g03070	RLK-Pelle_LRR-I-1	-3.51787	-3.72281	-3.57064	-2.29318	-1.91932	-3.48413	-3.52935	-4.36784	-1.53832	-1.74832	-3.18958	-1.37951	-1.45935	-4.65695	-4.15254	-3.07242	-3.16853	-2.8485	-3.24307	1.70707	-0.704624	-3.84927	-3.67163	-4.2969	-4.45918	-1.50685	-3.74768	-4.48281	-4.44652	-4.23922	-4.57723	-3.83342	-4.28095	-3.43091	-3.83249	-3.28125	-2.17426	-2.86065	-3.7003	-4.56273	-3.31787	-3.85011	-4.14778	-3.12135	-3.35919	-3.69713	-4.21068	-3.89091
VIT_209s0002g03020	RLK-Pelle_LRR-I-1	-3.01472	-4.02496	-3.97881	-3.35121	-2.17601	-3.98381	-4.60573	-4.78423	-2.4093	-2.44113	-3.42835	-2.00496	-2.1322	-4.83437	-3.78976	-3.39931	-2.98695	-4.0064	-2.06904	-0.715831	-2.78557	-4.233	-4.404	-4.292	-4.27074	-2.51539	-4.74743	-4.9563	-4.90539	-4.4906	-4.75824	-4.77014	-3.61607	-3.83381	-3.98591	-4.65892	-4.1978	-4.05912	-4.42708	-3.73547	-3.39568	-4.38342	-4.6538	-4.55122	-4.55945	-4.89793	-4.66884	-4.59948
VIT_209s0002g03010	RLK-Pelle_LRR-I-1	-1.62721	-2.64803	-2.2816	-1.71666	-0.711128	-2.76414	-3.05249	-3.71278	-0.854702	-1.37563	-2.03756	-0.397864	-0.490163	-4.56819	-3.18686	-2.34163	-1.96212	-3.0303	-1.08641	0.911387	-0.116251	-2.79912	-3.18451	-2.80438	-3.26513	-0.765768	-3.15424	-4.07514	-3.75778	-3.75816	-3.78406	-3.60955	-2.50586	-2.38996	-3.52415	-2.88596	-3.40045	-2.34501	-3.53669	-2.95938	-2.9248	-3.3969	-3.86472	-2.71411	-2.94203	-4.18473	-3.59989	-3.8239
VIT_209s0002g02990	RLK-Pelle_LRR-I-1	-3.12197	-2.58073	-1.3446	-0.78647	-0.748174	-2.67657	-3.63249	-4.72723	0.199905	-0.320191	-2.48766	-0.0863114	-0.448922	-5.11163	-4.51102	-3.90994	-2.97089	-4.65576	-0.556727	3.15376	0.192049	-3.59486	-1.28171	-3.7773	-3.80373	0.242103	-5.05546	-5.37811	-5.19073	-4.14249	-4.70947	-4.66554	-2.53826	-3.58741	-4.56766	-4.20759	-4.735	-3.57288	-5.03639	-5.08767	-4.64886	-4.2244	-4.71897	-5.40999	-5.27704	-5.31183	-4.06285	-4.51796
VIT_209s0002g02900	RLK-Pelle_LRR-I-1	-3.30376	-3.66126	-3.40279	-2.74458	-2.35191	-3.12653	-3.57304	-3.87728	-3.03583	-3.26536	-3.9093	-2.53966	-2.61815	-2.8044	-2.54401	-2.74533	-2.3126	-3.49913	-3.01872	-2.24967	-2.43742	-3.5007	-3.25048	-3.57324	-3.73331	-2.95242	-2.79747	-2.47458	-2.05452	-3.76131	-3.54378	-3.76125	-3.90593	-2.96723	-3.54125	-2.5885	-3.54099	-2.28254	-3.35803	-3.84318	-3.30314	-3.28388	-3.05046	-3.35952	-2.56953	-3.00179	-3.12876	-3.77176
VIT_209s0002g02890	RLK-Pelle_LRR-I-1	-1.2192	-1.44049	-1.39214	-0.650058	0.0228739	-0.483439	-0.919344	-1.50032	0.110374	-0.315313	-1.1927	-1.0505	-1.03977	-0.968706	-0.899124	-0.8274	0.502831	-1.93513	-1.58133	-0.668263	-1.276	-0.451807	-2.17451	-1.46796	-1.85692	0.0745654	0.823496	-1.21513	-0.746632	-1.11276	-0.907777	-0.926175	-0.956929	-1.00198	-1.58445	-1.10524	-2.14754	-1.19506	-2.67674	-3.18506	-0.486789	-1.73601	-2.24026	-2.54136	-2.06512	-2.21357	-2.64854	-0.803953
VIT_209s0002g02840	RLK-Pelle_LRR-I-1	-0.864789	-1.0036	-1.22349	-0.843217	-0.381191	-0.769798	-0.982085	-1.25915	-0.53098	-0.827072	-1.2184	-0.888679	-0.890175	-0.333706	-0.841883	-1.21915	-0.0671986	-1.25064	-1.80062	-0.860513	-2.0674	-1.54582	-1.60837	-1.47819	-1.5	-1.05852	2.08562	-0.992398	-0.886297	-0.978796	-0.766076	0.608511	-1.17863	-1.28723	-1.57816	-2.50696	-2.92372	-2.41583	-2.13135	-2.36128	-0.782482	-1.22037	-1.73545	-2.35453	-1.84041	-1.29329	-1.52206	-0.853814
VIT_209s0002g02780	RLK-Pelle_LRR-I-1	-4.64303	-4.53886	-4.30795	-4.47633	-4.80862	-4.97894	-5.01057	-5.25308	-4.70356	-4.83719	-4.73823	-4.79366	-4.94151	-4.89862	-4.6721	-4.13289	-5.05105	-3.90892	-4.73048	-4.18031	-3.08358	-4.56782	-1.40361	-4.2693	-4.3035	-4.9714	1.38389	-4.64677	-4.59667	-3.88154	-4.41207	0.894451	-3.97241	-3.5693	-4.29618	-4.41469	-3.71997	-3.53656	-4.26678	-4.77595	-4.60223	-4.55713	-4.83171	-3.7754	-3.76808	-4.93845	-4.60138	-4.84514
VIT_209s0002g02770	RLK-Pelle_LRR-I-1	-4.94463	-4.54278	-5.1714	-4.38926	-4.97069	-5.33894	-4.9792	-5.24799	-4.83755	-5.02418	-4.99293	-4.86601	-5.16734	-5.04747	-5.07594	-3.30213	-5.22323	-3.89387	-4.12536	-3.93419	-3.41299	-4.22369	-4.04081	-5.0485	-4.73927	-4.01437	-5.05942	-5.00534	-4.82282	-5.10512	-5.20127	-4.83772	-4.38306	-3.88266	-4.48383	-2.81752	-3.46478	-3.24486	-4.38983	-4.76251	-4.89909	-4.81151	-4.58332	-4.33145	-4.41705	-4.37241	-4.98604	-4.94228
VIT_209s0002g02760	RLK-Pelle_LRR-I-1	-4.82284	-4.66169	-4.24621	-4.78655	-4.73215	-5.00219	-5.0664	-5.27986	-3.49639	-3.55355	-5.12804	-2.83593	-2.75029	-5.25909	-5.07005	-4.35506	-5.0518	-3.58715	-4.26375	-0.739123	-2.42428	-4.74226	-4.68616	-4.72651	-4.57551	-4.24725	-4.62308	-5.24347	-5.05179	-4.45973	-4.86244	-3.88256	-4.09658	-4.34611	-4.55355	-4.10942	-3.95101	-3.0131	-4.46657	-4.48774	-4.40743	-4.59491	-4.9815	-4.19676	-4.27795	-4.98856	-4.93797	-4.67121
VIT_209s0002g02870	RLK-Pelle_LRR-I-1	-3.30836	-2.98518	-4.07617	-2.5232	-4.19141	-4.23918	-3.57544	-3.98773	-3.40314	-4.36237	-4.10116	-4.40042	-4.63689	-4.17864	-4.55266	-2.29103	-4.19048	-1.8925	-2.26028	-2.72132	-1.51935	-2.26873	-3.43722	-3.13069	-3.21153	-0.553161	-3.06473	-3.85305	-3.87123	-2.78761	-3.65945	-3.18484	-2.94496	-2.86875	-2.36604	0.0589378	-1.85284	0.497982	-2.87367	-3.60589	-2.95938	-2.58789	-3.76248	-2.66265	-2.3055	-3.88449	-4.22235	-3.45318
VIT_209s0002g02980	RLK-Pelle_LRR-I-1	0.689847	0.298969	-0.191286	-1.10879	0.946461	-1.15275	-2.41163	-1.34005	-1.92426	-1.57285	-1.78058	-1.66446	-1.06788	-1.02194	-0.71099	-1.11967	0.328096	-1.40011	0.413296	-0.159574	-1.67165	-2.49913	-3.238	-1.11759	-1.10883	-1.85571	-4.55182	-3.01143	-2.03759	-2.73757	-3.80709	-3.71358	-1.87473	-1.77983	-2.27277	-3.81992	-2.82818	-2.92995	-2.1911	-1.65453	0.398162	-0.606934	-0.640548	-1.01063	-1.42036	-0.489226	-1.26065	-4.08353
VIT_206s0009g01970	RLK-Pelle_LRR-I-1	-3.93712	-2.90797	-3.17781	-3.44143	-3.91129	-3.92351	-1.7173	-3.58132	-3.74583	-3.78734	-3.62443	-3.28682	-3.70596	-3.37132	-3.81223	-2.10255	-4.02062	-1.46184	-2.94577	-1.87454	-0.328693	-3.17204	-2.25758	-3.08159	-2.89307	-3.20557	-3.27333	-3.28388	-3.14695	-2.72766	-2.82068	-2.88473	-3.04521	-2.86504	-3.45626	-1.78814	-1.94411	-1.78009	-1.90865	-2.61813	-2.90116	-3.20903	-3.41291	-1.74528	-1.77835	-2.88387	-2.84177	-3.75215
VIT_208s0032g00120	RLK-Pelle_LRR-I-1	-3.05897	-2.53405	-2.76877	-2.60546	-2.90184	-3.42002	-1.1494	-2.98598	-3.83344	-3.5932	-3.30366	-2.8328	-2.95501	-2.84438	-2.94441	-2.25112	-2.81634	-1.35143	-2.28216	-1.82704	-0.223608	-2.87837	-1.85529	-2.84878	-2.5939	-2.40806	-2.44451	-1.33486	-1.22201	-2.31553	-2.66794	-2.93325	-3.05741	-2.43737	-2.83695	-1.76557	-1.65831	-0.920909	-1.65614	-2.29697	-1.85041	-2.47047	-2.84378	-1.05733	-1.2984	-1.96966	-2.14977	-3.10496
VIT_209s0002g02710	RLK-Pelle_LRR-I-1	-3.5575	-4.05057	-4.38403	-3.29886	-4.23357	-4.2852	-3.62437	-4.23218	-3.94612	-4.04288	-4.53635	-4.39109	-4.31502	-4.26847	-4.65863	-1.93193	-4.58648	-3.53587	-2.97111	-3.15225	-2.87996	-3.37227	-3.85009	-3.41718	-3.54414	-3.1621	-2.69768	-3.75779	-4.24766	-3.45129	-3.86472	-4.17949	-4.54079	-3.19487	-3.58722	-1.45303	-2.88145	-1.29171	-3.23416	-3.84849	-3.24953	-3.31568	-3.41899	-3.24895	-3.89419	-3.98334	-3.39025	-4.44065
VIT_209s0002g02730	RLK-Pelle_LRR-I-1	-4.00433	-3.79727	-3.46513	-3.6891	-2.98879	-3.94109	-3.15879	-3.80662	-3.56318	-3.59089	-3.40985	-3.42924	-3.28089	-4.34478	-4.02328	-3.4592	-4.17682	-2.88852	-3.48664	-3.17657	-2.04185	-4.4442	-2.82871	-4.16046	-3.87704	-4.51397	-3.45102	-4.16513	-3.99014	-3.99833	-4.16239	-4.00735	-3.93988	-3.02638	-3.80231	-3.92893	-2.57077	-2.54243	-3.04677	-3.40774	-3.03441	-3.40574	-2.95211	-2.9895	-2.77208	-2.70617	-3.38093	-3.68512
VIT_209s0002g03030	RLK-Pelle_LRR-I-1	-3.43006	-4.04502	-1.80127	-2.12006	-1.14915	-2.82146	-4.00225	-3.86339	-4.22566	-4.73612	-4.64935	-4.39303	-3.58941	-3.63391	-2.98073	-2.80763	-2.73501	-2.93709	-3.43685	0.292926	-2.94437	-3.53282	-4.17502	-4.04622	-4.08013	-2.01422	-4.73835	-4.84729	-4.86118	-3.82712	-4.20555	-4.42269	-3.78552	-4.07458	-4.47719	-1.62073	-3.98123	-2.03846	-4.19282	-4.32901	-3.84394	-4.50115	-4.62897	-3.72738	-3.59715	-4.1772	-4.34752	-4.80377
VIT_209s0002g03130	RLK-Pelle_LRR-I-1	-0.95228	-0.766481	0.950341	0.224042	1.13526	-0.504482	-2.99933	-2.51699	-3.73903	-4.23849	-5.28903	-4.60307	-4.16307	-1.63788	-0.775673	-1.41443	-0.199728	-2.40414	-1.04598	-0.847984	-3.56872	-3.59416	-4.54095	-1.75002	-2.32866	-3.29889	-5.15915	-5.08289	-5.0319	-3.21557	-4.47227	-1.89017	-1.9127	-3.38519	-4.67448	-3.78162	-4.9462	-4.38587	-5.0266	-5.23412	-0.922207	-2.66777	-3.48889	-4.08876	-4.70204	-4.9608	-5.1705	-4.76204
VIT_207s0005g06500	RLK-Pelle_LRR-I-1	0.220612	-0.406504	-2.36161	-2.37922	-2.10384	-0.585181	-4.15077	-2.94163	1.69563	1.85568	-3.6556	-3.11987	-3.33471	-1.96051	-0.173584	-0.117028	0.332369	-3.07113	-1.93512	-4.44468	-2.30828	1.47677	-3.72812	0.43288	0.657443	-0.171529	-0.379938	-4.26921	-3.3529	-2.5576	-3.94875	-1.01286	-0.792579	-2.8388	-3.77932	-2.73678	-3.61938	-1.87077	-3.44316	-4.07175	-1.82426	-3.746	-4.29868	-3.38279	-3.46308	-3.98897	-3.82477	-1.33937
VIT_201s0010g02210	RLK-Pelle_LRR-I-1	0.258986	0.226302	1.49587	0.852455	-0.419986	1.49667	-2.53693	0.666844	0.896066	0.988597	0.283583	1.2123	1.0926	-0.32791	-0.932116	-0.255829	-1.4156	-0.604771	-0.301397	-0.748452	0.111569	-0.222555	-0.114427	0.101728	-0.133979	-0.125637	-0.333867	-2.10183	-1.46316	0.105234	0.0810934	-0.648854	-0.519039	1.03461	2.19275	0.829979	1.88819	0.371994	0.570697	0.194973	-0.739229	1.34237	1.08037	0.839918	0.715217	0.70184	-0.127849	0.670365
VIT_200s0211g00030	RLK-Pelle_LRR-I-1	-3.17449	-3.08851	-2.47467	-3.30067	-3.9808	-2.61621	-3.50204	-1.76498	-4.32587	-3.97776	-1.70518	-1.35486	-1.61622	-3.3675	-2.88754	-2.65448	-2.18061	-3.22944	-3.09719	-3.21595	-3.27671	-4.32703	-2.27385	-3.85874	-4.24492	-4.21957	1.80422	-2.34313	-2.38729	-1.97188	-1.3219	-1.10802	-1.84505	-1.18469	-0.345983	-1.64577	-1.40771	-2.51542	-1.61785	-0.947309	-2.90079	-1.42808	-0.704453	-2.53388	-1.86761	-0.768355	-0.811914	0.161435
VIT_219s0014g04960	RLK-Pelle_LRR-I-2	1.1642	0.750076	1.85985	1.14977	1.30315	1.25896	-0.436623	0.350636	1.5145	1.49725	1.1099	0.614484	0.98064	0.927182	0.0388064	0.488495	0.591329	0.394197	-0.163682	-0.709646	0.0391316	1.2264	2.03703	2.04719	1.76446	0.640224	2.38011	0.817811	0.521567	1.69742	2.38675	1.71934	0.337587	-0.445468	0.466575	-0.22199	0.672877	0.759846	0.969461	1.7025	0.0122969	0.33525	0.597831	0.290286	1.37552	1.20707	1.48696	-0.440487
VIT_214s0083g00870	RLK-Pelle_LRR-I-2	0.310693	0.476499	0.39226	0.422225	-0.0625731	0.31899	-0.146834	0.411457	0.789938	0.851073	0.287457	0.580341	0.742093	0.560666	0.369612	-0.402467	0.0945331	0.401453	0.550703	-0.249731	-0.73474	-0.0482972	0.618359	-0.158507	-0.038158	-0.733378	1.07076	0.419366	0.860682	0.492237	0.845154	0.822439	-0.0514243	0.16728	0.56052	-0.600103	0.273889	0.425872	1.12193	1.38135	0.337142	0.655379	1.00095	0.601715	1.24471	1.3176	1.30237	0.0667347
VIT_200s0361g00050	RLK-Pelle_LRR-I-2	-1.46228	-0.890389	-2.76699	-2.76618	-1.67633	-1.38984	-3.30592	-1.72463	-1.11202	-1.1176	-1.34832	-1.87521	-1.80735	-1.10694	-1.62789	-1.24815	-1.34798	-1.02917	-3.42969	-3.93214	-2.40451	-2.02519	-1.61041	-0.669517	-0.9483	-2.72993	-0.903884	-1.88287	-1.37847	0.13532	-0.312388	-2.13437	0.0141961	-0.0211647	-0.495931	-1.89591	-2.84559	-3.91118	-2.74117	-3.35728	-1.10569	-0.749576	-1.32423	-2.22048	-3.38153	-3.32453	-3.51031	0.282098
VIT_218s0164g00070	RLK-Pelle_LRR-II	2.32722	1.97515	1.8298	1.68286	1.73295	2.19957	1.8022	1.72442	2.19026	2.19556	1.3502	1.13398	0.907327	2.6012	2.45923	1.89323	2.11474	1.93753	0.928044	-0.373629	-1.13642	2.27413	1.04487	2.32897	2.06571	1.6914	1.44126	1.28264	1.18153	2.42604	2.25896	2.01037	2.53033	1.9882	1.50741	0.637627	0.624404	0.651625	1.31649	1.50274	2.20328	1.14944	1.04682	0.921724	-0.131323	1.0171	1.14951	2.63024
VIT_207s0031g01410	RLK-Pelle_LRR-II	2.56147	2.71215	2.69681	2.30811	2.20874	2.89197	0.992808	2.33169	3.00254	3.30404	1.73274	2.12458	2.25202	2.95992	2.50659	2.21547	2.55108	1.44176	1.68704	1.53837	-0.0280115	2.65418	2.56545	2.84829	2.76871	1.89237	2.3485	1.54223	1.3754	2.77118	2.61408	2.2792	2.43856	2.16152	1.76244	0.373968	1.50085	-0.56873	0.663237	1.2068	2.39337	1.4411	1.64452	0.667161	0.708053	1.05158	1.11488	2.63501
VIT_201s0127g00230	RLK-Pelle_LRR-II	1.39267	1.42985	1.41406	0.896296	0.824656	1.15137	-1.19335	0.0284613	0.815764	0.62151	0.203374	0.553319	0.408964	2.02703	1.75716	0.462875	1.22284	0.199982	1.05842	-0.109083	-1.88492	1.32777	0.0551368	1.43417	1.60588	-0.272005	1.03816	-0.304105	-0.319774	1.4964	1.1804	1.18594	1.44227	1.11867	0.76712	-0.135297	-0.334821	-1.09776	-0.564931	-1.0251	1.07369	0.533357	0.283952	0.0908846	-0.433781	-0.374798	-1.04016	1.69177
VIT_201s0010g01000	RLK-Pelle_LRR-II	1.19052	0.874615	0.838855	0.834594	-1.1456	-0.0458215	-0.984471	-0.256024	1.24703	1.82989	-0.147967	0.843168	0.953811	1.3427	1.58144	1.39214	0.5393	-0.418258	-0.0449742	0.251527	0.333334	1.6944	-0.284375	1.38788	1.98964	1.92034	1.66315	-1.84016	-2.08436	0.476719	-0.265377	1.4015	0.470467	1.32148	0.458425	1.39689	1.22532	0.950835	0.746792	0.592256	0.649191	-0.27671	-0.168389	0.791929	0.0406431	-0.467084	-0.813356	1.84941
VIT_214s0083g00620	RLK-Pelle_LRR-II	1.03238	0.54219	0.598626	0.869164	-0.999212	0.84735	-2.35264	-1.56237	0.795417	0.650541	-1.03899	-0.489286	-0.75443	0.603365	1.0702	0.30463	0.784511	-1.34218	-0.0529975	-1.4334	-2.06559	1.28949	-1.65398	1.33016	1.35465	-0.347354	0.00681703	-2.28171	-2.36523	1.86145	0.593723	0.582684	2.06451	1.97953	0.928937	-1.25364	-0.250495	-1.60064	-0.745916	-0.666534	1.19509	0.639563	-0.443426	-0.314938	-1.26269	-1.21759	-1.41297	2.51251
VIT_200s0641g00010	RLK-Pelle_LRR-II	-0.844017	-1.06066	-0.665579	-0.420633	0.838424	0.561699	0.830676	0.262443	-0.123552	-0.170079	-0.234934	0.000102572	-0.215293	0.0825366	0.28105	-1.67165	0.337017	-1.35369	-0.6075	0.261646	-0.756794	-0.169521	-2.03663	-1.05516	-0.893059	0.366257	-0.26348	0.114005	0.163369	-0.361541	-0.48039	-1.02442	-0.253918	-1.32827	-1.32706	-1.58042	-2.04354	-2.0615	-1.61439	-1.16603	0.307013	-0.668479	-0.526373	-1.52443	-1.62809	-0.752724	-0.559384	0.0572101
VIT_211s0037g00960	RLK-Pelle_LRR-II	1.98077	1.28879	1.52621	0.130507	-0.201938	1.11847	-2.9602	0.190089	1.2998	1.58064	-0.190062	0.872371	0.694675	2.57705	1.49806	0.854321	0.755153	0.383889	-1.34467	-0.281473	-0.636403	0.737394	-0.243555	1.13223	1.25976	-0.130973	1.13457	-3.44041	-3.39956	-0.623206	-2.08521	0.49695	0.674777	0.0596423	-0.887111	-1.79289	-1.85285	-2.53109	-3.30256	-3.77346	0.0374994	-2.74271	-3.09964	-2.40981	-3.60746	-3.89297	-4.26311	1.24796
VIT_212s0055g01150	RLK-Pelle_LRR-II	-0.571061	-0.676463	-0.928373	-1.09111	0.537352	-0.156365	-1.20832	-1.06528	0.560835	0.366546	-0.0561193	0.195489	0.46288	-1.47031	-0.556157	-0.449707	0.862258	-1.89709	-0.393046	0.573817	-0.589705	-1.05626	-1.79019	-0.517757	-0.936965	-0.152965	0.0135528	-1.15674	-0.927558	-0.845813	-0.61727	-0.952001	-0.666194	-0.483786	-0.511746	-1.56989	-1.3351	-1.43391	-1.47796	-1.51016	0.235713	-0.756688	-1.3131	-1.32908	-0.889465	-1.56844	-1.39296	0.0426498
VIT_207s0031g02910	RLK-Pelle_LRR-II	-1.64787	-2.21624	-2.25987	-2.98666	-2.72152	-1.67242	-3.63747	-3.07978	-2.05646	-1.3787	-1.53619	-0.714062	-0.793164	-1.40157	-2.50512	-2.52701	-3.58143	-0.945148	-1.51301	-0.549659	-1.49865	-1.95768	1.44718	-1.22786	-0.981853	0.322248	0.786183	-1.43938	-1.73259	-3.30499	-3.5154	0.29148	-2.50387	-0.881135	-1.72494	-3.31266	-2.34514	-2.55117	-2.30199	-1.89491	-2.97659	-2.895	-2.10516	-2.52523	-2.17388	-1.8965	-1.38963	-1.37908
VIT_210s0003g01490	RLK-Pelle_LRR-II	1.02092	0.796036	-0.233459	-0.52629	-0.252618	-0.111283	-1.46028	-2.22518	1.52325	1.51036	0.427822	0.992207	0.961083	1.94646	0.809827	-0.101028	1.26088	0.776808	-0.708769	-3.21111	-1.01256	-0.862919	-0.961605	0.21393	-0.0363487	-2.36147	-0.268321	-2.23399	-1.46109	-0.249095	-1.95464	-0.858757	0.644123	0.319641	0.981053	0.334546	0.451513	-0.71757	-0.5899	-0.629713	1.44705	1.24008	0.926987	0.666887	-0.240592	-0.0718337	-0.542589	0.0725968
VIT_212s0055g01160	RLK-Pelle_LRR-II	1.83349	1.78004	2.16401	2.13862	2.41595	2.15856	0.897691	1.73506	2.27812	2.3473	2.82632	2.81148	3.03973	2.20257	1.10649	1.25073	2.26507	2.57987	2.39762	3.06977	2.58317	1.33977	2.39136	1.3877	1.20844	2.36733	3.15558	2.27897	2.31493	1.69314	1.65013	2.15978	1.74799	2.13013	2.39581	1.82073	2.18327	2.12204	2.3196	2.62658	2.2984	2.35405	2.5753	2.43289	2.24624	2.47107	2.88024	2.18506
VIT_200s0646g00030	RLK-Pelle_LRR-II	2.29697	2.26858	2.8483	2.58257	3.06526	2.72139	2.10183	2.04444	2.71503	2.69711	2.77629	2.75905	2.74702	2.74941	2.46502	1.45206	2.75253	2.47376	2.02502	2.41217	1.37911	2.20217	2.1589	2.32781	2.25035	2.64017	2.6749	2.70705	2.61429	2.27316	1.94004	2.37556	2.58023	2.50752	2.40618	1.41363	1.92695	0.956504	1.65179	1.66336	2.82178	2.51028	2.46423	1.77493	1.67702	1.91007	1.81731	2.73724
VIT_212s0055g01280	RLK-Pelle_LRR-II	-0.575083	-0.917571	-0.314381	0.385134	1.0767	0.658562	0.194838	0.452513	-0.017539	0.328061	1.16535	0.935076	1.19143	0.588892	-0.0257213	-0.30697	1.06489	0.585608	-0.73674	1.74582	0.934407	0.331162	-1.12563	-1.19941	-0.903332	1.10779	1.21775	0.691474	0.7379	-0.237148	0.0613057	-0.431973	-0.249203	-0.951803	-0.15032	0.236125	-0.315795	0.274751	0.658337	0.505678	0.761717	1.05462	1.1598	0.565366	0.143513	0.769598	1.00223	0.562269
VIT_200s0848g00010	RLK-Pelle_LRR-II	-4.47251	-4.38964	-3.44689	-3.82256	-1.56479	-2.56579	-3.41377	-3.07146	-3.60231	-3.46755	-2.46616	-3.06599	-3.15505	-2.19733	-3.45731	-4.34684	-3.14421	-3.46874	-4.60818	-3.02108	-1.70884	-4.37722	-3.64804	-3.91019	-4.12583	-4.21789	-3.97347	-2.38056	-1.98857	-3.42665	-3.97634	-4.23446	-1.85776	-3.36099	-3.88546	-4.96194	-4.4685	-4.25053	-2.52848	-1.95984	-3.99924	-4.10744	-3.3118	-3.71959	-3.16502	-2.43076	-1.18128	-2.80661
VIT_211s0016g04570	RLK-Pelle_LRR-III	2.54899	2.18068	1.98815	1.25834	1.2007	1.97384	0.773156	1.01014	2.67785	2.46569	-0.162029	-0.153048	-0.461341	1.12687	2.19796	1.34336	2.09218	-0.210204	1.92209	1.20865	-0.014749	2.95103	-1.8156	3.00671	2.70469	1.70145	1.01143	-1.55719	-2.13142	2.33869	0.212992	1.91721	2.52553	2.06311	0.721039	-2.24655	-0.828816	-0.970687	-2.028	-2.27233	1.98998	-0.0737328	-1.55025	-1.06677	-1.43308	-2.55474	-2.86954	2.20876
VIT_206s0004g08210	RLK-Pelle_LRR-III	3.00226	2.132	1.66909	1.89746	1.36547	1.90417	-0.819274	1.32214	1.73787	1.79217	-0.0236878	0.291243	0.0453994	1.60227	2.77442	2.41192	1.60714	-0.553084	2.35239	-0.259879	-0.566013	3.01259	-0.789497	2.63362	2.47146	1.94664	1.80371	-1.79294	-1.65202	2.87931	1.31786	2.40801	2.30436	1.28842	0.947595	1.80071	0.27197	1.30906	-1.28614	-1.78892	1.98412	1.29992	0.386563	0.0170653	-0.94837	-1.61959	-1.87563	2.02202
VIT_208s0040g00060	RLK-Pelle_LRR-III	3.36839	3.00766	1.10705	0.926317	1.34856	2.46299	-0.966998	0.359945	2.54285	2.48629	-1.21566	-0.605219	-1.00999	1.40727	3.20654	2.85329	1.92698	0.0490479	2.80968	-0.589065	0.946749	2.74589	-1.07591	3.02162	2.7749	1.58068	1.8458	-2.07603	-2.31379	1.86341	0.504591	2.66247	1.83622	0.623027	-0.548591	0.695963	0.273753	1.02609	-0.289023	0.1513	0.939022	-1.5372	-1.61541	-0.851246	-0.84336	-1.18563	-0.772168	1.21451
VIT_216s0050g02430	RLK-Pelle_LRR-III	1.18328	0.462495	0.434656	-0.181241	0.916352	-0.00599519	-1.33008	-1.20225	0.947266	1.47208	0.266865	0.615095	0.813199	1.01861	0.272622	-0.139248	-0.126896	-0.756345	-0.14362	-1.58656	0.199368	1.06594	0.54669	1.39045	0.814114	0.36236	1.85424	-1.35013	-1.35394	-1.93546	-2.29451	1.18537	-1.28107	-1.60618	-2.3713	-1.3341	-1.66798	-0.776294	-1.27984	-1.29322	-0.621674	-1.98584	-1.05511	-1.72256	-0.54901	-0.953587	-0.658022	-1.86334
VIT_202s0025g01040	RLK-Pelle_LRR-III	2.87445	2.57007	1.69374	1.25689	1.7567	2.68631	1.30973	2.30018	2.25024	2.13614	-1.36402	-1.85309	-1.57535	2.15886	3.18303	2.86842	2.31831	-2.10841	2.6951	0.169236	-1.24343	2.68998	-3.34616	2.65527	2.1835	0.340184	0.28895	-1.12135	-0.231058	2.43529	2.1487	2.39201	2.43128	0.295823	-2.11187	-1.89278	-3.16518	-2.61502	-3.82442	-3.60862	1.07185	-3.07289	-3.85094	-3.48309	-4.63014	-4.29601	-4.00385	1.18948
VIT_214s0006g01080	RLK-Pelle_LRR-III	1.90716	1.76458	1.71867	1.26815	0.760311	0.82659	0.902372	1.56706	2.34614	2.27591	1.35844	1.43951	1.18173	0.734995	1.61701	1.19849	1.95923	0.29371	1.24898	0.318652	-0.0376953	2.84505	1.2625	2.37072	2.47559	2.02921	1.71934	1.34434	0.861317	2.19551	2.12399	1.89595	1.94381	1.61682	1.96317	1.35587	1.94664	1.51309	2.08977	2.33417	2.03195	1.67569	1.72399	1.52623	1.44501	1.83561	1.9769	2.14874
VIT_217s0000g02010	RLK-Pelle_LRR-III	2.9708	2.84276	1.68073	1.25641	1.3294	2.47958	-0.405276	1.35868	2.49952	2.47676	0.0525174	-0.211221	-0.897432	2.07902	3.25474	2.68501	3.1778	-0.089513	2.06862	-0.897894	-0.875303	3.04018	-1.77712	2.95304	2.88736	1.50397	2.12658	-0.834384	-1.81776	3.50058	2.96225	2.71503	3.2995	2.2234	1.34693	0.834822	0.0214937	-1.65416	-2.05028	-2.23957	3.19008	1.14879	0.0186221	0.101732	-1.69579	-1.8883	-2.34738	2.596
VIT_201s0011g05580	RLK-Pelle_LRR-III	1.74311	0.566972	0.355295	-0.289444	1.51099	0.63784	0.0981313	0.162996	1.99468	1.96902	0.977148	1.58786	0.268944	0.709516	0.0223786	0.538146	1.21273	0.717931	0.310501	1.96232	0.998146	0.45114	-0.510261	1.13285	0.521097	1.93332	0.432961	0.342415	0.00258992	-0.230008	-0.837566	-0.264308	0.694342	0.960581	1.48198	0.911011	0.614549	0.146571	-0.116183	-0.019444	1.95933	1.5027	0.322365	0.0227338	-0.10642	-0.820033	-0.206009	0.755744
VIT_215s0021g01620	RLK-Pelle_LRR-III	-4.55406	-3.66718	-3.78075	-3.75901	-4.0989	-4.0796	-3.29447	-3.53792	-3.86983	-4.15077	-4.03614	-3.62581	-3.5208	-3.95427	-3.75234	-3.40747	-3.54675	-1.93952	-4.21848	-2.90861	-1.41	-2.97442	-2.45457	-3.94387	-3.82469	-3.70661	-3.41928	-2.98391	-3.06148	-4.31835	-4.42246	-2.68583	-3.80151	-2.9009	-3.20395	-3.86923	-1.65384	-2.10217	-2.45967	-4.09137	-2.8977	-3.22704	-3.43933	-2.15823	-1.76261	-2.66638	-3.32231	-3.41804
VIT_201s0011g03860	RLK-Pelle_LRR-III	1.74487	0.868732	-1.11725	-1.53916	-1.99476	0.190739	-2.53192	-2.70761	1.11251	0.378915	-2.65304	-2.8606	-3.45523	0.992072	2.14161	0.895685	0.843329	-2.10661	-0.331622	-3.40941	-1.11942	0.683501	-2.78607	1.4049	0.820649	-1.98529	-0.563194	-3.64464	-3.8764	0.974578	0.730234	-0.0123693	0.48584	-2.06125	-3.36107	-2.76082	-2.56616	-1.58649	-3.37311	-2.74106	-0.538024	-2.13722	-2.49169	-2.73451	-2.795	-3.46222	-2.44438	-1.90045
VIT_208s0007g04150	RLK-Pelle_LRR-III	2.26602	1.43687	0.961785	0.76917	-1.00979	1.16223	-1.45479	-2.01323	2.6898	2.64997	-1.6714	-1.14032	-1.75681	0.356452	2.01867	1.50937	1.58011	-0.962965	0.0537261	-2.23458	-1.41257	3.09991	-1.30299	2.47625	2.89793	2.18233	1.23103	-2.84422	-3.19015	0.73663	-0.284648	1.52933	1.6638	-0.0163794	-1.17592	-1.8622	-1.74	-1.38537	-0.611422	-0.521812	0.374228	-2.43034	-2.27809	-2.02709	-2.09156	-1.67785	-0.944987	1.25046
VIT_204s0008g01220	RLK-Pelle_LRR-III	1.1252	0.497777	1.1317	1.09282	-1.43199	1.40467	-1.47083	-0.699908	1.63151	1.75085	1.59894	1.96024	1.46212	-0.9157	-1.25075	1.16123	-0.101924	-0.231617	2.06971	2.39338	0.030618	0.931924	-0.833709	0.0709451	-0.28522	2.18328	-1.00401	-0.0733714	-0.378726	2.50094	2.07339	1.27162	2.55841	2.62847	2.84594	2.11131	2.2091	0.863024	1.26931	2.10418	1.19909	2.4642	2.55757	2.2428	0.441742	0.645479	2.13284	2.85246
VIT_207s0031g00120	RLK-Pelle_LRR-III	1.38879	0.637843	-0.755441	-0.862036	-0.960585	0.258498	-2.06499	-0.635222	1.20244	1.20163	-1.11538	-1.07043	-1.5153	1.27546	1.20343	0.846529	0.834632	1.0002	-0.702941	-2.54094	-0.390762	0.975775	-1.71997	1.51065	1.2318	0.28105	0.0261173	-1.5962	-1.57273	1.68843	0.809655	0.693547	1.56573	0.849112	-0.841606	0.161034	-1.44427	0.443676	-2.02896	-2.59139	1.14838	-0.329577	-1.55366	-1.09935	-2.3869	-3.10264	-3.22663	1.23864
VIT_218s0001g10070	RLK-Pelle_LRR-III	1.03256	0.47911	-0.304108	-0.686387	-2.75902	0.477968	-2.62937	-2.1079	-1.11126	-1.04102	-3.88165	-3.5379	-4.15846	0.253639	2.20773	1.02687	0.220452	-1.7342	-1.2161	-2.99038	-2.77326	-0.596065	-3.44224	1.33198	0.499176	-3.10513	-2.27368	-3.78196	-3.77022	1.09728	-3.23046	-1.01036	1.3823	0.134466	-2.58616	-2.24581	-3.21206	-1.74655	-3.96545	-3.8622	0.228693	-3.61645	-4.22722	-2.93452	-3.3614	-4.34499	-4.1135	0.924072
VIT_216s0039g00230	RLK-Pelle_LRR-III	-3.96609	-3.55824	-3.86649	-3.60469	-4.14644	-4.37791	-2.4327	-4.0729	-3.67844	-4.21731	-4.11944	-3.85563	-3.96239	-4.03614	-4.5915	-2.51239	-4.44899	-1.66458	-3.13259	-3.29716	-0.86158	-3.301	-2.21613	-3.77707	-3.39672	-2.59689	-3.04133	-3.7612	-3.67574	-3.42715	-3.54975	-2.94659	-3.69784	-2.37418	-3.30609	-2.05921	-1.98598	-1.45343	-2.83052	-2.942	-3.15957	-3.18186	-3.30536	-2.20067	-2.42827	-3.36294	-3.39079	-3.48173
VIT_202s0025g01310	RLK-Pelle_LRR-III	-3.22453	-2.84517	-2.96438	-1.8544	-1.59747	-1.87559	-0.939053	-1.81316	-2.48845	-3.59796	-2.47319	-2.42658	-2.87011	-2.23665	-3.32799	-1.04089	-3.60093	-0.730534	-2.14926	-1.39905	0.348453	-2.13828	-2.41685	-1.85418	-1.99613	-1.69889	-1.22916	-2.22949	-2.63637	-2.16635	-2.20991	-1.80595	-3.02536	-1.20447	-2.43727	-0.742707	-0.899323	-0.383091	-1.3084	-2.14253	-2.23869	-2.02954	-2.26715	-0.739716	-1.65695	-2.62777	-2.66398	-2.56038
VIT_212s0055g00950	RLK-Pelle_LRR-III	-4.3427	-4.21639	-3.87014	-3.16934	-4.01031	-4.25022	-4.42085	-4.08234	-4.03334	-4.67247	-4.4013	-4.34072	-4.72286	-4.51694	-4.72711	-3.09746	-4.53617	-2.61082	-4.44061	-3.79356	-1.55805	-3.5909	-3.79098	-4.27476	-4.24945	-2.89824	-3.98418	-3.76314	-3.69646	-4.10962	-4.39038	-3.38327	-4.21764	-3.22374	-4.18259	-1.99358	-3.08444	-1.52945	-2.8221	-3.66684	-3.30587	-3.47865	-3.89841	-2.64612	-2.55456	-3.55957	-3.7905	-4.07396
VIT_209s0002g00900	RLK-Pelle_LRR-III	-4.42076	-2.81442	-0.139528	-0.21455	-3.19203	-3.57446	2.84733	0.952903	-3.40774	-4.53683	-3.95495	-3.88344	-4.18474	-4.3508	-4.33549	-3.44094	-4.2269	-1.34254	-3.02454	-2.86267	-0.850107	-3.19095	-2.76411	-3.55573	-3.50639	-2.67458	-3.35194	-3.61838	-3.75463	-3.42254	-3.79648	-2.83545	-3.48278	-2.22127	-2.98	-1.79437	-0.946684	-1.00757	-2.3561	-1.63678	-2.91397	-2.68556	-3.29411	-1.89142	-1.79504	-2.8906	-2.23177	-3.33062
VIT_211s0065g00420	RLK-Pelle_LRR-III	-4.06338	-4.16822	0.561012	1.762	-2.83363	-2.75412	4.22602	1.25459	-4.20037	-4.78454	-4.792	-5.07019	-5.24263	-5.10294	-5.00432	-2.96109	-4.71742	-2.59574	-2.98914	-4.0064	-2.97892	-3.66614	-3.55587	-4.39433	-4.2843	-3.21026	-4.65189	-4.48911	-4.65627	-4.16823	-4.54881	-4.20986	-4.70011	-3.19764	-3.7446	-2.37325	-3.7566	-3.19725	-4.60934	-4.48947	-4.20665	-4.32599	-4.48901	-4.17866	-4.76265	-4.74187	-5.08106	-4.77237
VIT_204s0008g02890	RLK-Pelle_LRR-III	-3.20641	-3.16246	-2.75932	-1.73255	-2.71698	-3.13096	-0.790781	-2.74865	-2.41519	-2.63041	-3.19842	-3.5063	-3.55263	-3.53203	-3.57244	-1.59993	-4.11624	-1.35868	-3.04183	-1.54254	0.603968	-1.31835	-2.47697	-2.37835	-1.92332	-0.758425	-2.3561	-3.46183	-3.81578	-3.09752	-3.33376	-2.58529	-3.2222	-2.00395	-2.25376	-0.490828	-1.46086	0.0106159	-1.67397	-2.44668	-2.83077	-2.88588	-3.19982	-1.99431	-0.964321	-2.41037	-3.01064	-2.5495
VIT_209s0054g01070	RLK-Pelle_LRR-III	-4.03799	-3.25804	1.75305	2.69143	-2.17617	-2.99555	4.48811	2.36578	-4.06056	-4.02998	-4.51393	-4.49399	-4.52566	-4.39405	-4.50441	-3.93918	-4.10096	-2.4063	-3.52094	-3.26372	-1.16937	-3.65014	-3.75101	-4.20886	-4.04578	-4.0968	-4.10064	-3.75801	-3.73056	-4.16488	-4.81834	-3.92208	-4.34024	-2.45315	-3.53886	-2.97983	-1.96342	-2.20117	-2.96114	-3.60974	-3.22691	-3.5252	-3.84596	-2.49341	-2.29788	-3.80822	-3.82475	-3.99376
VIT_201s0010g02910	RLK-Pelle_LRR-III	0.332629	1.06757	0.427684	-0.731209	-0.315781	-0.30493	-2.25531	1.05041	1.58632	1.52809	-1.61162	-1.89581	-2.05797	0.295199	0.575387	-0.0321174	0.128809	-1.1481	-0.390192	-1.97966	-0.688602	1.78571	-1.07797	0.0369529	1.22495	-1.07091	-0.341873	-3.497	-2.23406	0.256568	0.349221	0.460873	-0.176514	-1.2559	-1.60688	-1.3087	-0.44582	-0.646035	-0.0508141	0.724213	-0.761683	-0.0803259	0.221317	-0.181359	-1.16903	0.141681	0.500082	-1.33126
VIT_208s0007g07820	RLK-Pelle_LRR-III	1.30654	-0.117324	-1.98062	-1.85117	-2.75468	-0.510601	-3.21042	-3.09125	-1.16309	-1.50217	-3.34092	-3.85522	-4.14128	0.709875	2.48833	1.76692	1.06055	-1.69913	0.603395	-2.63384	-1.48685	1.03225	-2.27673	0.965913	0.317271	-0.947866	-0.913148	-3.1416	-3.16548	1.28371	0.432026	0.740792	-0.278911	-2.60494	-3.574	-0.599621	-1.48908	-0.76729	-2.77459	-3.0195	-0.799944	-2.83133	-3.25544	-2.52132	-2.68412	-4.00448	-3.81427	-3.27205
VIT_201s0011g04060	RLK-Pelle_LRR-III	2.50052	1.96672	1.03603	0.926259	0.262738	1.96884	-1.8373	-0.821281	2.02399	2.13726	0.718183	1.04378	0.665693	2.70091	2.69746	1.9486	2.29635	1.46359	1.74758	-0.507258	-0.602281	2.09643	-0.0927606	2.36622	1.79858	0.692754	1.92448	-0.499541	-1.15449	1.88631	1.55362	1.98681	2.29124	1.8396	-0.0828873	-1.81533	-0.955495	-1.53898	-2.58013	-2.54102	1.93165	-0.836509	-1.19061	-1.4508	-2.59352	-2.88756	-3.15694	2.62118
VIT_207s0129g01070	RLK-Pelle_LRR-III	0.987074	0.379652	-0.247758	-0.95213	-1.53346	-0.733505	-1.89368	-2.17524	0.465575	0.645253	-2.21988	-1.9798	-2.55288	0.142134	1.32411	0.820849	-0.368225	-1.77235	-2.21524	-1.59437	0.215955	1.01561	-2.54844	1.59174	2.39093	-0.961781	0.795094	-2.27232	-2.65387	0.486881	-1.92628	0.455532	0.583087	-0.204927	-2.63083	-1.78467	-1.67009	-0.345568	-2.1651	-2.51726	-0.0670606	-2.16259	-2.66694	-1.72058	-1.31738	-1.99534	-2.40398	-1.13187
VIT_207s0031g01440	RLK-Pelle_LRR-III	1.89571	1.61518	1.65384	1.27242	1.24984	1.33786	-0.931201	0.690116	1.4523	1.44217	1.08996	1.36021	1.17402	1.58132	2.13567	1.69498	1.66892	1.03611	1.38197	0.393228	0.198723	2.18539	0.525544	2.12871	1.88285	1.04806	1.49013	0.336517	0.520319	1.93616	1.60177	1.91857	1.7847	1.77281	1.74092	0.587022	1.4381	0.581028	0.554183	0.326071	1.64838	1.26809	1.17748	1.55725	0.650881	0.761061	0.650799	1.86509
VIT_210s0003g05030	RLK-Pelle_LRR-III	2.10213	1.51172	0.583118	0.418519	0.769993	1.78961	-1.05766	0.0200942	1.29776	1.40587	-1.26323	-0.603616	-1.25151	2.1395	2.44172	1.87379	1.97685	-1.35752	0.916142	-1.44617	-0.719859	1.73542	-2.48297	1.73575	1.44371	-0.698687	0.743346	-2.07493	-2.1071	2.27578	2.60676	1.62876	1.46087	0.354982	-1.47811	-2.34496	-1.68755	-1.61664	-2.47096	-2.98391	0.711952	-0.826259	-1.0343	-1.81781	-2.37929	-2.35359	-2.20648	0.830596
VIT_206s0009g01640	RLK-Pelle_LRR-III	2.07409	1.08024	0.15767	-0.803999	-0.341862	0.700092	-1.77678	-1.91784	1.41907	1.30428	-2.20941	-2.38346	-2.42175	-0.102584	1.61844	1.04442	0.913383	-1.05044	1.82866	-2.01781	0.255561	1.21695	-1.55026	1.68169	1.0813	-2.1583	-0.135907	-3.1781	-2.96316	2.34664	0.703704	0.729327	2.1303	0.491525	-0.72081	-1.87855	-0.464038	-0.527434	-1.91666	-2.9452	1.06611	-1.05064	-1.91531	-1.10946	-1.30218	-2.64145	-3.50856	1.16172
VIT_216s0013g01940	RLK-Pelle_LRR-III	-2.28074	-2.38656	-1.88697	-1.62582	-1.11705	-2.41702	-3.57665	-3.26199	-1.69324	-1.64864	-1.95964	-2.1084	-1.79674	-1.81358	-1.91939	-2.89376	-0.953454	-2.61679	-0.66161	-2.6009	-2.19246	-0.989765	-2.77852	-2.24836	-1.87719	-1.914	-1.61714	-2.74664	-2.35297	-0.691724	-1.4595	-2.85954	-2.38932	-1.41974	-0.728876	-0.233332	-0.573918	-2.02364	-1.53992	-1.12622	-1.27218	-1.03006	-0.0261698	-0.786362	-1.77307	-1.69162	-1.17346	-3.62601
VIT_208s0058g00540	RLK-Pelle_LRR-III	2.42685	1.42519	-2.16511	-1.13225	-2.04604	0.343076	-1.19861	-2.76813	1.73	1.34782	-2.492	-3.61233	-3.83922	-2.76301	3.19919	2.47658	1.46659	-3.14638	1.73305	-3.08781	-1.71326	1.17627	-3.90237	2.09904	1.39563	-0.442538	0.0448437	-2.50149	-2.05336	1.45606	1.20243	0.506585	0.948392	-1.76103	-2.97183	-1.71865	-2.46131	-1.64849	-2.81994	-2.16233	-0.382258	-2.85214	-3.64726	-2.61753	-3.11533	-3.88701	-3.22604	-1.50155
VIT_213s0067g02030	RLK-Pelle_LRR-III	0.83874	0.300356	-1.45978	-2.10944	-2.90652	-0.277848	-2.47369	-3	0.233463	-0.44466	-3.86502	-4.17738	-4.25223	-3.19985	2.09156	1.69087	-0.635197	-2.54213	-0.211461	-3.45751	-1.64101	-0.493694	-2.72765	1.26855	-0.0360379	-2.97668	-0.741884	-3.79571	-4.0511	0.489388	0.226959	-0.698939	-0.609245	-2.54302	-3.65967	-3.29537	-2.46743	-2.26383	-3.07164	-3.0037	-2.48386	-4.03806	-4.25338	-2.90668	-3.73847	-3.65657	-3.33155	-2.60621
VIT_207s0005g05510	RLK-Pelle_LRR-III	2.31776	2.76788	2.55252	2.15235	2.07242	2.31862	1.11653	2.53738	2.37772	2.19713	0.132967	0.319492	-0.112661	2.37299	2.97301	2.35215	2.05209	0.179493	1.12597	-0.503635	0.916504	2.43122	-0.150247	2.76107	2.47568	0.833513	1.337	-0.15913	-1.52835	1.70694	1.0831	2.18339	1.5633	1.15495	1.11552	0.433489	0.647023	-0.250344	-0.728299	-1.38542	1.26229	0.708529	0.450976	0.265678	-0.548771	-1.67618	-2.50582	1.26174
VIT_215s0048g00680	RLK-Pelle_LRR-IV	2.01109	1.89101	0.676306	0.364551	-0.173688	2.17788	-2.37265	-0.760307	1.30846	1.56469	0.467836	1.12327	1.43093	2.41258	2.71295	2.11362	2.01268	2.73335	2.6572	-0.0392488	-0.862523	2.1171	2.35192	2.51596	2.40414	0.902386	2.15993	-2.58207	-2.77025	1.74135	-0.503379	2.60983	1.28424	-0.806845	-1.03824	-2.35549	-2.24766	-3.37667	-3.10748	-2.78087	0.107965	-1.8094	-2.04562	-2.79001	-3.15788	-2.94206	-1.81629	0.106709
VIT_202s0241g00120	RLK-Pelle_LRR-IV	0.76535	1.18653	-0.424283	0.0327673	-0.313006	0.318029	-1.24368	-2.19856	0.485545	0.553476	-0.986518	-0.555983	-0.717585	-1.59445	0.367858	0.547954	-0.259752	0.553794	0.602147	-2.10033	-1.12016	-0.501208	-2.56924	1.00072	0.577259	-1.1442	-0.176358	-2.92817	-3.03673	0.323053	-1.88916	0.30851	1.44526	-0.0265774	-0.854078	-1.17141	-2.38701	-2.91085	-2.83856	-2.27028	0.553678	-0.302125	-1.30947	-0.810529	-3.43566	-3.16086	-3.06301	0.595362
VIT_201s0011g06150	RLK-Pelle_LRR-IX	2.83409	2.60709	2.69534	2.48969	2.07511	2.55168	0.429019	2.49891	3.15428	3.06356	2.42964	2.28552	2.18985	2.33552	3.03758	2.79015	3.10679	2.64029	2.14749	2.01606	0.649691	2.71818	2.70237	2.94959	2.96749	2.68528	2.14475	1.58066	1.31104	3.61128	3.60199	2.26505	3.28466	3.07834	2.84019	2.72573	2.18437	0.187163	1.25348	1.66318	2.93638	2.6868	2.1631	2.12659	0.549931	1.09281	1.49747	3.50719
VIT_204s0043g00160	RLK-Pelle_LRR-IX	2.60291	2.51931	2.31606	2.7229	2.44632	2.88793	0.0748611	1.85939	1.18376	0.889478	0.171731	0.868512	0.650939	1.09539	2.07099	2.4473	0.994284	-0.628502	2.47234	-0.617846	-1.2076	2.51854	-1.96929	2.70516	2.39913	1.54689	1.27832	-0.770409	-1.04865	2.00458	0.0361755	2.69119	2.40829	1.65537	2.3631	2.14894	2.19284	0.623525	-0.5892	-1.01785	1.53577	2.17856	2.58574	2.1456	0.0288185	-0.314994	-0.79836	2.16137
VIT_205s0062g00760	RLK-Pelle_LRR-IX	2.50998	2.01408	2.20661	1.608	2.25858	2.46076	-0.00622184	1.60995	2.59533	2.53613	2.13527	2.22827	2.03364	1.72894	1.96829	1.7993	2.02219	-0.301561	1.72719	1.44293	0.255636	2.01076	-0.100337	2.63325	2.56561	2.51521	1.34859	0.471867	0.560094	2.45831	1.29351	1.5649	2.29036	1.9278	2.81013	2.01373	2.67591	0.743471	1.92277	2.11956	2.17233	2.86585	2.85064	2.58905	1.61904	1.89092	2.09141	2.76162
VIT_205s0062g01440	RLK-Pelle_LRR-IX	-3.24066	-2.39571	1.00223	0.449741	-0.498567	-1.27767	2.55185	2.57444	-2.56591	-2.65423	-2.23751	-1.81234	-1.9269	-1.94749	-1.66616	-2.94027	-1.48143	-1.13097	-3.86621	-2.00156	0.470805	-2.29409	-2.62099	-2.97866	-2.54107	-2.1899	-2.55641	-1.54486	-1.54372	-2.59298	-2.44885	-2.40383	-3.01156	-1.27629	-2.38336	-1.60337	-1.01022	-1.01999	-1.02018	-2.18258	-1.23566	-1.8775	-2.09154	-0.201488	-0.684481	-1.44758	-1.55429	-2.09285
VIT_208s0007g02290	RLK-Pelle_LRR-IX	1.6667	1.28198	1.17257	1.04757	1.68969	1.16779	-0.613665	0.647301	1.60355	1.80431	0.0491427	1.88938	1.44504	1.72943	1.53887	1.28854	1.81267	1.46679	2.43654	1.62863	0.322516	2.02825	-0.324806	2.25672	1.66691	0.702161	1.98059	-0.748017	-0.434062	2.11008	0.928226	2.64473	1.83209	2.09397	1.80103	0.392745	2.04439	-0.015655	-0.00200434	-0.379241	2.25204	1.77895	2.18075	1.79531	0.0368963	0.172154	-0.388596	2.7703
VIT_206s0009g00580	RLK-Pelle_LRR-IX	1.3937	1.11706	0.973983	0.541209	0.101373	0.462566	-0.382118	-0.441083	1.30016	1.1385	-0.033907	-0.409235	-0.178833	-0.334146	0.234037	-0.0409849	0.861529	-0.375939	0.0935651	-2.03715	-0.700478	1.79595	-0.524952	1.71007	2.0512	0.733616	-0.13283	-2.6805	-3.14286	0.583003	0.344186	0.51913	0.899439	-0.552739	-0.853355	-1.84692	-0.844765	-0.806709	-1.2775	-2.11144	0.908408	0.448178	-0.347921	-0.640194	-1.00426	-1.30131	-1.51029	-0.555011
VIT_209s0002g00150	RLK-Pelle_LRR-V	2.86389	2.53605	2.11379	1.95455	2.4306	2.36004	0.918788	1.8068	3.27776	3.1272	2.42162	2.35825	2.2192	2.29453	2.88917	2.93031	3.40963	0.92061	2.62212	2.40007	0.897395	3.21677	1.58545	3.13595	3.07131	3.12611	2.44487	0.670151	0.238117	3.13124	2.23077	2.69331	2.93827	2.81292	2.46216	1.70372	1.81892	0.082569	0.110276	0.443161	3.23486	2.18508	1.80337	1.80244	-0.0965471	-0.117726	0.234657	3.18212
VIT_212s0059g01920	RLK-Pelle_LRR-V	1.81838	0.806057	0.778106	0.186055	0.412818	1.1332	-1.9775	1.45788	1.23258	1.11242	1.96096	1.18874	1.29101	1.51871	1.97638	1.38153	1.7824	0.212116	0.94727	-1.13438	-0.656336	1.93885	0.955201	1.58705	1.54028	1.03839	0.774023	1.64736	1.72284	0.675166	1.59608	1.48901	1.36815	0.504659	1.17921	1.08348	1.30954	1.63499	1.71943	1.98028	1.30629	1.00655	1.26725	1.44864	1.34931	1.56272	1.82042	1.66734
VIT_209s0054g01570	RLK-Pelle_LRR-V	-2.5606	-2.806	0.405773	0.659765	-2.07438	-1.58363	3.46993	1.63679	-2.63582	-2.56822	-3.02639	-2.39929	-2.30892	-1.60512	-2.40939	-3.03794	-2.91571	-3.72222	-3.24999	-4.06129	-3.11997	-3.73461	-2.14777	-2.98131	-3.57086	-4.07696	-3.77738	-3.05348	-2.6446	-2.12486	-3.17787	-3.26713	-2.62065	-2.47057	-2.42326	-3.31121	-2.84082	-2.75955	-1.87747	-0.135283	-3.16357	-2.67662	-1.80677	-2.67502	-2.25215	-1.58072	-0.185729	-2.49538
VIT_208s0007g06250	RLK-Pelle_LRR-V	0.0264629	-0.023468	-2.6245	-1.82459	-1.8842	-2.51214	-3.27962	-1.71082	-2.32452	-2.29336	-2.31502	-2.4112	-2.49222	-1.91372	-1.40569	-0.524078	-2.62165	-0.618029	-0.361168	-2.05297	-1.11327	-0.477726	1.13718	-0.569296	-1.06732	0.111678	-2.07706	-1.61767	-2.8104	-0.983367	-2.64882	-0.911114	-2.18875	-1.01708	-1.48186	0.64586	-1.04853	-0.343589	-2.19094	-2.09934	-1.41456	-2.67739	-2.68958	-1.974	-2.69404	-2.58965	-2.0652	-2.20365
VIT_208s0056g01290	RLK-Pelle_LRR-VI-1	0.544056	0.810676	-0.00187752	-0.736561	-0.263238	-0.643154	-2.71843	-0.416323	1.06784	0.814422	-1.27443	-0.096914	-0.842698	-0.526865	0.403517	-0.880705	0.0245494	-1.67048	1.2305	0.621122	-1.01846	1.16364	-0.177722	0.955607	1.34354	-0.0699125	0.105961	-3.24048	-2.12935	-0.520604	0.286492	0.597396	0.0354473	0.428187	0.223237	-4.17224	-0.705592	-2.27911	-1.33498	-1.41351	0.0512138	-0.0439708	-0.0480058	-0.508798	-0.942611	-0.976579	-1.0175	0.999568
VIT_217s0000g01700	RLK-Pelle_LRR-VI-1	1.92713	2.46515	1.53321	1.19888	2.0432	2.18639	-0.402395	0.655342	0.73893	0.889557	0.246243	0.076089	0.0493876	1.70113	1.58895	1.59874	1.01204	-0.0830264	2.22629	1.24015	-0.0590145	0.831202	-1.21299	1.93241	2.14707	0.51314	2.34884	-0.66723	0.337373	2.48144	0.745404	2.08315	1.847	1.54953	1.22678	1.09059	0.561384	-0.179641	0.128391	-0.734206	2.08228	1.19314	0.739052	0.204777	-0.0494323	-0.263823	-0.828159	1.92885
VIT_214s0171g00180	RLK-Pelle_LRR-VI-1	2.21146	1.36422	1.03632	1.34997	1.1055	1.74168	-2.26334	0.352173	1.07417	0.972871	0.386682	0.685795	0.757899	2.20766	1.71365	1.57037	1.7591	0.148382	2.53209	0.438322	-1.30223	1.94827	-2.95982	1.79877	1.96146	-0.124917	1.32796	-1.34056	-0.652103	2.29783	1.66933	2.09621	1.02419	0.568204	2.32066	2.17526	1.86899	-0.876779	-1.08424	-1.95699	1.15402	2.37748	2.15816	1.70702	0.502354	0.321475	-1.18862	0.687163
VIT_213s0073g00600	RLK-Pelle_LRR-VI-1	0.946532	0.254684	-0.544833	-0.63591	-0.044985	0.892739	-2.68857	-1.28593	-0.998187	-0.134428	-2.38744	-2.46406	-2.42481	2.48569	1.92332	0.788209	0.870782	2.85334	0.321843	-1.48189	-2.31051	-0.312128	1.81789	0.776908	-0.477428	-3.47167	0.615207	-2.33284	-1.62772	2.65241	1.34856	1.06503	0.985437	-3.47755	-4.41674	-3.52551	-3.40942	-3.26484	-3.60424	-2.67269	-2.27749	-4.01936	-4.05303	-3.08841	-2.2228	-3.36126	-2.6234	-1.95399
VIT_201s0026g01780	RLK-Pelle_LRR-VI-1	2.06369	1.5537	1.88805	1.70329	1.56456	1.29029	-1.48626	-0.652016	1.95607	2.18895	0.385896	1.63979	1.03478	0.978823	-0.0865666	-0.386809	1.85687	1.1184	0.619427	-1.11913	-1.02004	2.03348	1.60522	1.72887	1.85507	1.86237	0.234888	0.360983	-0.18235	1.16437	2.5139	0.346384	2.57681	2.43796	1.8578	0.301213	0.591918	-0.635732	-1.98419	-2.14138	2.72395	1.55066	0.284523	-0.67949	-1.47417	-2.0879	-1.87085	3.0515
VIT_206s0004g07030	RLK-Pelle_LRR-VI-2	-0.939245	-0.533163	-1.01667	-1.60673	-1.61661	-1.75844	-2.82813	-0.328202	1.35871	1.05306	-2.93419	-3.00106	-2.97358	-1.67223	0.507225	0.277558	2.12849	-0.843273	-1.33057	-2.51503	-0.534551	0.608505	-1.00337	-0.379748	0.0444824	0.280652	-0.515455	-1.30902	-1.20052	-0.139165	0.437256	-0.388746	-1.47192	-1.62708	-2.90602	-2.35973	-2.07354	-2.4017	-1.89473	-2.04437	-0.374684	-2.74295	-3.03049	-1.60881	-1.50503	-3.07829	-1.55228	-1.89437
VIT_213s0067g01550	RLK-Pelle_LRR-VI-2	2.54086	2.14615	2.68784	2.74712	2.91296	2.82407	1.18863	2.2391	2.90882	2.83266	2.83468	2.84065	2.88017	2.22524	1.51375	1.22345	2.75799	1.54172	2.35966	2.85517	1.59918	2.38078	2.71306	2.18792	2.38565	3.14083	2.28802	1.91218	1.26824	1.51172	2.04867	1.7977	1.75426	2.22184	2.88585	2.62451	2.64417	1.41154	1.38554	2.39098	2.62937	2.26966	2.39257	1.9379	1.10584	1.4728	2.16381	2.39375
VIT_210s0003g01400	RLK-Pelle_LRR-VI-2	-1.03317	-1.69483	0.102718	1.28031	-1.33959	-1.69163	3.79519	1.33258	-0.814946	-1.11393	-2.11279	-1.44171	-1.2549	-3.01352	-2.02334	-2.41629	-1.93057	-4.11122	-1.49593	-3.02163	-3.49458	-1.57444	-2.84035	-1.18271	-1.25533	-1.3143	-2.11193	-3.82496	-4.12147	-3.5071	-4.17994	-1.61851	-2.40693	-1.9112	-1.78459	-3.92336	-3.23599	-4.6142	-4.39538	-4.11724	-2.0429	-1.63632	-0.978896	-3.05185	-3.68655	-3.80579	-4.1522	-1.23152
VIT_219s0014g01230	RLK-Pelle_LRR-VI-2	-2.56554	-2.66004	-0.198625	0.220848	-1.55563	-2.83615	3.07762	0.908513	-2.73951	-3.12127	-4.80955	-4.11152	-4.21976	-3.13002	-2.09609	-3.09247	-2.21742	-4.17512	-3.37118	-4.10757	-3.15083	-2.56369	-3.91686	-2.11818	-2.40509	-3.31646	-3.66991	-4.50282	-4.26592	-2.19671	-2.83492	-2.58031	-2.67775	-2.88282	-3.52084	-2.41534	-3.4773	-2.21588	-3.76381	-3.98565	-3.85968	-4.19802	-3.41542	-4.3454	-4.25508	-3.29577	-3.51419	-3.76791
VIT_202s0025g03700	RLK-Pelle_LRR-VI-2	2.34127	2.47344	1.18092	1.33798	2.04071	1.99759	-0.486954	1.70022	2.45641	2.2707	1.4916	1.10548	0.976147	2.10477	2.03341	1.57492	2.39128	1.55094	2.28058	1.38775	0.454432	2.61687	1.55225	2.48345	2.64998	2.09453	2.34831	-1.50934	-2.02576	2.8047	1.96555	2.16926	2.66891	2.39619	1.61385	0.690249	0.709128	-1.03653	-1.80612	-2.11931	2.47527	1.62104	1.05177	0.84428	-1.22732	-1.1276	-1.49878	2.79755
VIT_208s0058g01340	RLK-Pelle_LRR-VII-1	2.41634	1.71086	0.957435	0.229214	1.19991	1.99965	-1.76554	0.335131	1.6751	1.46992	-0.192168	-0.468451	-0.573652	1.26939	2.60246	1.98356	1.93291	-0.284222	1.57368	-0.64551	-0.939011	2.19427	-1.96149	1.72767	1.67313	0.42927	0.321183	-1.48214	-1.47686	2.21984	2.06651	0.815938	1.68213	0.271901	0.128472	-0.908917	-0.539619	-2.55841	-1.85715	-1.50187	1.57376	0.00463811	-0.187378	-0.985186	-1.69652	-1.76374	-1.15595	1.13016
VIT_213s0067g03050	RLK-Pelle_LRR-VII-1	1.92937	1.71355	0.95206	0.631199	0.501741	1.55023	-1.59985	0.197289	1.44784	1.49579	-1.11072	-0.921312	-1.2953	1.0234	2.17295	2.28031	1.93691	-0.181194	1.29526	-1.34796	0.111236	2.25609	-1.72615	1.59037	1.42374	0.536006	0.80647	-3.26093	-3.49425	3.15081	2.38406	1.0661	1.61357	0.157806	-0.120764	-0.261114	-0.0137784	-0.0767093	-0.557142	-0.436341	1.41692	0.301091	-0.747316	-0.64656	-0.732607	-0.758903	-0.644752	0.590448
VIT_205s0062g01070	RLK-Pelle_LRR-VII-1	1.65669	0.531455	-0.681945	-1.32033	0.477387	-0.603429	-2.31359	-1.54796	0.801315	1.36205	-1.22294	-0.204486	-0.230578	1.32891	1.9905	1.47369	0.937701	0.290928	1.90963	-0.109243	0.542739	1.99415	-0.903776	1.77397	0.912795	-2.05719	1.88198	-2.0055	-3.40547	0.616859	0.122464	2.96242	0.509005	-0.868914	-1.57236	-3.21193	-1.43949	-0.955088	-1.75357	-2.08508	-0.602088	-3.35356	-4.12643	-1.81857	-1.26149	-2.7139	-2.59075	0.296423
VIT_200s1764g00020	RLK-Pelle_LRR-VII-1	0.0672819	-0.498636	-0.846762	-0.971931	-1.0576	0.153857	-3.15568	-1.39795	0.045103	-0.177268	-2.15833	-1.17913	-2.05468	-1.85529	0.515813	-0.00832015	-0.408163	-3.13265	-0.211885	-2.20829	-2.47845	-0.0969547	-2.9889	-0.444867	-0.467387	-1.09769	-1.08152	-3.01887	-2.92765	0.72571	-1.21291	-0.207759	0.0295293	-0.160103	0.912191	-0.0576252	-0.274415	-2.0518	-3.10642	-3.40816	0.680545	0.966772	-0.214696	-0.345882	-2.97912	-3.37279	-3.10063	0.498381
VIT_210s0003g01430	RLK-Pelle_LRR-VII-2	2.33395	2.26226	3.83274	3.32611	2.98398	3.10138	1.17021	3.88979	2.3687	2.2137	2.55527	3.4217	3.04555	2.30558	1.95565	1.58363	2.14834	1.8819	1.62294	0.969889	3.46897	1.28321	2.45763	0.897737	0.538299	1.56813	1.3408	2.01747	1.57987	3.20275	1.98933	1.35535	2.46639	3.19975	3.88787	3.6816	3.97541	1.97843	2.40939	2.07873	2.19194	2.78961	3.42222	3.01128	1.92053	2.23401	1.90769	3.15758
VIT_204s0023g03070	RLK-Pelle_LRR-VII-3	2.5324	1.89929	1.97135	1.62543	-0.120211	2.22957	0.130713	-0.100054	1.48395	1.4556	0.447445	-0.760597	-1.67566	1.81548	3.34944	3.0454	2.09377	-0.187331	1.14664	-0.608437	0.268995	1.72884	-0.408569	1.61816	1.72279	1.36385	1.0438	-1.43552	-2.36048	3.0336	1.9087	0.854025	0.873375	0.555994	-0.320862	1.71475	0.166853	0.162519	-1.25242	-1.33784	0.885593	-0.369557	-0.399499	-0.413259	-1.39039	-2.44462	-1.8401	-0.327628
VIT_218s0001g13590	RLK-Pelle_LRR-VII-3	1.1879	0.801855	1.20453	1.83791	-1.30475	-0.39206	3.91478	0.692647	-2.08796	-2.9894	-2.16461	-2.72949	-2.98265	0.164114	1.87407	1.3841	-0.251675	0.159283	-0.0652706	-1.04998	1.17791	0.500274	-1.6677	0.542891	-0.647379	1.09255	-0.0424862	-1.72423	-2.06184	-0.753509	0.654745	-0.385732	-1.79214	-0.172551	-1.07391	1.68648	0.363334	0.976784	-0.96267	-0.968249	-0.226917	-1.35783	-1.81347	-0.281577	-0.477956	-2.01246	-2.10008	-2.02476
VIT_208s0056g00100	RLK-Pelle_LRR-VIII-1	1.57922	2.11488	1.60238	1.47756	2.29352	1.45794	0.0490646	1.19451	2.80946	2.61675	0.518932	1.1376	1.64147	0.953215	1.83741	1.39088	2.64241	-0.139049	1.94679	1.27032	1.15744	2.65337	-0.522729	1.0598	1.74819	1.75188	2.94954	-1.97385	-2.24851	2.35258	0.486609	2.12285	1.77991	1.48235	1.51998	-0.356728	0.32209	-1.05823	0.210941	-0.127928	2.52532	2.42971	2.0079	1.50506	0.829995	0.953862	0.886792	2.07678
VIT_208s0056g00570	RLK-Pelle_LRR-VIII-1	0.433039	0.48854	0.367796	-0.181107	0.661414	0.49158	-1.78264	-0.456998	0.903104	1.30585	0.884115	1.49615	2.1496	1.62529	0.113682	-0.449582	-0.0125817	1.62669	1.01327	1.25855	1.65506	-0.337493	1.39127	-0.00264014	0.442165	0.229789	1.99518	1.08726	1.42825	0.396194	-0.102556	1.33754	0.125943	1.32629	0.583015	-1.86687	-1.12206	-1.91496	-1.83019	-1.54143	0.775318	1.16314	0.524616	0.202048	-0.691353	-0.433162	-0.738628	1.59516
VIT_212s0035g02090	RLK-Pelle_LRR-VIII-1	0.00209789	-0.143613	-0.279036	-0.381852	1.45375	-0.248086	-1.61555	-0.421917	0.439428	1.14001	0.909067	1.99319	1.90381	1.53919	-0.712985	-1.32425	0.779594	0.895821	1.31382	2.33366	1.41031	0.0147397	1.68819	-1.56496	-0.872872	2.04959	0.392229	-0.307586	0.142286	-1.57983	-2.01455	-0.914934	-1.98026	-2.92121	0.0815614	-0.334894	0.886659	0.911172	0.762025	0.650136	-1.5677	1.30083	2.34188	1.84876	1.47687	1.93734	1.8028	-0.384362
VIT_206s0004g08250	RLK-Pelle_LRR-VIII-1	1.13019	1.19801	2.61514	2.28844	2.95624	1.19523	0.701947	0.845537	1.27655	1.97062	1.41904	1.74456	1.70123	1.65722	0.830313	0.0593733	2.18615	1.36079	1.27447	1.28137	0.0344176	-0.739997	1.07583	-0.125647	-0.39222	0.496697	2.66381	1.54233	1.94674	1.1057	0.283669	1.96266	0.323566	1.08854	1.08496	-0.710755	1.05429	0.971037	1.47131	1.81154	2.69594	2.68604	2.85369	2.24481	2.24503	2.66347	2.63489	-1.60033
VIT_200s0220g00120	RLK-Pelle_LRR-Xa	1.89073	1.72527	1.7935	2.05174	2.31828	1.96232	0.385718	1.30068	2.71996	2.75799	2.0544	2.92609	2.78899	1.90999	1.20041	0.636942	2.23403	2.51973	2.27695	2.9385	1.49482	1.71002	2.26318	1.48979	1.61126	2.50399	2.51227	1.31527	1.51956	1.60318	1.28227	1.72542	1.95264	2.3087	2.31168	1.63717	1.8903	1.23215	1.3341	1.56576	2.5055	2.54695	2.37252	1.86995	1.53201	1.5721	1.6199	2.29243
VIT_200s2085g00010	RLK-Pelle_LRR-Xa	2.36928	2.05366	2.41609	2.19306	2.49836	2.28257	0.488163	1.78909	2.63523	2.96276	2.35083	2.83269	3.00186	1.97281	2.07527	1.56738	2.56148	1.67437	2.79808	2.8476	1.6237	1.98381	2.12523	2.12893	1.83112	2.32061	2.32732	0.417666	0.615424	1.7761	2.10486	1.41068	2.04786	2.16267	1.88044	0.960594	1.68732	1.04458	0.792168	1.15195	2.48655	2.24061	2.16227	1.2096	1.3791	1.31801	1.0864	2.29055
VIT_201s0026g01060	RLK-Pelle_LRR-Xa	1.75731	1.73192	1.51058	1.08429	1.70309	1.7449	0.450411	0.743898	1.43746	1.51429	1.55101	1.40279	1.36889	2.20291	1.96471	0.735901	1.93676	-0.0337222	0.236955	0.0226006	-0.469229	1.45121	0.403769	2.06197	2.69849	1.22707	1.14104	0.578982	0.519019	1.56979	1.52061	0.708783	1.89454	1.3401	1.47235	0.581024	1.11812	0.32529	1.27812	1.75526	1.85317	1.82376	2.06966	1.26755	1.21012	1.42393	1.76331	1.74188
VIT_214s0066g02250	RLK-Pelle_LRR-Xa	1.726	1.38264	1.64855	1.73384	2.08998	2.09749	0.978637	1.26934	2.27657	2.51166	2.03539	2.41969	2.3017	1.44105	1.27262	0.6959	2.14997	2.17096	1.45279	2.35851	1.4091	1.73397	1.67835	1.74011	1.6672	2.02138	1.89067	1.22533	0.922771	1.49632	1.11918	1.31081	1.86592	2.27105	2.05016	1.00596	1.3707	-0.533873	0.182372	0.633461	2.41187	2.20576	1.97342	1.57469	0.619803	0.634597	1.01685	2.36627
VIT_205s0094g01270	RLK-Pelle_LRR-Xa	-4.26735	-3.42247	-3.77042	-3.41967	-3.88893	-4.04429	-2.75382	-4.01049	-1.48981	-3.37095	-3.51247	-2.3526	-3.20204	-4.12238	-4.09959	-3.56447	-3.96341	-1.5937	-3.77748	-3.37754	-0.23128	-3.7568	-3.4752	-3.54819	-3.49678	-4.00285	-3.42615	-3.522	-3.61561	-4.01406	-3.77525	-3.10643	-4.29356	-2.03109	-2.77855	-3.08405	-1.18134	-1.20679	-2.50347	-3.39491	-2.53531	-2.70017	-3.0292	-1.75379	-1.64532	-3.09823	-2.78203	-3.4843
VIT_209s0002g00080	RLK-Pelle_LRR-Xb-1	-1.18176	-0.817665	-0.370862	-0.529741	-0.0144138	-0.568012	-1.83993	-0.887493	0.0551207	0.0182404	0.35734	0.015299	-0.329015	-1.09785	-2.20272	-1.70334	-0.0674497	-0.970678	-1.47916	-1.10246	-2.03318	-1.09076	0.34907	-1.474	-1.68218	-0.321889	0.867597	0.871288	0.266232	-0.993477	-1.88884	-0.543395	-1.30087	-1.87902	-1.24527	-1.24965	-1.4864	-1.02041	-0.0481377	0.515465	-0.123519	0.0335042	0.14196	-0.707421	-0.343503	0.0541546	0.180448	-1.27769
VIT_219s0014g02360	RLK-Pelle_LRR-Xb-1	0.112977	0.442169	0.220938	-0.208246	-0.833516	0.352618	-1.70291	-1.0139	0.891179	0.986467	0.83774	0.425514	0.330698	1.08684	0.595412	0.30477	0.672368	0.762319	-1.14688	-1.63887	-0.258563	-0.659475	0.732672	-0.0725149	-0.38643	-0.809515	0.596709	-1.98733	-2.14853	1.20513	0.549236	-0.317482	0.415743	-0.257781	-1.01299	-0.971949	-1.06624	-0.953874	-1.44988	-1.77512	0.437136	-0.0494771	-0.349362	-0.440439	-0.738313	-1.37544	-1.33043	-0.632735
VIT_201s0010g01710	RLK-Pelle_LRR-Xb-1	-1.1011	-0.404514	-0.0668259	-0.799987	-0.376738	-0.471842	-1.38465	-0.240631	-0.412267	-0.420647	0.633634	-0.250116	0.324808	-0.124435	-1.3712	-1.73238	-0.46579	0.836338	-0.150431	-0.131099	-0.270722	-1.10157	1.60502	-0.835574	-0.565963	-1.52169	1.40733	0.949287	0.99664	-0.65933	-0.818916	0.497966	-1.12182	-0.974345	-0.308833	-1.99349	0.346326	0.243567	0.665443	1.44303	-0.645355	-0.0844175	0.46314	0.462795	1.07993	0.991413	1.82055	-1.32365
VIT_201s0011g06410	RLK-Pelle_LRR-Xb-1	0.40552	0.338129	-1.11045	-1.30074	-2.60329	0.520058	-2.61737	-3.0579	1.04188	1.75946	-0.649858	-0.465636	-0.0645477	1.10358	0.0114353	0.0375296	0.228506	-1.04844	-0.769806	-2.46255	-1.46057	0.971794	-0.700305	1.2791	1.29193	0.364372	1.26834	-1.70225	-2.36126	-0.203401	-1.13123	0.874084	0.722494	-0.383563	-2.25016	-4.16971	-3.86035	-3.68684	-2.92455	-2.68463	-0.719454	-3.52628	-2.96587	-3.33007	-3.5134	-3.55828	-2.7438	0.390106
VIT_207s0031g01850	RLK-Pelle_LRR-Xb-1	1.92669	1.72179	1.8817	1.39978	2.07373	1.84924	0.309505	1.42987	1.26625	1.21251	1.46259	1.35689	1.14467	1.90168	1.49016	-0.614844	1.95051	-0.434242	0.55043	-0.0307029	-1.42833	0.512248	-0.38033	1.50938	1.88818	1.11688	0.85978	0.267333	0.248412	1.49019	-0.600391	1.16875	1.87025	1.94629	1.60856	0.136092	0.50438	-0.973402	-0.540542	0.439854	2.25877	1.63647	1.18739	0.0603707	-1.04438	-0.186532	0.492723	2.00089
VIT_219s0015g01890	RLK-Pelle_LRR-Xb-1	0.211195	0.112385	-0.194972	0.137388	-1.1793	0.536058	-1.39811	0.491514	1.36445	1.58855	1.11408	1.19354	1.16687	0.867206	-1.02981	-1.10544	0.522017	1.67485	-0.543074	-0.86134	0.20884	0.855549	1.60429	0.0635842	-0.601247	0.185197	1.81699	1.13098	1.0448	1.7342	0.907127	0.550838	0.893484	0.0830347	0.0729114	0.191361	1.17666	1.64412	1.96616	1.74522	0.797746	0.678736	1.50564	1.69143	1.62034	2.01782	2.00176	0.644082
VIT_208s0040g01540	RLK-Pelle_LRR-Xb-1	-0.587298	-1.95463	-3.09466	-2.82931	-2.10214	-2.24854	-0.918843	-1.83093	-3.35204	-3.11993	-2.89547	-2.90891	-3.01805	-1.05897	-1.23395	-1.32225	-0.628834	-3.00726	-2.9462	-3.57661	-0.893655	-2.18906	-3.39015	-2.95465	-2.6313	-1.85095	-3.38181	-2.84224	-2.99549	-2.58372	-1.43514	-3.64024	-1.72067	-1.884	-2.09848	-1.94771	-2.94131	-2.90663	-2.16888	-1.12543	-2.22922	-0.399225	-1.62852	-2.00515	-3.52662	-2.80569	-2.08488	-1.38724
VIT_205s0062g01100	RLK-Pelle_LRR-Xb-1	0.0584148	-0.596561	-1.02185	-2.27461	-3.57793	-1.16456	-3.74952	0.120792	-4.00094	-4.27105	-3.23194	-3.13411	-3.35912	-1.09371	-1.10746	-0.919809	0.488206	-2.40405	-3.3848	-2.81254	-1.47572	-3.6158	-1.32734	-2.83705	-3.01963	-3.44464	-3.08046	-3.56524	-3.97881	-3.02286	1.42851	-3.09378	-2.85842	-3.00375	-3.81304	-2.04136	-1.91845	-1.58586	-3.13029	-3.2971	-1.42912	-3.52431	-3.58947	-3.03057	-3.05366	-3.68513	-3.70331	-3.89346
VIT_216s0100g00710	RLK-Pelle_LRR-Xb-1	0.386319	0.218102	-2.22095	-3.14393	-2.17343	-0.376915	-3.2632	-2.33429	-2.93787	-2.69495	-4.08018	-4.43238	-4.26535	-0.185243	-0.622866	-2.13763	-0.482417	-2.31861	-4.39301	-4.0979	-1.73478	-4.18021	-3.027	-3.14068	-3.74218	-4.39637	-4.08222	-4.32429	-4.13034	1.15631	-2.48939	-2.33346	-1.33706	-3.13529	-3.77984	-4.2462	-2.7383	-2.35453	-3.50439	-4.34951	-2.22136	-3.80929	-4.11505	-2.85566	-2.96256	-3.91095	-4.2044	-3.18117
VIT_200s1353g00010	RLK-Pelle_LRR-XI-1	3.79568	3.42084	2.64678	2.35981	2.92533	3.55142	-0.327481	2.00651	3.3038	3.48644	1.90457	1.86707	1.78211	4.02408	3.78573	3.30794	3.75468	2.57445	2.6777	0.783875	-0.199816	3.67429	1.16344	3.51926	3.52285	2.93018	3.16446	2.26199	2.0364	3.60516	3.52625	3.2132	3.76941	3.44025	2.5114	1.27058	1.1976	-0.987051	-2.19762	-2.71978	3.33033	1.8111	0.544026	0.412174	-2.67232	-2.87457	-3.43286	3.90718
VIT_201s0010g00330	RLK-Pelle_LRR-XI-1	-0.0627167	-0.287476	-1.22948	-1.51089	-3.90898	-0.120615	-4.29127	-3.08804	0.347072	0.319521	-2.42554	-2.02556	-3.11284	-0.349541	0.968887	0.449109	-1.82387	-4.07912	-0.982141	-2.91767	-2.45089	-0.381386	-3.93364	0.3223	0.115176	-1.34872	-0.412132	-3.81604	-4.2064	-0.289402	-1.41388	-0.309593	-0.0755236	-1.49787	-0.899105	-3.03512	-3.49692	-4.57261	-3.9858	-3.95536	-1.69655	-3.13253	-2.86552	-3.78269	-4.39932	-4.88701	-4.42225	-0.233491
VIT_205s0051g00460	RLK-Pelle_LRR-XI-1	1.503	1.09762	1.91805	1.86293	0.729258	1.80156	0.388733	1.68491	1.9206	1.68693	0.908615	1.04307	0.867902	1.6474	1.04739	0.570439	1.22161	1.07005	0.654167	0.529878	1.00772	1.01213	0.877996	1.00383	1.46079	0.763977	1.74135	0.35065	0.103697	0.778308	1.05525	1.08782	0.852207	1.13131	0.415004	-0.558352	0.715978	0.671687	0.359236	0.434755	1.20699	0.47072	0.513291	0.612108	0.707124	0.288737	0.244045	0.868769
VIT_218s0001g14610	RLK-Pelle_LRR-XI-1	0.973214	0.55466	-0.637427	-0.894177	-2.17793	-0.462807	-2.49578	-2.55231	1.37862	1.72782	0.241609	0.659353	1.09352	-1.24537	-0.155624	-1.26528	-1.06652	-1.43198	-0.600552	0.0128519	0.593384	-1.16617	-0.967376	-0.160771	0.274416	0.343408	0.506515	-2.45687	-2.94198	-1.39433	-1.76459	0.327026	-0.718406	-0.0221046	-0.471256	-0.681198	-1.29913	-0.759283	-1.71202	-3.00762	-0.275028	-1.36314	-2.30225	-1.15896	-1.40743	-2.88794	-3.29074	0.757501
VIT_212s0035g00990	RLK-Pelle_LRR-XI-1	-0.182182	-0.933539	-1.57749	-2.2851	-3.39141	-0.730846	-1.30319	-2.08214	-0.230517	-0.432734	-2.89546	-2.34686	-3.17951	-1.74014	0.168405	-0.236572	-1.55247	-3.44038	-1.31995	-2.56696	-3.39061	0.162903	-3.49432	-0.241053	-0.154561	-1.40442	-1.33975	-3.79885	-4.36438	-1.3744	-1.55634	-1.94361	-0.707396	-1.40014	-2.39892	-2.43456	-3.05351	-3.08109	-3.79559	-4.50248	-1.69047	-3.57297	-3.79257	-3.11513	-3.02937	-3.81884	-4.41333	-0.324336
VIT_219s0027g00010	RLK-Pelle_LRR-XI-1	1.34972	1.4606	1.77936	1.48937	0.593678	0.698804	0.0543231	1.93441	2.89114	2.3725	2.78541	1.66583	2.08905	0.556127	0.0931978	0.139879	2.20269	0.551929	-0.477036	-0.612124	0.492689	1.917	3.093	1.11917	1.65749	1.74393	-1.88695	-1.79047	-2.89805	-1.03043	-0.790056	0.755115	-0.212536	-0.484747	-1.3144	-3.26729	-0.508313	0.468945	0.693683	0.73133	-0.141267	-0.386123	0.659984	0.153856	0.84447	1.44443	1.26145	-0.23689
VIT_210s0003g00330	RLK-Pelle_LRR-XI-1	2.59172	2.80318	2.02224	1.74979	2.91925	2.68871	-0.774665	1.40275	2.56342	2.37241	-0.790429	-1.16643	-0.933126	2.43255	2.50447	2.00335	2.34959	0.273394	1.54775	-1.42487	-1.18883	2.80449	-0.410941	1.86431	2.35658	1.17566	1.73528	-0.514707	-1.532	2.78651	2.59369	1.97213	2.29122	0.688066	0.570633	-0.29533	-0.437169	-1.60699	-3.24357	-3.80534	2.20993	1.64203	0.371724	0.0729043	-2.2126	-3.39135	-3.69923	1.43875
VIT_212s0028g03060	RLK-Pelle_LRR-XI-1	1.83849	1.59644	1.59675	1.94173	2.37498	2.20712	0.624599	0.898464	2.23478	2.83357	1.54414	2.07152	1.93767	2.33334	2.06993	1.85672	2.50468	2.00981	2.08917	1.93477	-1.44705	2.2913	1.07272	1.4171	1.61332	2.18855	1.88678	-1.58772	-1.5456	1.91188	1.5818	1.41503	2.13577	1.43088	1.21656	-0.268267	0.26268	-2.7251	-2.6241	-2.29524	2.86577	1.35048	0.884129	0.0933891	-2.01237	-1.72111	-1.55284	2.30333
VIT_216s0013g01990	RLK-Pelle_LRR-XI-1	1.99969	1.81422	1.4088	0.969021	-0.536148	1.65137	-2.08377	-1.6267	3.35286	3.25202	-1.49823	-0.706546	-1.54541	1.65981	2.53144	1.33482	2.18125	-1.45607	0.309958	-2.18193	-0.617894	2.9936	-2.52154	2.20977	2.95726	2.01507	1.20429	-2.54393	-3.08901	2.46024	-0.0824564	1.26254	2.81362	0.921845	-1.29744	-2.26592	-1.65995	-1.68294	-2.36698	-3.77927	0.968006	-2.70107	-3.51778	-1.81121	-2.06868	-3.31697	-3.58788	2.07552
VIT_205s0051g00540	RLK-Pelle_LRR-XI-1	-2.07278	-2.65548	-2.46359	-2.51256	-3.05688	-2.30489	-3.50663	-3.29125	-2.22658	-2.70411	-4.40615	-3.65195	-3.92625	-2.79173	-2.02616	-1.3601	-3.11021	-2.97878	-2.90693	-3.27538	-3.17206	-0.251381	-3.15462	-0.62919	-0.583668	-3.30679	0.479475	-3.77881	-3.68043	-1.9243	-2.21483	-0.122938	-2.72746	-3.4407	-3.86744	-3.4627	-4.00812	-3.10742	-3.80732	-3.5443	-3.77004	-3.52949	-3.85527	-3.87222	-3.17536	-4.30333	-4.34048	-3.02222
VIT_207s0005g05420	RLK-Pelle_LRR-XI-1	-4.26139	-4.17474	-4.51264	-4.58335	-4.67668	-4.62266	-4.76902	-4.65018	-4.52751	-4.8744	-4.51415	-4.8162	-4.76958	-4.63995	-3.87953	-2.70119	-4.77779	-2.94146	-4.11006	-4.00536	-2.23699	-3.88526	-4.80389	-3.75688	-4.20063	-3.66391	-0.726664	-4.57102	-5.02033	-4.1694	-4.40237	-2.91381	-4.41867	-3.52361	-4.17281	-2.68847	-3.34061	-3.02378	-3.75457	-4.3181	-4.3071	-4.08394	-4.3158	-3.56651	-3.57114	-4.57042	-5.07598	-4.38041
VIT_207s0005g04390	RLK-Pelle_LRR-XI-1	-0.978854	-1.10225	-0.257193	-1.13725	-2.37408	-0.651009	-1.47606	-0.429344	-2.08103	-3.13763	-4.47863	-4.30143	-4.64149	-2.44855	-1.19524	-1.86152	-3.49008	-2.24241	-3.64004	-3.5075	-1.08019	-2.20753	-3.09803	0.572016	0.715216	-2.24055	0.553941	-3.9848	-3.82362	-2.06793	-4.05688	1.46066	-2.8737	-2.53397	-4.02277	-3.40841	-2.36825	-1.79071	-3.3273	-3.05404	-3.07169	-3.81739	-4.15766	-2.7614	-2.71203	-3.70296	-3.46614	-3.44735
VIT_217s0000g08900	RLK-Pelle_LRR-XI-1	0.0299336	-0.603954	-0.358047	-0.284928	-0.963984	-1.25834	-2.06045	-2.61179	0.548471	-0.292748	-2.28796	-1.95998	-2.41991	0.527807	0.838803	0.863747	0.447455	-0.51702	1.55787	-0.810255	-0.259639	1.25897	-2.64379	1.49308	1.8639	0.567139	0.52395	-2.27823	-2.1278	-0.758664	-2.07637	1.05017	1.47941	0.834904	-0.993449	-0.185158	-0.672004	0.521421	-1.85999	-2.10925	0.18473	-1.88981	-2.48578	-1.65519	-1.78036	-2.87739	-3.02007	0.201438
VIT_219s0015g01120	RLK-Pelle_LRR-XI-1	-0.67559	0.238429	-0.593982	-1.63282	-1.64689	-0.538785	-3.61993	-1.17866	-3.00819	-2.10321	-4.06976	-3.97016	-4.18996	-3.59002	-0.756505	-0.714325	-1.16176	-1.94854	-0.505283	-1.27454	-1.19534	-2.92848	-3.67493	-2.22886	-1.76483	-3.07476	-0.306462	-4.17047	-4.1059	0.507389	-4.17357	-0.192952	1.01604	-0.409656	-3.00556	-1.83018	-2.13299	-1.16113	-2.83491	-3.05074	-0.884935	-3.64281	-3.88041	-2.55052	-2.1329	-3.43276	-3.43638	0.39323
VIT_218s0001g15720	RLK-Pelle_LRR-XI-1	0.90402	1.09281	0.745759	1.05214	1.83665	0.83432	-1.13914	0.449913	-2.1424	-2.8688	-1.94311	-2.57192	-2.56125	-2.11881	-1.18248	-0.276477	-2.38757	-0.892858	0.861966	-0.738339	-0.618511	-0.569323	-2.41858	-0.552147	-0.663608	0.159552	-0.923715	-3.37979	-3.07961	-1.14641	-2.60656	0.434025	-1.59625	-0.951653	-1.82396	-0.388857	-1.0214	-0.0782273	-2.18128	-2.07733	-1.47998	-1.87841	-2.62461	-1.86742	-2.04819	-3.13959	-3.14407	-0.492907
VIT_204s0008g00440	RLK-Pelle_LRR-XI-1	0.907986	0.316417	0.758256	1.05738	0.954467	0.383573	0.0121825	-2.88642	2.66089	2.40232	0.888208	2.49406	2.12599	-2.72644	-2.54181	-1.16969	0.124374	-0.697728	2.15906	2.69169	1.82328	0.0979144	-0.0484588	-0.292133	-0.157175	2.16315	1.84452	-2.09926	-3.89888	-2.39597	-3.1141	-0.275477	-0.793483	0.299255	-0.951062	-0.667419	-2.66116	-2.29805	-3.83123	-3.91568	0.198355	-0.37943	-1.32776	-2.14085	-3.55751	-3.84654	-4.04121	0.0949863
VIT_204s0008g00920	RLK-Pelle_LRR-XI-1	-1.2923	-1.66635	-1.44739	-1.02995	-0.351396	-0.844401	-1.26039	-3.28287	0.408634	0.747992	-0.481704	0.84512	0.687183	-3.33274	-3.54813	-2.03442	-1.64547	-1.59515	-1.46546	0.618178	0.325459	-1.27773	-1.53474	-1.84659	-1.53464	0.406134	-0.285585	-3.2198	-4.04972	-3.57321	-3.96242	-2.01947	-2.20071	-1.36911	-2.14414	-3.00064	-2.17563	-1.69205	-2.85103	-3.10494	-1.17501	-1.78209	-2.63699	-2.60223	-2.7168	-3.71548	-4.01922	-1.14916
VIT_204s0008g00410	RLK-Pelle_LRR-XI-1	-1.27625	-2.30581	-1.96785	-1.08014	-1.18276	-1.67802	-1.82654	-3.81397	-0.24983	-0.0197307	-1.00897	0.185867	0.494851	-3.55635	-3.72491	-1.50136	-2.41092	-1.98151	-0.987883	0.312359	0.405394	-1.10229	-0.365277	-1.75062	-1.62889	0.407453	-0.970256	-3.4099	-4.17055	-2.93058	-3.44636	-2.52556	-2.84643	-2.23336	-2.83237	-1.08196	-2.42849	-1.50857	-2.99704	-3.27779	-1.81651	-2.67586	-3.18594	-2.90441	-3.0645	-3.8813	-3.29955	-1.30313
VIT_204s0008g00370	RLK-Pelle_LRR-XI-1	-1.27153	-1.89567	-1.14941	-1.10308	-0.739001	-1.18571	-1.62155	-3.54619	1.05077	1.1214	-0.523884	1.09192	1.0204	-3.3712	-3.48733	-2.38187	-1.39702	-2.41677	-1.18525	1.17585	0.223299	-1.54303	-0.737945	-1.82744	-1.68715	0.592697	-0.494143	-3.13757	-4.15886	-3.64366	-4.27804	-2.47704	-2.06053	-1.44343	-2.56415	-3.08875	-0.508866	-2.79402	-3.23848	-3.85694	-1.25262	-2.01443	-2.76345	-2.61369	-3.05616	-3.63394	-4.22713	-1.14644
VIT_204s0008g00390	RLK-Pelle_LRR-XI-1	-4.87538	-4.6071	-4.32006	-4.26322	-4.86935	-5.08059	-5.28033	-5.37351	-4.75111	-4.55972	-5.22048	-3.99621	-4.27509	-5.23516	-5.31804	-4.05468	-5.21474	-5.13369	-4.1631	-3.61364	-4.73101	-4.462	-4.16987	-4.62892	-4.78942	-4.51924	-5.35808	-5.3565	-5.13994	-5.05678	-4.60055	-5.41358	-3.70612	-4.58127	-4.96058	-4.63035	-4.83144	-4.55935	-4.95953	-4.36579	-2.42366	-5.10435	-5.35608	-4.95583	-4.8882	-5.15876	-5.25905	-5.33415
VIT_204s0008g00300	RLK-Pelle_LRR-XI-1	-2.83688	-3.65328	-2.14881	-2.12995	-1.71728	-2.22326	-3.04433	-4.41922	0.684001	0.790022	-1.39314	0.297393	0.142683	-4.53611	-4.76978	-3.38101	-2.59885	-3.85511	-3.12361	0.502756	-3.02686	-2.35083	-3.42456	-2.73584	-3.25755	0.644285	-1.54087	-4.76241	-5.28345	-4.11721	-4.85482	-3.93411	-3.22039	-4.3678	-4.18073	-4.45403	-5.06794	-5.16484	-5.06063	-4.60228	-3.54401	-2.74153	-4.13017	-5.16343	-5.03073	-4.16831	-5.28138	-1.98781
VIT_204s0008g00330	RLK-Pelle_LRR-XI-1	-0.00526174	-0.148846	1.19151	1.04854	0.715232	0.172822	-0.341204	-2.80196	2.8342	2.68392	0.632261	2.35324	2.02578	-2.80574	-2.71609	-1.7601	-0.0836849	-0.786717	0.164974	3.26324	1.77444	-0.205783	-0.322815	-0.759811	-0.449133	2.61073	0.755976	-2.2494	-3.17301	-2.75609	-3.53118	-0.884275	-0.212311	-0.071846	-1.43343	-1.74442	-1.7059	-1.36491	-2.31973	-2.63777	-0.191981	-1.02372	-1.9901	-1.62162	-1.76338	-3.24187	-3.74172	-0.0480035
VIT_204s0008g00430	RLK-Pelle_LRR-XI-1	-2.82921	-3.74063	-3.18673	-2.39043	-1.73797	-2.44301	-2.82581	-4.7213	-1.06759	-0.441626	-1.57417	-0.17294	-0.196609	-3.97042	-4.25012	-3.99993	-2.44826	-4.53714	-3.3984	-0.0107409	-2.31973	-1.86171	-3.09529	-3.34723	-3.07278	0.169154	-1.78078	-4.15638	-4.80385	-4.31411	-4.63712	-3.99003	-3.07786	-4.05655	-4.27995	-4.54057	-5.1884	-5.19188	-5.04077	-4.64713	-2.75423	-3.27955	-2.86925	-4.89219	-4.4745	-5.15381	-5.14104	-1.89968
VIT_204s0008g00350	RLK-Pelle_LRR-XI-1	-2.09024	-3.17342	-1.86684	-1.18394	-0.902504	-1.43791	-1.87569	-3.97444	-0.420889	0.0756196	-0.854876	0.324321	0.391541	-3.54578	-3.82376	-3.1698	-1.73067	-3.494	-2.71528	0.640972	-0.121809	-1.45164	-3.48348	-2.69684	-2.70505	0.6006	-1.04941	-3.55088	-4.42693	-4.34659	-4.7494	-3.02352	-2.76263	-2.73856	-3.28994	-4.55696	-4.88138	-4.32569	-4.76903	-4.2018	-2.2563	-3.01985	-3.34018	-4.63119	-4.37237	-4.65399	-4.78288	-1.46579
VIT_204s0008g00400	RLK-Pelle_LRR-XI-1	-0.981939	-1.46189	-1.21961	-0.175164	-0.201727	-0.872952	-0.626885	-3.25395	-0.347454	-0.00148104	-0.285537	0.776135	0.714215	-3.41326	-3.14026	-1.68448	-0.984497	-1.02815	-0.783012	0.924631	0.442542	-0.00846638	-1.54896	-2.03371	-1.52156	1.27562	0.215951	-2.79011	-4.16698	-2.80163	-3.01102	-2.03554	-1.97366	-1.9196	-2.63155	0.171359	-2.22553	-0.10691	-3.72342	-3.34819	-0.995114	-1.56031	-2.32232	-2.75281	-3.47278	-4.14206	-4.72455	-0.830031
VIT_204s0008g00310	RLK-Pelle_LRR-XI-1	-2.07487	-2.5926	-0.917225	-0.871001	-1.88978	-2.23563	-3.49046	-3.74965	1.17329	0.883292	-1.78485	0.235586	-0.199352	-4.65332	-4.56328	-1.67132	-2.79002	-2.35218	-1.2241	1.92418	-0.630298	-1.78705	-2.28162	-2.809	-2.77571	1.2643	-2.62786	-4.40249	-4.70235	-3.11377	-3.5685	-2.93375	-2.04724	-1.50362	-2.49053	-0.894278	-2.34353	-1.49272	-3.26755	-3.37857	-2.15997	-2.51003	-3.47678	-3.50649	-3.5895	-4.57635	-4.32673	-2.23562
VIT_204s0008g00420	RLK-Pelle_LRR-XI-1	0.131152	-0.779447	-0.251645	0.0589542	0.0883473	-0.405175	-0.868996	-3.61115	1.57717	1.81633	0.320494	1.71097	1.84757	-3.14111	-3.51443	-2.04668	-1.08501	-1.2163	0.827308	2.07407	1.33531	0.0410214	0.889513	-0.75451	-0.549838	1.82518	0.66459	-3.05977	-4.41735	-3.06254	-3.94073	-1.60293	-1.42621	-0.629179	-1.67144	-0.658798	-2.32326	-0.368313	-3.78375	-3.99325	-0.799247	-1.58109	-2.47414	-3.05296	-3.25822	-4.38638	-3.99625	0.0433257
VIT_204s0008g00290	RLK-Pelle_LRR-XI-1	-2.5058	-2.74357	-3.21538	-3.51841	-2.19069	-2.78843	-4.70657	-3.52546	-2.76576	-3.11041	-4.32195	-3.19449	-3.43565	-4.31732	-3.87472	-2.97582	-4.84884	-4.74838	-4.64632	-2.43442	-3.27106	-4.70008	-4.0787	-3.83857	-3.66127	-3.2283	-4.61006	-4.77753	-5.07544	-2.61515	-3.52958	-4.80168	-2.39005	-3.32151	-3.91396	-4.56179	-3.66022	-4.42686	-4.66725	-5.12029	-4.30683	-4.86939	-4.99382	-4.45481	-4.50811	-4.6791	-5.3528	-2.75112
VIT_215s0024g01270	RLK-Pelle_LRR-XI-1	-3.60345	-3.89601	-4.3291	-4.05107	-3.39158	-3.90086	-5.12838	-4.16003	-4.006	-3.93821	-4.68268	-3.54475	-3.57607	-5.37104	-4.87452	-3.26903	-4.97374	-5.1109	-4.59791	-1.98327	-4.3126	-4.90171	-4.26399	-4.50244	-4.01424	-4.00063	-5.21193	-4.30035	-4.34389	-3.29477	-3.86514	-4.88354	-3.1936	-4.30553	-4.84957	-4.97654	-5.23291	-4.81868	-5.00573	-4.80311	-4.34319	-4.93962	-5.18111	-4.67503	-4.79659	-4.96815	-5.06816	-3.76472
VIT_211s0016g03080	RLK-Pelle_LRR-XI-1	-1.61639	-1.81131	0.51989	-0.0334176	-0.0107077	-0.402072	-0.387439	-0.718869	-0.267556	-0.592799	1.13491	0.676653	0.831606	-2.56644	-3.49363	-1.64417	-1.98203	-1.65691	-0.11531	0.995624	2.31066	-2.68193	-0.748246	-2.56675	-2.67459	-1.81959	1.15817	-1.28463	-1.31991	-3.22383	-3.3693	-2.39001	-2.18299	-1.47362	-1.72415	-1.73829	-1.04596	-0.534559	0.200525	1.551	-1.98763	0.136775	-0.378299	-0.473503	-0.191777	0.230105	1.53735	-1.66407
VIT_208s0007g07930	RLK-Pelle_LRR-XI-1	1.21999	0.346669	-0.435363	-0.912991	-2.03098	-0.0352225	-0.589113	-1.97492	1.43857	1.13236	-2.00155	-2.04649	-2.14372	1.27926	1.68445	1.14179	0.600593	-1.84613	0.18473	-3.22733	-2.43928	1.56905	-2.7455	1.05937	1.96144	-0.580667	-0.0585488	-2.82943	-1.60645	2.17994	0.797395	0.507555	0.347956	-2.69926	-3.25194	-2.51086	-3.19165	-2.00739	-2.55601	-2.2026	-1.50745	-2.38034	-2.35105	-2.11115	-2.83848	-3.05196	-2.69799	-1.54649
VIT_218s0001g08240	RLK-Pelle_LRR-XI-1	0.0330656	-0.435375	-1.52271	-1.74146	-3.29319	-1.53121	-3.65011	-2.50651	0.741746	1.40415	-1.19747	-0.405459	-0.667412	-1.95598	-2.01647	-2.26923	-1.07864	-2.14528	-1.0868	-0.599205	-0.720004	-0.537317	-1.22703	-1.03997	-0.365063	0.226365	0.229845	-2.41462	-3.30187	-1.41801	-0.356303	-0.47923	-0.697064	0.224596	-0.529469	-0.636731	-1.42624	-2.00812	-2.55865	-3.34716	-0.228996	-1.51314	-2.85079	-1.72911	-2.3486	-3.47904	-3.47393	0.815338
VIT_200s0373g00020	RLK-Pelle_LRR-XI-1	0.762084	0.962275	1.89898	1.62391	1.80454	2.61939	0.356001	0.617593	1.74373	1.50466	-0.53232	-0.217222	-0.842524	0.444585	-0.521098	0.568952	0.286665	0.0198145	0.261644	0.127492	0.981641	0.783137	-0.175748	1.18447	1.38	1.2772	-0.269655	-0.995766	-2.01928	0.4646	1.03547	-0.0879811	-0.184207	0.0640434	-1.1778	-0.127238	-0.775589	0.266737	-0.539865	-1.12184	0.597277	-0.100615	-0.982664	-0.10348	-0.704034	-1.82785	-2.19252	-0.600609
VIT_200s0373g00030	RLK-Pelle_LRR-XI-1	0.394813	0.410337	0.817123	0.512861	0.313106	1.59408	-2.25245	-0.990283	0.214644	0.445537	-0.912218	-1.27634	-1.28935	1.36392	-0.693934	-0.918978	-0.825546	0.192414	-0.92491	-1.35146	-0.835527	-0.260672	0.344639	0.859604	0.148601	-0.0602418	0.0744238	-1.91878	-3.03562	0.80513	1.56575	0.169548	-0.205771	-0.403603	-2.28045	-2.93309	-1.88073	-2.07236	-3.17783	-3.67857	-0.541445	-2.54988	-3.42161	-2.48382	-2.99346	-3.86449	-4.1948	-0.366312
VIT_203s0088g01180	RLK-Pelle_LRR-XI-1	0.762695	-0.442462	-0.0387623	-0.4501	1.24434	0.440016	-0.0109119	-0.638948	2.07701	2.20151	3.03145	2.72728	2.64764	-0.999457	-2.55598	0.24588	0.824137	0.256107	1.00179	0.846047	1.43744	0.189203	1.06127	-0.245902	-0.928722	1.73741	1.65727	1.37588	0.563568	-1.7704	1.06294	-0.940758	-1.5332	0.510505	1.72212	0.923507	1.65051	0.897292	1.17337	2.2136	0.43983	2.12532	2.13204	1.44167	0.763209	1.28496	2.19435	0.56689
VIT_218s0001g08230	RLK-Pelle_LRR-XI-1	1.92142	2.51381	1.9996	1.97456	2.36434	2.81206	1.12408	1.83296	2.99691	2.71432	3.1244	2.67537	2.7585	2.19081	0.766962	1.29031	3.06617	2.39782	1.84217	1.69788	0.834114	1.46283	2.4468	2.4851	2.04478	2.19762	2.54789	1.60089	1.3037	1.26964	-1.37879	1.56141	1.86363	1.54504	-0.0762924	-1.52382	-1.14337	-1.03428	-1.08714	-0.53439	2.23735	0.792781	0.00605175	-0.54482	-0.411539	-0.535008	-0.076042	0.984032
VIT_218s0041g01350	RLK-Pelle_LRR-XI-1	1.98712	2.61951	1.425	1.43669	2.64695	2.3773	-0.236486	2.06561	2.38233	2.22461	1.92242	2.42104	2.46336	1.49946	1.13669	0.134975	0.0979539	2.19041	1.90486	1.89023	2.64416	1.59238	2.10401	1.72916	2.09202	2.1748	1.68042	0.524388	0.144217	3.14416	2.462	2.35439	2.56974	3.05369	2.3936	1.94185	1.59965	-0.20446	0.776837	0.376698	1.93513	2.10931	1.14283	0.497465	0.14828	0.263687	-0.200704	2.95576
VIT_212s0035g00140	RLK-Pelle_LRR-XI-1	-2.31385	-2.48168	-1.92837	-0.34519	-1.78891	-2.67999	-1.61128	-3.30557	-2.87193	-2.46017	-3.1279	-1.56399	-2.11128	-3.7361	-2.9492	-1.22817	-1.73761	-1.98483	-0.888351	-0.0894234	-0.17634	-1.41131	-2.45982	-3.16297	-2.87292	-0.270481	-2.62596	-2.98335	-3.44128	-2.6922	-3.20072	-2.75796	-3.08024	-2.53779	-2.77801	-0.18769	-1.83073	-1.18531	-2.62019	-3.47403	-1.54706	-1.7698	-2.17436	-1.93391	-2.27011	-2.84751	-3.51642	-3.24801
VIT_212s0035g00180	RLK-Pelle_LRR-XI-1	-3.37024	-3.25913	-1.45207	-0.51977	-2.64603	-3.0623	0.852477	-3.04871	-0.984019	-0.663816	-1.47022	0.374097	-1.01103	-3.41973	-3.61836	-3.58299	-2.10037	-1.15651	-2.91146	-1.26575	0.286464	-2.29194	-1.56573	-3.59296	-3.30376	-1.69516	-1.98028	-3.19461	-3.6679	-3.55895	-4.01269	-2.1399	-2.48694	-0.189531	-0.289026	-0.305954	-0.656566	-0.121588	-2.32008	-3.47273	-0.0506426	0.269025	-1.47863	-1.37922	-1.48764	-2.55598	-3.52658	-2.5818
VIT_212s0034g02570	RLK-Pelle_LRR-XI-1	0.45013	-1.28189	1.70671	2.04069	0.419575	0.592351	1.25155	-3.00396	-0.328747	0.0680772	-1.27616	-0.265731	-1.2828	-2.34368	-1.03041	-2.56429	0.687948	-3.69689	0.661485	0.303688	-1.88954	-0.00404321	-3.74976	-0.773129	-0.850965	-0.892385	-2.36491	-4.08205	-3.93797	-4.20497	-4.5946	-3.71769	-1.14485	-1.35114	-2.48914	-3.28913	-3.66362	-2.21126	-1.86808	-1.77641	0.95025	-1.41658	-1.02298	-2.03046	-1.46193	0.11759	-1.23237	-3.64049
VIT_212s0035g00150	RLK-Pelle_LRR-XI-1	-2.92762	-3.09362	-0.870229	-0.170719	-1.32813	-2.40067	-1.26625	-3.13381	-2.04852	-1.49559	-2.82164	-1.46104	-1.94063	-3.82384	-2.86216	-2.91521	-1.49112	-3.34859	-2.11403	0.225783	-0.897837	-1.99228	-2.89052	-3.38392	-3.18093	-1.91683	-3.57561	-3.72173	-3.73826	-3.64284	-3.78864	-3.66596	-3.01267	-2.02261	-2.56495	-1.82829	-2.71708	-1.90787	-2.77962	-3.61916	-1.2587	-2.10782	-2.52253	-2.04844	-2.52253	-2.38893	-3.39562	-3.88526
VIT_212s0035g00020	RLK-Pelle_LRR-XI-1	1.43825	-0.206156	2.29372	2.54256	0.977241	1.22351	1.66091	-2.09177	0.82963	0.963836	-0.492825	0.539039	-0.543869	-1.73891	-0.0379134	-2.66258	1.73178	-5.39532	1.36717	0.507004	-2.94199	0.818757	-3.78952	0.555012	0.628783	-0.482864	-1.03214	-2.90213	-2.684	-3.50983	-3.09756	-3.28437	0.146282	0.00503082	-1.44191	-4.6472	-4.78235	-3.26238	-1.71769	-1.45423	2.00746	-0.282157	-0.0554202	-2.22104	-1.52687	0.762356	-0.515558	-2.79012
VIT_212s0035g00080	RLK-Pelle_LRR-XI-1	2.52865	1.65913	2.0856	2.38091	2.42351	2.73257	0.631986	1.91003	1.88356	2.3687	2.04282	2.30343	2.22555	3.21554	2.56199	1.78469	2.19669	2.80661	2.60017	1.9048	0.238095	2.43389	1.89388	1.86455	2.01628	1.96728	1.89974	1.96519	2.2526	2.04984	2.11677	2.2487	1.78761	1.90995	1.66033	1.47326	1.18994	1.53892	1.88754	1.4751	2.36101	1.83678	1.98713	1.67711	1.65385	2.00247	1.68823	2.47703
VIT_213s0084g00560	RLK-Pelle_LRR-XI-1	-3.90441	-3.54816	-1.14224	-1.58307	-2.85522	-4.55202	-3.25567	-1.19169	-4.33804	-2.91912	-3.19263	-1.03506	-1.85807	-3.50935	-3.95478	-3.41561	-3.36738	-3.28219	-3.23141	-0.329329	0.326329	-4.12028	-2.92047	-3.93275	-3.71298	-3.41405	-4.2154	-4.8739	-4.47099	-4.11846	-4.22471	-4.26557	-4.10511	-3.38744	-3.81124	-3.10032	-2.51094	-1.74836	-1.98399	-3.99491	-3.19965	-2.69455	-0.855756	0.0666887	-1.27879	-0.233634	-2.93827	-4.21826
VIT_213s0084g00570	RLK-Pelle_LRR-XI-1	-4.00239	-4.37803	-1.46536	-1.49526	-2.97821	-4.44206	-2.99835	-1.09936	-4.05523	-3.06802	-3.25818	-1.16302	-1.95786	-3.7402	-3.87567	-3.86206	-3.65939	-2.88512	-3.46543	-1.01437	0.0359159	-3.53127	-4.90987	-4.64439	-4.36084	-2.97406	-3.97559	-4.926	-4.25831	-4.82495	-5.17233	-4.15955	-4.06399	-3.25281	-4.02814	-3.33193	-2.14542	-2.31261	-2.20861	-3.77003	-3.63605	-2.52449	-0.668872	-0.0509486	-1.28739	-0.314036	-3.17661	-4.06581
VIT_211s0037g00660	RLK-Pelle_LRR-XI-1	-4.94746	-4.49602	-4.3759	-4.10394	-4.76244	-4.679	-4.72281	-4.25874	-2.91191	-2.83347	-4.91809	-3.96843	-4.30408	-5.17844	-4.87792	-4.37441	-4.47822	-4.03281	-4.43606	-2.71134	-4.0205	-3.55981	-3.94991	-4.71635	-4.11319	-4.09214	-1.84661	-3.90246	-4.19854	-4.79831	-4.51598	-3.46778	-4.82409	-3.91695	-4.5044	-2.48147	-4.25001	-3.59266	-3.9459	-4.27535	-4.11119	-4.25719	-4.57387	-3.68192	-3.45442	-4.80994	-4.88556	-4.58656
VIT_212s0035g00070	RLK-Pelle_LRR-XI-1	-1.96213	-2.55076	-1.22996	-0.386021	-0.72178	-2.39058	-1.19515	-3.13704	-1.14249	-0.45435	-2.11221	-0.401274	-1.34861	-3.11499	-2.47198	-2.63701	-0.595257	-2.54689	-1.60071	1.03351	0.276316	-2.39032	-3.1066	-3.18421	-3.23669	-1.45126	-3.14389	-2.74259	-2.74265	-3.46195	-3.88933	-3.22264	-2.62316	-2.36366	-3.11262	-1.70106	-3.26959	-2.80374	-2.21337	-3.55098	-0.580302	-1.696	-2.07584	-1.45742	-2.25503	-2.22136	-3.16288	-2.96269
VIT_211s0037g00670	RLK-Pelle_LRR-XI-1	-3.0128	-3.20348	-3.26617	-2.07379	-3.42935	-3.8866	-3.3368	-3.86629	-3.08738	-3.30096	-3.74895	-3.28904	-4.00909	-3.95767	-4.08459	-1.3006	-3.12187	-2.33131	-1.62838	-0.826264	-0.806324	-1.71972	-3.40923	-2.76065	-2.78593	-0.698119	-2.52969	-3.25981	-3.64296	-2.44793	-2.69695	-2.97726	-3.78687	-2.02625	-3.2095	0.126497	-1.97667	-0.384239	-2.47498	-3.24881	-2.2776	-2.7861	-3.30454	-2.28202	-2.93717	-4.40423	-2.89825	-3.86475
VIT_211s0037g00690	RLK-Pelle_LRR-XI-1	-3.58718	-3.45574	0.59647	0.103705	-2.93434	-4.06366	-2.6184	0.59521	-1.21668	-1.54622	-3.42062	-2.99861	-2.98737	-3.71145	-1.41247	-0.527552	-2.87302	-1.49038	-2.42151	-1.64273	-0.134395	-1.8349	-1.1925	-2.8036	-2.29796	-1.51526	-0.208123	-4.19507	-4.10902	-2.62177	-3.60881	-2.39623	-3.68052	-2.01207	-2.90839	-0.94486	-2.08626	-0.73711	-2.283	-3.08707	-2.4911	-3.00744	-3.72309	-2.22176	-2.49696	-3.55199	-4.093	-3.43572
VIT_217s0000g02390	RLK-Pelle_LRR-XI-1	-2.56199	-1.51378	-0.758647	-0.307725	-0.912344	-1.96668	-1.79223	1.34761	-0.387907	-0.868581	-1.05864	-0.448944	-0.622003	-3.3533	-2.91153	-1.8563	-2.70659	-1.582	-1.6823	0.0375108	-0.0898709	-0.917754	-1.91194	-2.18142	-2.22448	-0.229017	-2.11126	0.214293	-0.405433	-0.994618	-1.05527	-2.53721	-2.15149	-2.29336	-1.87034	0.526056	-0.964614	-0.530117	-1.07441	-0.815077	-1.74552	-1.61295	-1.12763	-0.854607	-1.20241	-1.38615	-1.60313	-1.46671
VIT_217s0000g02360	RLK-Pelle_LRR-XI-1	-2.68937	-2.58696	-2.51228	-1.70042	-0.715479	-2.0483	-3.21819	-0.259275	-1.06141	-1.24151	-2.53857	-0.933928	-1.58619	-2.84376	-2.48951	-2.7748	-2.50415	-2.78352	-1.45563	-0.393961	-0.714199	-2.27946	-2.91454	-3.50114	-3.65948	-1.13622	-3.95644	-2.70434	-2.4808	-3.56795	-2.22236	-3.27871	-3.29496	-2.1236	-3.01304	-1.41579	-3.28742	-1.91648	-2.97448	-2.94982	-3.28999	-3.38474	-2.68817	-2.97863	-4.16874	-3.67829	-2.93233	-2.21593
VIT_217s0000g02370	RLK-Pelle_LRR-XI-1	-1.07821	1.12959	1.30275	1.92295	0.99087	-0.249419	-0.0978758	3.01209	0.294049	-0.164828	1.11278	1.49093	1.28501	-2.30117	-1.90203	-0.802768	-1.4305	-0.890961	0.573333	1.44557	1.80423	-0.950186	-2.07219	-1.55841	-1.5395	0.475469	-1.16408	2.85331	2.48488	0.77638	1.43438	-1.47786	-1.04801	0.593318	1.04111	2.02401	1.28563	2.18067	1.49923	1.04778	-0.741262	1.1993	1.82985	1.94831	2.06461	1.39075	0.762411	0.181089
VIT_204s0079g00240	RLK-Pelle_LRR-XI-1	-3.41949	-3.94284	-3.36671	-3.32689	-4.04935	-3.68136	-3.88521	-4.23576	-1.74744	-0.214587	-0.656603	-0.397379	-0.296302	-1.23937	-2.81757	-1.81207	-2.10015	-2.33991	-2.73762	-3.08423	-1.53167	-2.77658	-2.80753	-3.64155	-3.27474	-2.46561	-1.73693	-4.47663	-4.42056	-3.82797	-4.14806	-3.55569	-4.10343	-2.86135	-3.56356	-1.38086	-3.30256	-2.20932	-3.0248	-3.66301	-2.69145	-3.81901	-3.65891	-2.94888	-3.09385	-3.89247	-3.98027	-2.64908
VIT_214s0066g02660	RLK-Pelle_LRR-XI-1	-2.30614	-2.185	-2.60217	-1.88639	-2.6128	-2.29123	-1.31865	-2.44466	-1.23326	-0.943729	-3.43253	-2.29152	-3.13267	-3.85242	-3.90751	-1.05481	-3.45133	-2.59175	-1.03215	-0.0587068	-0.936261	-2.68438	-2.46987	-1.73059	-2.07052	-0.922013	-2.1165	-3.73161	-4.00867	-2.40143	-2.89598	-2.94304	-1.9759	-1.6663	-2.60273	-1.22849	-1.42223	-1.27385	-2.4445	-2.90084	-2.49619	-2.89295	-3.60124	-2.42544	-2.73387	-3.59869	-3.72865	-2.13053
VIT_214s0066g02670	RLK-Pelle_LRR-XI-1	-4.31172	-4.10746	-4.419	-4.17252	-3.75221	-3.9392	-2.56014	-3.96969	-3.04776	-3.31227	-3.95318	-3.28329	-3.30754	-3.77354	-3.82246	-3.90199	-3.94518	-2.24418	-4.04318	-1.54465	-1.52471	-4.55149	-3.87407	-4.41592	-4.58807	-3.85575	-3.50197	-2.66449	-2.9773	-4.25854	-4.47253	-3.67121	-4.33546	-3.64453	-4.26451	-3.79013	-2.16245	-2.30494	-3.24176	-4.1349	-3.09319	-3.29529	-3.62535	-2.40749	-2.80696	-3.25498	-3.46708	-3.72938
VIT_214s0108g00370	RLK-Pelle_LRR-XI-1	-1.51026	-0.611537	-1.45632	-1.20574	-1.28741	-1.6436	-1.63331	-1.04234	-0.840027	-1.15962	-1.62181	-0.97875	-1.36666	-1.04411	-2.04754	-1.59012	-2.07056	-0.306393	-0.646045	0.436019	0.588135	-1.56713	-1.34966	-1.16874	-1.34343	-1.04269	-0.938253	-1.91385	-1.10384	-1.11515	-1.5791	-1.44603	-0.824867	-0.219134	-1.06847	-0.404137	-0.0528503	0.486931	-1.6011	-2.79966	-1.80751	-1.12893	-1.57877	-1.06298	-0.664395	-1.7023	-2.53873	-1.61703
VIT_210s0042g00590	RLK-Pelle_LRR-XI-1	-3.27789	-3.97991	-3.40952	-2.84803	-3.01422	-4.05965	-3.11571	-3.87606	-2.17806	-2.32839	-1.41679	-1.53405	-1.30135	-3.86917	-4.25263	-2.61227	-3.13716	-3.97595	-2.22549	-0.169179	-0.0041842	-3.57134	-3.45845	-3.7999	-4.10051	-3.03055	-2.5229	-1.96638	-1.00182	-3.78312	-2.61439	-3.54725	-3.06211	-4.25151	-4.11197	-4.1432	-4.52729	-3.08777	-1.72776	-0.86828	-4.41382	-3.36942	-3.19479	-4.13003	-1.23239	-1.73582	-0.5521	-4.69427
VIT_210s0042g00600	RLK-Pelle_LRR-XI-1	-4.2361	-4.6296	-4.51725	-4.82931	-3.88944	-4.8736	-3.93882	-4.72855	-3.50237	-3.25355	-1.19074	-2.12282	-1.65889	-3.71292	-4.71367	-4.62172	-3.90586	-4.86029	-3.42482	-3.23669	-4.42758	-4.09604	-4.45157	-5.09621	-4.76561	-3.78835	-3.74462	-2.98652	-1.79587	-5.29529	-5.09867	-4.76896	-4.05443	-4.72547	-4.35918	-4.11858	-5.00145	-4.91681	-2.80651	-0.521628	-4.33392	-4.27836	-3.52411	-5.05842	-2.85712	-2.56519	-0.50283	-5.10045
VIT_210s0042g00700	RLK-Pelle_LRR-XI-1	-3.35547	-4.79212	-4.40143	-4.33408	-3.27058	-4.52009	-3.31804	-3.78659	-2.56687	-2.57389	-0.953333	-1.58707	-1.24083	-3.0557	-4.18725	-3.64112	-3.52595	-4.0732	-2.62129	-2.43314	-4.23365	-3.75457	-3.19771	-4.28759	-4.97605	-3.78961	-3.06794	-3.06306	-1.74662	-4.58111	-3.78372	-4.52639	-4.07383	-4.30646	-4.02484	-4.74787	-4.93211	-3.78898	-2.61498	-0.393823	-3.80797	-3.77242	-3.28608	-4.91165	-2.66518	-2.17769	-0.265999	-4.40966
VIT_210s0042g00770	RLK-Pelle_LRR-XI-1	-4.14577	-4.63413	-4.52896	-3.92846	-3.51145	-4.41271	-3.69092	-4.22151	-2.73774	-2.70278	-1.95723	-1.89831	-1.81214	-3.76159	-4.30564	-4.30232	-3.49053	-4.38337	-3.07178	-1.60994	-0.994703	-4.39682	-3.8459	-4.62398	-4.9671	-4.21491	-3.34309	-3.28347	-2.08844	-4.7064	-3.79138	-3.79096	-3.92965	-4.36539	-4.44651	-5.2257	-5.0368	-3.82912	-2.55129	-2.47403	-3.91983	-4.3664	-3.81625	-4.42168	-2.06223	-2.70517	-1.48848	-4.73035
VIT_214s0066g02680	RLK-Pelle_LRR-XI-1	-2.56722	-2.60604	-2.73156	-1.24092	-2.35582	-3.12658	-0.497555	-3.12772	-1.15055	-1.29843	-2.26735	-0.856862	-1.53008	-3.61593	-3.30592	-0.65264	-2.72496	-0.546989	-0.723525	1.29046	0.188861	-1.07674	-1.16512	-2.32154	-2.38692	-0.102027	-1.90371	-2.13458	-2.36163	-1.90717	-2.84741	-2.27028	-2.53166	-1.86726	-2.41935	0.683121	-1.71137	-0.57853	-1.56348	-2.55984	-1.72888	-1.87692	-2.22173	-0.928955	-1.37021	-2.54946	-2.84244	-2.60647
VIT_214s0108g00280	RLK-Pelle_LRR-XI-1	-3.60417	-3.73807	-3.22348	-2.70636	-2.64665	-3.80909	-3.48457	-3.42765	-2.5993	-2.33999	-2.99629	-1.65205	-2.32029	-3.90159	-3.63177	-3.81819	-3.0999	-2.85713	-3.02346	-0.131793	-1.07654	-3.1825	-3.35246	-3.78569	-3.77506	-2.04463	-2.79376	-3.68843	-3.11598	-3.28406	-3.86368	-4.0997	-3.51533	-3.0644	-3.79712	-2.87331	-3.12254	-2.80509	-3.5003	-3.95211	-2.89802	-3.03855	-3.38245	-3.09115	-2.71163	-3.79922	-3.09253	-3.12525
VIT_214s0108g00310	RLK-Pelle_LRR-XI-1	-3.54651	-4.71645	-3.96217	-2.82258	-2.34783	-3.44752	-2.37477	-3.03989	-2.88032	-2.79322	-3.81436	-2.05118	-2.79978	-3.84649	-3.76262	-2.01754	-3.33926	-4.51413	-2.73081	-0.208752	-2.7043	-3.30134	-3.75764	-4.04362	-4.01133	-2.19365	-4.02953	-2.99623	-3.48054	-2.77964	-3.21301	-4.55966	-3.93385	-4.10975	-4.21155	-3.24286	-3.8308	-4.09865	-4.39149	-4.78283	-3.89335	-3.66184	-3.38335	-4.04765	-3.92813	-3.93378	-3.75932	-3.62485
VIT_214s0108g00300	RLK-Pelle_LRR-XI-1	-3.99223	-4.64264	-4.2195	-4.45912	-3.63313	-4.22677	-4.80873	-4.24927	-3.07416	-2.49983	-4.29219	-2.60644	-3.47481	-4.69966	-4.61946	-4.0704	-4.10348	-4.69684	-4.07158	-1.00534	-3.81319	-4.19385	-3.73821	-4.45843	-4.43301	-3.31766	-4.9294	-4.7467	-5.07448	-4.23139	-4.80933	-4.85652	-4.55283	-4.2977	-4.47424	-3.9747	-3.98143	-4.28507	-4.72195	-5.02528	-3.78425	-4.57795	-4.42935	-4.47292	-4.04408	-4.82027	-4.98843	-4.13235
VIT_214s0108g00340	RLK-Pelle_LRR-XI-1	-3.36609	-3.67499	-2.98592	-3.02026	-2.34651	-3.64173	-4.58785	-2.68363	-1.56528	-1.56128	-4.05155	-1.78479	-3.0048	-4.66631	-3.26246	-3.45516	-3.23888	-4.63951	-3.19767	-0.213483	-3.97627	-4.03149	-3.29313	-3.77509	-4.28288	-2.8795	-4.91505	-5.18447	-5.31276	-3.13284	-3.84178	-3.45903	-3.89142	-4.26501	-2.94211	-4.93758	-3.93318	-4.66686	-4.71319	-5.32233	-3.90288	-2.49546	-2.56493	-4.42016	-4.88342	-4.77586	-5.37882	-3.41078
VIT_207s0005g04100	RLK-Pelle_LRR-XI-1	-4.05196	-4.31205	-4.1363	-4.07339	-3.81697	-4.13505	-3.48401	-2.78233	-3.71477	-3.73832	-3.96127	-3.29451	-3.78619	-4.42816	-4.02169	-3.34948	-4.34715	-2.80466	-3.50492	-2.75356	-1.46369	-3.9727	-3.7648	-3.43334	-3.31037	-3.54643	-3.30787	-4.01846	-4.12352	-2.54971	-0.487106	-3.58334	-4.46324	-2.72944	-4.07064	-2.52756	-2.71173	-1.92797	-3.85447	-4.48072	-3.8473	-3.93931	-4.3317	-3.67139	-3.24054	-3.7992	-4.29255	-3.89711
VIT_207s0005g04040	RLK-Pelle_LRR-XI-1	-3.23406	-2.58377	-3.39027	-3.98174	-2.84266	-3.05748	-3.41514	-3.43266	-1.99973	-1.78171	-1.04968	-1.922	-2.05329	-3.6643	-3.79808	-3.55282	-2.48768	-4.13439	-4.16125	-3.90737	-1.92328	-3.72643	-3.64245	-3.751	-2.04778	-2.90707	-2.71139	-3.45845	-3.79401	-3.51659	-3.99469	-4.30213	-3.50779	-2.99754	-3.53589	-4.04214	-4.14158	-3.94879	-2.1299	-1.4359	-2.71692	-2.25143	-2.21363	-2.98292	-3.19367	-1.9506	-0.369615	-4.09683
VIT_207s0005g04060	RLK-Pelle_LRR-XI-1	-2.81177	-3.36891	-3.6639	-2.97775	-4.15128	-4.20652	-4.50945	-4.67953	-3.70494	-3.65635	-3.31284	-3.73179	-3.75183	-4.59108	-4.71586	-3.10626	-4.08905	-3.94617	-3.37221	-3.30161	-2.47561	-3.97194	-3.62109	-3.81275	-3.91157	-3.62745	-3.48204	-4.80488	-4.71393	-3.76294	-4.01244	-4.19332	-3.86393	-3.77599	-3.50279	-2.47913	-2.61042	-1.71915	-4.11163	-3.553	-3.35919	-3.023	-3.47243	-3.94386	-3.9071	-3.58187	-2.73588	-4.49508
VIT_207s0005g04020	RLK-Pelle_LRR-XI-1	-2.98892	-3.24348	-3.07839	-4.15327	-2.60306	-2.79331	-3.62074	-4.16627	-1.62268	-1.41885	-0.504156	-1.42755	-1.48964	-3.55634	-3.69526	-3.98629	-2.31391	-4.37848	-3.79116	-3.54934	-2.7792	-4.23354	-2.94519	-3.78875	-2.93931	-3.21706	-1.8266	-4.48165	-4.05082	-2.94272	-4.14944	-4.33	-2.54267	-2.51415	-2.63966	-4.72609	-4.4387	-4.32806	-2.31932	-0.119847	-1.25722	-1.24449	-1.27656	-3.60032	-2.27187	-1.15933	0.474043	-4.1977
VIT_207s0005g04050	RLK-Pelle_LRR-XI-1	-3.36815	-4.29058	-3.80871	-4.01728	-3.47256	-3.30932	-3.98785	-4.16144	-1.68911	-1.64882	-0.367234	-0.981233	-0.962802	-3.81191	-3.90877	-3.72592	-2.72464	-4.00211	-4.59569	-3.40043	-1.87446	-4.50256	-2.82283	-3.86319	-3.86219	-2.8983	-0.180514	-3.98563	-3.0751	-3.75657	-3.97472	-2.22894	-4.1715	-3.95852	-3.35538	-4.41836	-4.51076	-3.75943	-2.45976	-0.950437	-2.92357	-1.84737	-2.22628	-3.7625	-2.67384	-1.81114	-0.0180077	-4.11165
VIT_217s0000g06710	RLK-Pelle_LRR-Xb-2	0.52874	1.56347	2.25653	2.17012	1.19066	1.90624	1.11212	2.42235	1.94514	1.71119	2.55682	2.225	2.22388	-0.564852	-0.895227	0.0292387	0.574832	2.0214	1.25889	2.09993	3.0412	0.595592	1.66855	-0.209877	0.108716	0.652541	2.8872	2.12237	1.85814	3.18251	1.92516	0.814182	2.62193	2.35951	1.9962	1.84761	2.24329	3.0659	3.67187	3.88224	1.7061	1.98893	2.30626	2.61805	2.8695	3.18825	3.7321	2.76376
VIT_217s0000g09710	RLK-Pelle_LRR-XI-2	1.05967	0.60656	1.47694	1.28762	2.31934	0.935477	-0.0504038	-0.273066	3.01712	3.10883	1.7129	2.95627	2.4891	1.38824	-0.712205	-0.195041	1.74538	0.87642	2.09794	3.58081	2.40823	1.78259	1.38878	1.11115	0.489704	2.50325	2.28491	-0.734668	-0.798147	-0.13134	0.00314967	0.687962	1.17127	1.39038	1.19076	0.670515	0.914778	0.0905986	-0.122677	0.934751	2.30389	1.79405	1.41693	0.957566	0.0852125	-0.183223	0.609659	2.00065
VIT_208s0007g00850	RLK-Pelle_LRR-XII-1	-3.62919	-2.96807	-3.66349	-2.32835	-3.82513	-3.99506	-2.91514	-3.8509	-3.94754	-4.46898	-3.20409	-3.91418	-4.14062	-3.75108	-4.33792	-1.80636	-4.2467	-1.40431	-2.47037	-2.51881	-0.786887	-2.03875	-2.73866	-3.34666	-3.08439	-0.629322	-2.83895	-3.24774	-3.68748	-3.60961	-3.82035	-2.74513	-3.49576	-2.22885	-2.96549	-0.302564	-1.08867	-0.727508	-2.05172	-1.58748	-2.94248	-2.72836	-3.56092	-2.2316	-2.12028	-3.22761	-1.3368	-3.90858
VIT_208s0007g02110	RLK-Pelle_LRR-XII-1	-5.07335	-4.45395	-4.60556	-4.63486	-4.69545	-4.76076	-3.79616	-4.57483	-4.84133	-4.61112	-4.7794	-4.93751	-4.89878	-4.94526	-4.9564	-5.15406	-5.01877	-2.52757	-5.24613	-4.27603	-1.79611	-4.8176	-3.77406	-5.13135	-4.89113	-5.054	-4.26575	-5.04198	-5.03303	-4.84524	-4.57071	-4.28897	-4.22962	-3.73248	-4.32371	-4.63353	-2.17592	-2.42176	-3.2217	-4.06831	-3.24398	-4.30795	-4.81374	-2.76953	-2.56807	-3.85522	-4.54061	-4.25599
VIT_209s0018g01080	RLK-Pelle_LRR-XII-1	-3.33304	-3.82457	-3.73023	-3.10704	-4.07226	-3.71418	-3.52949	-4.00239	-3.62216	-3.32184	-3.5821	-3.18899	-3.51166	-3.65894	-4.14217	-2.36878	-3.89145	-1.57399	-3.39548	-3.165	-1.49783	-2.68776	-3.55913	-3.10042	-3.23675	-2.25582	-3.19752	-3.94913	-3.53848	-3.54008	-3.92804	-3.50403	-3.72046	-3.3248	-3.41292	-1.89383	-3.00808	-1.0542	-2.82308	-3.22749	-2.18468	-2.27967	-2.86424	-2.53047	-2.15398	-3.5227	-3.84551	-2.83308
VIT_213s0067g00490	RLK-Pelle_LRR-XII-1	-1.50159	-0.870873	-2.05961	-2.41378	-2.06601	-1.78173	0.510597	-1.63869	-1.76446	-1.60316	-1.72118	-0.962606	-1.20863	-1.23351	-2.12471	-1.99849	-1.82488	-2.16676	-2.75109	-0.245251	-2.95182	-2.93135	-1.82572	-1.55796	-2.156	-2.2277	-1.33261	-2.88022	-2.21866	-2.22115	-1.10926	-2.88783	-1.68026	-2.74329	-1.67278	-3.31681	-1.78184	-2.50321	-0.477677	0.155216	-2.16971	-1.66234	-0.798523	-1.32799	-1.48538	-0.530145	-0.341018	-1.89435
VIT_218s0166g00050	RLK-Pelle_LRR-XII-1	-3.9714	-3.97263	-3.58556	-3.71689	-3.29553	-4.33037	-3.03754	-3.62659	-3.46534	-3.07569	-3.8659	-2.96712	-2.91703	-3.49749	-4.13938	-3.44041	-3.89683	-2.24941	-3.30927	-0.67671	0.111798	-3.99261	-2.55813	-3.63091	-3.5284	-3.77449	-3.72573	-3.6517	-3.54146	-3.65404	-3.69403	-3.69382	-4.2996	-2.42928	-3.24089	-2.08212	-1.93113	-1.49295	-2.65416	-4.17267	-2.97037	-3.16062	-3.54671	-2.12624	-1.71372	-3.44131	-3.79342	-3.97033
VIT_216s0098g00430	RLK-Pelle_LRR-XII-1	-4.3173	-5.05086	-4.82518	-3.93228	-3.9502	-5.04528	-5.0868	-5.08673	-4.00472	-3.98913	-4.90691	-3.81361	-4.84882	-4.42977	-3.74107	-4.23293	-3.78161	-4.05199	-3.74053	-3.95943	-3.68389	-3.87531	-4.52768	-4.93113	-5.35936	-3.42839	-4.79763	-4.36346	-5.19643	-4.96826	-5.16428	-4.88851	-4.75726	-4.24649	-4.66054	-3.01432	-4.42303	-2.10526	-4.77377	-5.0473	-4.31181	-4.41739	-4.67257	-3.44845	-4.84354	-5.12171	-5.28221	-4.45774
VIT_218s0001g09550	RLK-Pelle_LRR-XII-1	0.293593	0.210012	0.468168	0.692404	0.748515	-0.220714	-0.610922	0.81275	1.16101	1.55195	2.00174	2.20479	1.76971	-1.05841	-2.6169	-1.44371	-1.00562	-0.355924	-0.951038	0.964302	2.39975	-2.15245	0.63587	-1.8952	-1.4879	-0.00825551	-1.25098	0.119183	1.93688	-1.42116	0.438019	-1.36659	0.962249	2.11777	2.06076	1.4742	1.92998	2.64571	3.28331	3.98355	1	2.01894	2.03953	2.07838	2.46641	3.62455	3.95311	1.8757
VIT_205s0029g01440	RLK-Pelle_LRR-XII-1	-2.57094	-2.56514	-2.77198	-2.95291	-2.64139	-2.34947	-2.63156	-3.48956	-1.75559	-1.30681	-2.67329	-1.9205	-2.1154	-2.18438	-3.59604	-1.89162	-3.14945	-0.714675	-3.25824	-1.73205	0.129742	-2.13333	-2.20655	-2.02257	-2.32351	-1.64757	-2.6612	-4.34626	-4.54882	-3.4203	-3.53312	-2.48541	-2.75653	-1.7489	-2.31768	-2.69084	-1.44944	-1.21112	-2.16545	-3.11532	-2.34872	-2.77173	-2.79074	-1.79297	-1.67381	-2.85661	-3.22992	-1.62137
VIT_205s0029g01480	RLK-Pelle_LRR-XII-1	-1.89962	-2.89842	-2.90901	-3.7549	-2.91495	-1.97344	-4.23996	-4.00562	-1.13605	-0.617499	-2.33698	-1.53459	-1.79519	-1.78453	-3.25294	-2.91424	-2.71197	-2.32471	-3.02961	-2.33345	-4.06642	-2.33018	-1.82715	-1.40503	-2.1909	-1.74716	-3.64246	-4.8789	-4.69469	-3.66058	-3.91371	-3.32141	-2.36559	-3.42067	-2.80386	-4.17327	-4.09436	-3.9421	-3.90224	-3.64924	-2.75089	-3.61293	-3.41612	-4.09848	-3.76182	-4.04736	-3.71871	-1.24268
VIT_214s0128g00550	RLK-Pelle_LRR-XII-1	-1.9596	-1.99328	-1.5719	-2.58515	-1.57721	-1.77932	-2.24654	-2.65999	-1.9955	-1.74007	-2.08374	-1.88007	-2.05827	-2.4085	-2.02703	-2.62342	-2.15538	-2.51747	-2.301	-3.41214	-0.191915	-3.37613	-3.46293	-2.01604	-2.17334	-3.05823	-2.90763	-3.40411	-3.4562	-1.47953	-1.22829	-2.54624	-1.68247	-1.23799	-2.84888	-3.10127	-2.8756	-1.84592	-2.02906	-2.94682	-1.05145	-1.36103	-1.1578	-1.45773	-1.85265	-1.81508	-2.10121	-2.69391
VIT_214s0128g00510	RLK-Pelle_LRR-XII-1	-1.98694	-1.55733	-1.47931	-2.04664	-1.72097	-1.66884	-2.04569	-2.31662	-2.33651	-1.81956	-2.06578	-1.99226	-2.23692	-2.33435	-1.93956	-1.81103	-2.25297	-2.00503	-1.7033	-3.01299	-0.572886	-2.72479	-2.54529	-1.96863	-1.9302	-2.60789	-2.66558	-3.39385	-3.11122	-1.0657	-1.0737	-2.79324	-1.38676	-1.10001	-2.15162	-2.88168	-2.3424	-1.38006	-2.09782	-2.32819	-1.07932	-1.56941	-1.39432	-1.4436	-1.60839	-2.04047	-2.43946	-2.4105
VIT_211s0037g00620	RLK-Pelle_LRR-XII-1	-3.85688	-3.74745	-4.14789	-3.95945	-3.97055	-3.7294	-3.10674	-3.95792	-4.08348	-3.775	-2.83948	-3.61855	-3.46179	-3.8679	-4.09832	-3.59453	-4.42919	-3.90715	-4.18813	-3.88139	-3.66505	-4.24704	-3.99814	-4.24936	-4.45966	-4.41649	-4.28554	-3.84256	-3.22311	-4.29644	-4.02125	-3.96211	-4.37002	-4.67097	-4.32244	-3.31498	-3.98976	-3.00895	-2.73285	-2.56439	-4.68835	-3.37506	-2.69619	-3.74748	-2.80515	-1.9208	-1.92457	-4.2836
VIT_209s0018g01210	RLK-Pelle_LRR-XII-1	-0.475477	-1.55598	-1.98525	-1.9821	-3.19416	-2.49744	-3.98084	-3.24087	0.65059	0.182591	-1.42228	-1.21512	-1.34731	-1.41076	-1.8074	-1.52673	-2.67459	-0.915495	-1.72168	-2.8182	-1.58007	-0.804589	0.148491	-1.43237	-0.954571	-1.51069	-0.942676	-1.97204	-1.40104	-2.53857	-2.33294	-1.52231	-1.8463	-1.3371	-2.30846	-0.703676	-1.70043	-1.34473	-1.73756	-2.23544	-2.27253	-2.28406	-1.81629	-1.92912	-2.93733	-2.08825	-2.59993	-1.69298
VIT_211s0052g01460	RLK-Pelle_LRR-XII-1	-3.99835	-2.3719	-3.65191	-2.33314	-3.72006	-3.24	-3.74754	-3.97429	-2.16282	-2.89913	-3.51663	-3.20845	-3.76176	-4.3824	-3.88525	-2.06879	-3.88733	-0.98877	-2.36042	-1.08261	-0.419321	-2.2909	-3.54897	-3.60711	-3.09835	-0.874204	-3.48315	-2.69987	-3.11318	-3.15582	-3.62213	-3.01209	-3.55584	-1.6949	-2.52615	0.132086	-0.731173	-0.694054	-2.27089	-2.81763	-2.48093	-2.37673	-2.88016	-1.43783	-1.95938	-2.88534	-3.1608	-3.45304
VIT_211s0052g01430	RLK-Pelle_LRR-XII-1	-3.53153	-3.8863	-3.61088	-3.57838	-3.46938	-3.7317	-2.73899	-3.31057	-1.9191	-1.63098	-2.20135	-1.78824	-1.90675	-3.20373	-3.98535	-2.75498	-3.50221	-1.55021	-2.84788	-2.38412	-0.617923	-3.60652	-2.44131	-3.52163	-3.56332	-2.68863	-3.48609	-3.79255	-3.74802	-3.10597	-3.48986	-3.41143	-3.90015	-1.84273	-2.91194	-2.0727	-2.97933	-0.991498	-2.3233	-2.66112	-3.65396	-2.31059	-2.42959	-2.8557	-1.45425	-1.84125	-2.31184	-3.25388
VIT_211s0052g01420	RLK-Pelle_LRR-XII-1	-4.2438	-3.93083	-4.10828	-3.99758	-4.28807	-4.57729	-3.66125	-3.96751	-3.25347	-3.20467	-3.74013	-3.65708	-4.20494	-4.41023	-4.55468	-3.33968	-4.23707	-3.39784	-3.09571	-3.87907	-2.14276	-3.88781	-2.99134	-4.13479	-4.12205	-3.31008	-4.19824	-3.23312	-3.24676	-3.95957	-3.98227	-3.96708	-3.98851	-2.60406	-3.82711	-1.8831	-3.92902	-3.25862	-3.24595	-4.00519	-3.40924	-3.99777	-3.79649	-2.92918	-2.91019	-3.24031	-3.75778	-4.11142
VIT_211s0052g01470	RLK-Pelle_LRR-XII-1	-4.35094	-4.46038	-4.3453	-3.93577	-3.45188	-4.47877	-2.59532	-4.30712	-3.58746	-3.27728	-3.50025	-3.17786	-3.29737	-4.0154	-4.01618	-3.30007	-3.92672	-2.43723	-4.34185	-2.68257	-1.37675	-3.7182	-3.00535	-4.62177	-4.11666	-2.89653	-4.25586	-4.08381	-4.01532	-4.62316	-4.42431	-3.59348	-4.71107	-3.08914	-3.8651	-2.51563	-2.90341	-2.79136	-3.23826	-3.5201	-3.68006	-3.68882	-3.58577	-2.74095	-2.51924	-3.20119	-3.25385	-4.00677
VIT_211s0052g00340	RLK-Pelle_LRR-XII-1	-4.31174	-3.93941	-3.82927	-3.39811	-3.98641	-4.09744	-4.01296	-4.39816	-3.58937	-2.96784	-2.61126	-2.61513	-2.50766	-3.10946	-4.54301	-2.84605	-4.10366	-2.57551	-3.48357	-2.87526	-2.65281	-3.14702	-2.53002	-3.83236	-3.55748	-2.58777	-4.09953	-4.23929	-4.50696	-3.61566	-4.02839	-3.95908	-4.08943	-2.97301	-3.86449	-1.77677	-3.0133	-3.0134	-2.86172	-3.10592	-3.63033	-3.64829	-3.5671	-3.51235	-2.5409	-2.45704	-2.77858	-3.86953
VIT_211s0052g00350	RLK-Pelle_LRR-XII-1	-4.00782	-4.3398	-3.70407	-2.99595	-3.66944	-3.4535	-4.10572	-4.30672	-1.58364	-0.972484	-0.638422	-0.212687	-0.159316	-1.53574	-4.40192	-3.02517	-3.13596	-0.0568763	-4.00479	-1.49377	-1.83183	-3.5693	0.331589	-4.05532	-3.542	-2.45025	-3.69504	-3.80583	-3.49124	-2.39638	-3.94069	-4.37381	-3.37887	-3.94908	-3.01996	-2.88394	-3.52243	-2.63901	-0.814293	-1.06336	-3.57173	-1.11809	-0.98396	-1.79654	-0.570389	0.012894	-0.212069	-3.423
VIT_209s0002g08640	RLK-Pelle_LRR-XII-1	-1.1635	-1.18132	-1.62751	-1.83577	-1.0812	-2.74062	-4.36446	-3.8422	0.0604322	0.153032	-0.942099	-0.228062	-0.614884	-1.59203	-2.08177	-1.92598	-2.10116	-2.25521	-0.705475	-0.0369435	-2.86138	-1.85171	0.826356	-0.428949	0.268554	-0.36951	-4.00147	-4.6114	-4.70696	-3.8106	-3.94142	-3.30154	-2.72703	-1.61839	-1.49592	-3.58192	-2.35767	-2.90406	-3.76941	-3.67281	-2.02472	-1.59792	-1.44922	-2.09492	-3.07951	-3.25306	-2.89563	-1.72255
VIT_218s0001g15620	RLK-Pelle_LRR-XII-1	-4.48238	-3.99855	-4.66602	-4.16671	-4.24473	-4.69343	-3.92269	-4.49086	-4.7594	-4.526	-4.23333	-4.45422	-4.69476	-4.47011	-4.78128	-3.48663	-4.78488	-3.36898	-4.24576	-2.99588	-1.89233	-4.22704	-3.32963	-4.40857	-4.32085	-4.33191	-3.99877	-4.00291	-4.55469	-4.51061	-4.51058	-4.30669	-4.19935	-3.25055	-3.37198	-3.65827	-2.39758	-2.93041	-3.31221	-4.43879	-3.84324	-3.98473	-4.3043	-3.39547	-2.59497	-4.30716	-4.51377	-4.10653
VIT_209s0018g01450	RLK-Pelle_LRR-XII-1	-4.61291	-4.22723	-4.67434	-4.62874	-4.83271	-5.1712	-4.66273	-5.00778	-4.24472	-4.79475	-5.3942	-4.95427	-5.20091	-5.04163	-5.11306	-3.03204	-5.23998	-3.89811	-4.09066	-3.79194	-3.90464	-4.23154	-3.49505	-3.51184	-3.43576	-4.66229	-4.46896	-4.89009	-5.0065	-3.59411	-3.57323	-4.86404	-3.76028	-4.41576	-4.25679	-3.93563	-3.35903	-4.24093	-4.24803	-4.42379	-4.87815	-4.57433	-4.5947	-4.00799	-4.57984	-4.40565	-4.83459	-4.96997
VIT_209s0018g01440	RLK-Pelle_LRR-XII-1	-4.69085	-4.87057	-4.64546	-4.78391	-4.63282	-5.03118	-4.49503	-4.93442	-4.46413	-4.88252	-5.01415	-4.85006	-4.77863	-5.01584	-5.18154	-3.67429	-5.01922	-4.04723	-4.72224	-3.69474	-3.37676	-4.93699	-4.05421	-4.43819	-4.67405	-4.92074	-4.93541	-5.03288	-4.88702	-4.4466	-4.96232	-4.75939	-4.57768	-4.1154	-5.1223	-4.57963	-4.07196	-4.59562	-4.56649	-4.79362	-4.629	-4.82874	-4.74866	-4.14034	-4.31864	-4.77115	-4.80671	-4.76306
VIT_212s0028g01930	RLK-Pelle_LRR-XII-1	-4.8955	-4.30286	-4.32588	-4.44973	-4.74772	-5.04883	-3.83133	-4.78724	-4.84995	-4.71664	-4.3503	-4.68454	-4.7148	-4.58962	-4.60579	-5.22117	-5.08713	-4.15272	-4.97738	-4.48325	-3.87649	-4.9649	-4.47373	-4.66963	-5.09427	-5.08779	-5.31392	-5.23652	-5.19031	-4.74402	-4.46638	-5.15011	-3.65192	-4.03873	-4.10302	-4.64631	-4.22501	-4.88746	-4.35176	-4.54347	-5.22625	-4.90239	-4.71461	-4.43116	-4.12071	-4.477	-4.75045	-4.97232
VIT_212s0028g01870	RLK-Pelle_LRR-XII-1	-1.63341	-1.86756	-3.7964	-3.25776	-1.42201	-2.71064	-3.85339	-2.58589	-3.65178	-3.389	-4.2355	-3.66076	-3.85279	-2.18664	-2.57086	-2.29868	-1.98837	-3.10864	-2.49374	-3.24888	-2.21115	-2.9455	-4.31309	-2.78689	-3.12415	-2.75322	-4.31511	-4.19684	-4.42404	-3.41396	-3.05432	-3.99674	-3.27326	-2.6116	-4.45181	-2.15695	-3.78808	-2.30941	-4.35051	-3.84463	-1.68418	-3.7486	-4.2241	-4.07204	-4.09553	-4.80102	-4.58685	-4.42296
VIT_212s0028g01860	RLK-Pelle_LRR-XII-1	-3.99054	-4.25408	-4.53664	-3.71046	-3.94572	-4.77968	-3.90773	-4.68575	-4.53568	-5.11544	-5.31077	-5.17869	-5.19352	-5.07363	-4.88966	-3.05021	-4.52525	-3.9341	-2.80184	-3.58773	-1.21644	-3.61	-3.58796	-4.7548	-4.20073	-2.98397	-4.68857	-4.21845	-4.49525	-4.01408	-4.37966	-4.22337	-4.05052	-2.76428	-3.65949	-2.41407	-3.72001	-3.48178	-4.81908	-4.76079	-4.49181	-5.1296	-5.13039	-4.50276	-5.2418	-5.19253	-5.21945	-4.47691
VIT_212s0028g01850	RLK-Pelle_LRR-XII-1	-1.21245	-2.36007	-4.17143	-4.94457	-1.67258	-2.92551	-4.33367	-3.12371	-4.06267	-3.39224	-4.66627	-4.26286	-4.36876	-2.06552	-2.83689	-3.71778	-2.24502	-3.94943	-2.95616	-4.12137	-4.60317	-4.67665	-4.68434	-3.86464	-3.86831	-4.8908	-5.33234	-5.51094	-5.44222	-5.03623	-3.97859	-5.25664	-3.76447	-4.72213	-4.8859	-5.51624	-5.05507	-5.18834	-5.32952	-5.3461	-2.1932	-5.13329	-4.9993	-5.27437	-4.81595	-4.98812	-5.39332	-5.22446
VIT_212s0142g00640	RLK-Pelle_LRR-XII-1	-0.509512	-1.44326	-2.05152	-2.47774	-0.973975	-1.18548	-3.65179	-2.29332	-2.58478	-2.29195	-3.25878	-3.5692	-3.4213	-0.420059	-0.558492	-0.981791	-0.836727	-1.98535	-0.668634	-2.89507	-2.18773	-2.47261	-2.90916	-1.51964	-1.80539	-2.78699	-4.62155	-3.52664	-3.86043	-0.853407	-0.987291	-1.8632	-2.47183	-2.52367	-3.11697	-3.42269	-4.05122	-2.67737	-2.28851	-1.19611	-0.581486	-2.0244	-2.2969	-3.01794	-3.05991	-1.26609	-0.298347	-3.5454
VIT_212s0028g01960	RLK-Pelle_LRR-XII-1	-4.52324	-4.69857	-4.55687	-4.60996	-4.54753	-4.85473	-4.85714	-4.95866	-4.35718	-4.52835	-4.863	-4.90381	-4.6733	-4.37059	-4.72983	-3.94232	-4.93546	-4.62254	-3.60549	-4.36685	-4.19643	-4.33258	-5.001	-4.56344	-4.18368	-4.85031	-4.80482	-4.83328	-4.45919	-4.7165	-4.76394	-4.11746	-4.73905	-3.97219	-4.51194	-4.00839	-4.68424	-4.24645	-4.56795	-4.10941	-4.92127	-4.63484	-4.77987	-4.75988	-4.26105	-4.64099	-4.76958	-4.71582
VIT_212s0028g01950	RLK-Pelle_LRR-XII-1	-3.39884	-4.44906	-3.37018	-2.69382	-2.83062	-3.28835	-1.04387	-3.39674	-1.68945	-2.37813	-3.42347	-2.7766	-2.83384	-3.33713	-2.98828	-2.36207	-3.09018	-2.30336	-3.48628	-2.99848	-0.690498	-0.828701	-3.9702	-3.07438	-2.62567	-1.58877	-2.71796	-3.68757	-3.6092	-3.66962	-3.131	-2.90649	-2.99057	-3.76055	-3.81118	-2.23625	-3.219	-2.54681	-2.90563	-3.54502	-2.58517	-3.6985	-4.27237	-2.71215	-2.94738	-3.98713	-4.09355	-2.8535
VIT_210s0003g04830	RLK-Pelle_LRR-XII-1	-1.77127	-2.521	-2.01267	-1.71172	-0.756716	-1.4245	1.61601	-1.67766	-0.479722	-0.216342	-1.2009	-0.551446	-1.14769	-1.77188	-2.32217	-1.33667	-1.09766	-4.03487	-1.53266	-0.943298	0.842207	-0.827763	-2.96483	-2.06869	-2.0503	-0.372757	-1.26394	-2.31597	-2.88506	-3.01227	-1.40105	-2.70906	-2.04515	-1.53922	-2.06167	-2.59096	-3.41661	-3.19876	-3.36739	-2.76562	-2.62801	-4.16317	-3.71145	-4.03244	-4.45234	-4.72846	-3.48501	-1.84405
VIT_210s0003g04860	RLK-Pelle_LRR-XII-1	-3.90053	-4.15769	-3.92859	-3.84662	-2.92555	-3.57006	-0.0995356	-3.60444	-2.6611	-2.68408	-3.39605	-2.67851	-3.08879	-3.53436	-3.74098	-4.20809	-3.25115	-3.95954	-4.34857	-3.25112	-2.77516	-2.44852	-3.71171	-4.58581	-4.05273	-2.66608	-3.92976	-4.18431	-4.47474	-4.64059	-3.67163	-4.49682	-3.63516	-4.70331	-4.81615	-4.73083	-4.88101	-4.28343	-4.51744	-4.54883	-4.65619	-4.87899	-4.49487	-4.89615	-3.88044	-4.32478	-4.44945	-4.19223
VIT_210s0003g04840	RLK-Pelle_LRR-XII-1	-2.60318	-4.06782	-3.66757	-4.10844	-1.84335	-2.63117	-0.237188	-2.51863	-1.77312	-1.25289	-2.01712	-1.30176	-1.98702	-2.55732	-3.00544	-3.91461	-1.97929	-4.65648	-2.76791	-3.42121	-1.01413	-2.80687	-4.45794	-3.65047	-3.54014	-2.31955	-1.74232	-3.36274	-3.65552	-4.77626	-2.44206	-3.78714	-3.02971	-2.95615	-3.21933	-5.07858	-4.86782	-4.92449	-4.12991	-3.33899	-3.94715	-4.7616	-4.47332	-4.96543	-3.56187	-4.23445	-4.25747	-2.97338
VIT_210s0003g04770	RLK-Pelle_LRR-XII-1	-2.44467	-3.25613	-2.95638	-2.52552	-2.12071	-2.53456	-2.16654	-2.26456	-1.60997	-1.23826	-1.79453	-0.847465	-1.34156	-2.15234	-2.69188	-1.94503	-1.62752	-2.42669	-2.42589	-2.22823	-0.411157	-1.79484	-3.34584	-2.60653	-2.72395	-1.22276	-1.85949	-2.19454	-2.15082	-3.12754	-1.99579	-2.99205	-2.81185	-2.87775	-2.71346	-1.29447	-2.12302	-0.897172	-2.51146	-2.49758	-1.57356	-2.52412	-2.69566	-2.25656	-2.46287	-3.1231	-2.7506	-2.60689
VIT_210s0003g04870	RLK-Pelle_LRR-XII-1	-2.98791	-4.01015	-3.94862	-3.79076	-2.03766	-2.64966	-1.28067	-2.60859	-2.6365	-1.95183	-2.29423	-1.72823	-2.29352	-2.71699	-2.9091	-3.73458	-1.99943	-4.28758	-3.08492	-2.95898	-1.59341	-2.73912	-3.91893	-3.87023	-3.7799	-2.14873	-2.02179	-2.75178	-2.78016	-4.55776	-3.07533	-3.92035	-3.7891	-3.64142	-3.53954	-2.88677	-3.59588	-4.15196	-3.48098	-3.57886	-2.73502	-3.91285	-3.90754	-3.54197	-3.51341	-4.3601	-4.06246	-3.10018
VIT_200s0658g00020	RLK-Pelle_LRR-XII-1	-1.01669	-1.69955	-1.53916	-1.89148	-0.50055	-1.13632	0.95664	-1.41207	0.240344	0.376734	-0.765378	0.0985112	-0.677757	-1.28774	-1.94415	-1.77727	-0.756475	-3.90329	-0.554312	-0.878904	0.717908	-0.797885	-2.11804	-1.60126	-1.50506	-0.382829	-0.433702	-2.2795	-2.61785	-2.70825	-0.754424	-2.41595	-1.2342	-0.725948	-1.52279	-3.93226	-2.72233	-2.92285	-3.15913	-2.03122	-1.97145	-3.57135	-3.33832	-3.79745	-4.06257	-4.22912	-2.99009	-1.88859
VIT_210s0003g02910	RLK-Pelle_LRR-XII-1	-0.454157	-2.13485	-0.207961	-0.549633	-2.47655	-2.14478	-3.71952	-3.87512	0.822695	0.355969	0.257822	0.511006	1.54688	-1.59923	-2.52398	-1.82783	-1.74683	-2.36385	-1.30586	-0.548821	-1.83773	-0.520813	-2.15319	-0.985221	-1.90987	1.14211	-1.11598	-3.58531	-4.4	-3.86566	-4.08387	0.00791613	-1.62717	-3.17069	-2.92678	-2.40171	-2.87456	-2.7345	-3.00053	-3.63386	-3.09487	-3.33778	-3.8741	-2.88	-3.25437	-4.38114	-4.33908	-2.30922
VIT_202s0087g00170	RLK-Pelle_LRR-XIIIa	2.20552	2.07127	1.31679	1.3465	1.50865	1.53589	-0.87396	0.865076	1.94927	1.89309	1.54952	1.51465	1.50512	1.38856	2.47323	1.87172	2.38474	0.19949	2.17224	1.81483	-1.25284	2.72811	0.708512	2.25098	2.41513	1.65577	1.46932	0.0211293	0.10061	2.15441	1.68336	1.9277	2.55032	2.65394	2.00438	1.32166	1.12083	-1.30135	-0.475362	-0.269961	2.54938	1.75349	1.06566	0.483326	-0.442555	-0.115581	-0.44664	2.87043
VIT_217s0000g05570	RLK-Pelle_LRR-XIIIa	2.20473	1.20545	-0.243539	0.148836	-2.09428	1.15486	-0.752886	-0.628231	2.15631	1.86245	0.255917	0.626922	0.0822789	1.45256	2.9188	2.17931	1.97323	-2.92842	-0.386885	-4.80858	-3.01818	2.57646	-4.53478	2.16948	1.74549	-0.202894	0.509002	0.967015	0.633567	2.18734	2.82622	0.657732	1.14071	0.365309	2.28687	1.43198	0.879912	-1.83746	-1.01796	-1.97308	-1.26057	1.38833	0.497488	0.089438	-0.360232	-0.887529	-2.85679	-0.30332
VIT_212s0028g00340	RLK-Pelle_LRR-XIIIa	-2.71381	-2.86974	-2.74678	-3.09398	-2.43314	-3.62193	-2.63051	-3.85529	-3.39109	-3.92718	-3.7815	-3.89013	-3.81082	-4.05203	-3.26075	-3.10747	-3.79795	-1.24179	-1.3911	-1.51682	0.338646	-3.59557	-2.72733	-3.03291	-3.07953	-4.05021	-3.16959	-3.46241	-3.37837	-3.57016	-3.52533	-2.62486	-3.39567	-1.9752	-3.29232	-3.11713	-1.47511	-1.11261	-2.41192	-3.06146	-2.9627	-2.9112	-3.76219	-1.91198	-1.66756	-2.94462	-3.51161	-3.26534
VIT_219s0014g00110	RLK-Pelle_LRR-XIIIa	0.338027	0.159795	1.37891	1.1676	1.37416	1.39834	-1.5969	-2.43942	0.839852	0.879427	1.15013	0.930631	0.687763	0.572997	-0.464765	-1.16313	0.634186	0.092471	-0.855719	-2.23466	-1.32598	1.20663	0.0850433	1.08093	1.29368	-0.00991578	-0.230747	-1.23915	-0.974323	-1.71643	-1.77476	-0.282885	0.375544	0.627842	1.29768	0.251068	0.462788	-1.67147	-1.89918	-1.23354	1.04277	1.10127	0.988682	-0.0480642	-1.02442	-0.694402	-0.953596	0.638954
VIT_216s0022g02030	RLK-Pelle_LRR-XIIIb	1.68931	-0.470651	-1.09184	-1.20261	-1.75617	0.272086	-2.19552	-2.09267	-4.50923	-4.85825	-5.4638	-5.09926	-4.65451	1.14398	1.61144	0.439997	-0.943917	-1.92582	-0.575137	-3.44424	-3.76378	-3.52801	-3.49936	-3.68526	-4.26374	-3.98364	-5.19436	-4.21295	-3.13114	-0.902642	-0.184177	-1.11132	-2.19933	-2.60944	-4.30837	-2.63097	-3.58154	-3.61295	-5.08841	-4.82759	-3.15062	-5.11546	-5.03268	-4.75908	-4.38795	-5.06805	-5.1304	-2.43174
VIT_204s0008g01970	RLK-Pelle_LRR-XIIIb	3.62191	2.96809	-0.682219	0.0496581	1.31159	2.45832	-1.5396	-0.163935	0.439381	0.666579	-0.870236	-1.5447	-2.41668	3.1452	3.16907	2.35454	2.62367	-0.435924	-0.462527	-3.09598	-0.845787	0.76327	-3.06374	2.88119	2.00266	-0.140858	-2.85935	-3.44956	-3.4591	1.82197	-0.597784	1.14142	3.09523	0.659022	-0.369983	-0.0446534	-2.32747	-0.32901	-2.30359	-3.10934	2.29881	-1.65781	-3.20795	-1.56925	-2.41483	-3.784	-3.5316	1.94919
VIT_218s0001g12520	RLK-Pelle_LRR-XIV	2.93465	2.38135	2.06611	1.53289	2.7601	2.35849	0.539091	1.04783	3.38857	3.29886	3.33202	3.22768	3.36082	2.08086	1.20829	2.30672	3.08803	2.6598	3.07528	3.59251	2.47229	2.72758	2.44833	3.07562	2.47595	3.52161	1.90971	1.67907	1.70669	0.750385	0.208373	1.09822	1.47861	1.70955	2.29615	1.30268	1.80667	0.695601	1.15139	2.18208	2.71555	2.05882	1.59832	1.11375	0.815055	1.29395	2.206	2.52305
VIT_203s0063g02600	RLK-Pelle_LRR-XIV	-0.412695	-0.853735	0.0144022	-1.16686	-0.178657	-0.323523	-1.70018	-1.369	0.0752633	-0.19471	-0.985169	-0.842142	-0.767076	-0.945064	1.25432	-0.410942	1.04799	-2.61169	-1.73028	-1.48029	-3.56996	-0.346133	-3.40121	-0.562289	-0.493245	-1.9405	-0.0506754	-2.65955	-1.9326	-0.529791	-0.580557	-1.62162	-0.460075	-0.709111	-0.395799	-2.32754	-1.66124	-2.63637	-2.76872	-1.39495	0.311288	-0.23645	-1.03452	-2.74203	-2.77528	-2.18811	-1.36589	-0.0866007
VIT_214s0068g00290	RLK-Pelle_LRR-XV	2.37005	2.32113	2.00433	1.94029	2.15303	2.46913	1.68826	1.49917	2.26629	2.2944	1.8321	2.07312	1.76656	1.55932	0.917669	1.36094	1.8851	1.67613	1.99974	2.19078	0.978861	1.36189	1.49557	2.01666	2.16808	2.15427	1.4952	0.695785	1.02831	2.27857	1.54698	1.50488	1.84088	1.50812	2.00388	1.36435	1.4106	0.445602	0.191901	0.849001	1.92387	2.22455	2.04469	1.03191	0.412342	0.673621	0.810529	1.49669
VIT_207s0005g02790	RLK-Pelle_LRR-XV	0.252936	-0.268372	-0.0254873	-1.09776	-0.0581613	0.586258	0.345044	-0.139236	-0.208135	-0.00401605	-0.765215	-0.550855	-0.705321	0.989007	0.416515	-0.669046	-0.0411474	-1.8649	-0.586315	-0.806211	-3.69141	-1.05281	-0.784107	0.0266892	-0.418458	-1.25637	-1.4024	-0.708133	-0.22927	0.557407	0.276698	-1.3618	0.360684	-0.327097	-0.722958	-1.67875	-2.50474	-3.51676	-2.82644	-2.0149	0.19774	-1.0764	-1.06209	-2.56347	-3.36324	-2.22622	-2.19582	0.54069
VIT_201s0011g00420	RLK-Pelle_LRR-XV	1.66138	1.48573	1.02452	1.14138	1.7857	1.47905	0.330037	0.594788	1.86332	1.90242	1.18925	1.68215	1.43258	1.14734	0.533122	1.07799	1.42835	1.85747	1.90633	2.64545	1.11379	0.684734	1.47916	1.4375	1.10491	1.85603	0.0743645	0.890993	1.11153	0.437375	0.386482	0.167897	1.14949	1.18848	1.35096	1.20207	0.925489	-0.312326	0.379475	1.13292	2.10276	1.9593	1.47504	0.84302	0.442863	0.471078	0.752722	1.13927
VIT_214s0068g00970	RLK-Pelle_LRR-XV	-0.40038	-0.987293	-0.33621	-0.229734	-1.47394	-0.697191	-0.206308	-1.0772	0.593093	0.628004	-1.12426	-0.568931	-0.461864	1.37774	-0.317319	-0.988085	-0.323052	-0.977356	-0.645558	-2.14915	-1.20847	-0.649015	-0.659068	-0.296428	-0.933986	-0.813909	-0.178522	-2.00783	-1.75922	1.22097	-0.248328	-1.45773	0.37775	-0.566892	-0.745833	0.483704	-0.851251	0.0341863	-2.06527	-1.9245	-0.0969593	-0.74744	-1.72925	-1.48439	-1.77634	-1.87319	-1.68508	0.361721
VIT_209s0002g03440	RLK-Pelle_LysM	2.29766	2.0164	1.41114	1.21627	1.65866	1.86209	-0.489987	0.953763	2.42469	2.13681	2.63795	2.25464	2.56494	1.74331	1.55344	1.35631	2.32415	2.24147	1.87734	1.79658	-2.67916	2.2111	2.05642	2.27087	2.61334	2.85284	1.03702	1.9346	1.99655	1.97645	1.43062	1.95973	1.24921	1.67202	1.88794	1.54076	2.42004	0.310262	1.42867	1.97092	1.62339	1.9373	2.19586	2.0088	1.08703	1.47	1.89412	1.64457
VIT_212s0059g01130	RLK-Pelle_LysM	0.240482	0.229005	0.157642	0.200047	0.16544	-0.191739	-1.5483	-0.136306	0.451612	0.182559	0.936244	0.454346	0.696266	0.242634	-0.331447	0.300842	0.323428	0.68061	0.0320191	0.600902	-0.379858	0.460386	0.923584	0.517237	0.518972	0.484728	0.926412	0.175629	0.489222	-0.405613	-0.455686	0.588357	0.291382	0.474389	0.541457	0.611148	0.198026	0.0108277	0.443855	0.532076	0.569445	0.782581	0.821492	0.705453	0.6695	0.708462	0.672322	0.695198
VIT_210s0116g00920	RLK-Pelle_LysM	-1.33622	-0.84068	-0.71033	-1.01724	0.0148881	-2.40837	-2.37917	-2.02293	-1.56707	-1.17182	-1.06046	-0.0661361	-0.168995	-1.7616	-2.24065	-2.80384	-1.71012	-1.07726	0.109654	0.085428	1.28527	-2.87239	-0.347705	-1.95977	-2.72946	-1.74812	0.0945374	-2.50617	-1.16879	-3.10091	-2.53676	-0.309384	-2.16211	-1.90239	-0.0973607	-2.23472	-0.710115	-1.00994	0.0516311	-0.11706	-1.87603	0.209143	0.731848	0.566768	0.504998	0.269622	0.180306	-1.09789
VIT_210s0116g00910	RLK-Pelle_LysM	-1.51752	-2.66934	-0.263109	-0.923082	-1.93356	-1.85915	-3.77555	-0.0695433	-2.23913	-2.1225	-3.22319	-2.54091	-1.95184	-1.49541	-2.19968	-2.5001	-3.04076	-2.67324	-2.09963	-3.5073	-3.25669	-1.76339	-0.131094	-1.38817	-1.90445	-2.91657	-1.42781	-2.39347	-2.34737	-1.6936	-1.52907	-2.02514	-1.37111	-2.01077	-1.78131	-2.15501	-3.00469	-2.82558	-2.12314	-1.41131	-2.36501	-2.40517	-2.15605	-2.98004	-2.02044	-1.54344	-1.36984	-1.24016
VIT_200s0225g00210	RLK-Pelle_LysM	-3.21866	-3.57823	-3.37177	-3.58629	-3.38656	-2.98569	-3.57854	-3.41678	-3.29965	-3.2757	-3.29278	-3.49278	-3.4241	-1.95522	-2.88863	-2.45081	-3.34876	-2.72649	-3.23138	-2.45666	-2.02425	-3.29105	-2.38459	-3.03431	-3.34056	-3.72608	-3.46997	-3.68178	-3.45458	-2.69205	-3.03609	-3.95345	-2.81471	-2.49281	-2.95506	-2.42277	-2.22233	-2.9113	-3.09345	-4.11437	-3.20295	-3.66316	-3.57145	-2.75394	-2.91679	-3.37885	-3.60963	-3.13107
VIT_204s0008g05310	RLK-Pelle_LysM	-4.59935	-3.14732	-3.84992	-3.09408	-4.60059	-4.36841	-4.16664	-3.99464	-4.10292	-4.82543	-4.4554	-4.72315	-4.65266	-4.5828	-4.57056	-3.0232	-4.78926	-2.33755	-2.96566	-3.22936	-2.17102	-3.05086	-4.06811	-4.29001	-4.23182	-2.43442	-4.10375	-4.53044	-4.28698	-4.23878	-4.38047	-3.99165	-4.44653	-3.45056	-4.09216	-1.65446	-2.46335	-0.69542	-3.4107	-3.68093	-2.96316	-3.46286	-4.2034	-2.82864	-3.32187	-4.60396	-4.15572	-4.1204
VIT_218s0122g00230	RLK-Pelle_LysM	1.56118	0.834048	0.946243	0.62666	1.82724	1.44725	-0.262131	0.891753	2.33618	2.35389	1.60495	2.31344	1.51849	1.46458	0.0305784	1.38683	1.59422	0.928723	1.33542	2.21532	1.22035	1.63904	0.138902	1.58255	1.37648	2.31312	1.80418	0.981816	0.142312	0.488071	0.941965	0.998006	1.16707	1.67477	2.23088	1.53877	1.37561	0.249474	1.14813	1.6337	2.33924	2.35304	2.07291	1.3157	0.86747	1.14462	1.88465	2.1807
VIT_218s0122g00240	RLK-Pelle_LysM	-1.4965	-1.88937	-1.74069	-1.37681	-0.0127693	-0.828556	-1.92475	-1.24087	0.0680044	-0.239847	-1.30854	-0.874116	-1.22638	-1.22258	-1.59134	-1.77807	-1.69583	-2.46366	1.40407	0.999163	-1.32632	-1.05902	-1.56274	-1.45197	-2.34811	-0.150727	-2.10858	-1.36305	-1.68815	-1.45784	-1.91597	-1.97287	-1.45925	-0.866026	-2.02409	-1.61342	-2.66455	-0.402865	-1.51597	-0.545147	-1.43037	-1.70225	-1.45759	-2.14401	-1.71246	-1.97061	-0.604082	-0.308571
VIT_204s0023g01080	RLK-Pelle_LysM	-2.00566	-1.82397	-1.1868	-1.05416	-0.639245	-2.12247	-1.46228	-1.03876	-0.269707	-0.42404	1.49041	0.999783	1.09913	-0.448389	-1.94943	-1.37153	-0.599579	-0.85381	-1.49379	-0.0630297	2.30017	-0.77099	1.35234	-1.52173	-1.32111	-0.410132	1.22857	0.535008	1.42217	-2.18885	-2.32445	-1.27355	-1.98949	-1.74876	0.0744202	-0.0190464	1.01532	1.65332	2.13024	2.70006	-0.812871	0.881978	1.81919	1.34859	2.14614	2.35552	3.00522	-1.55359
VIT_214s0171g00140	RLK-Pelle_LysM	-1.28585	-1.52716	-1.14437	-1.58807	-2.03373	-1.94565	-0.683469	-0.656808	0.692255	-0.212045	-0.739812	-1.27938	-0.849775	-0.789225	-1.8916	-1.22177	-1.8414	-0.621186	-0.900379	-1.43618	-0.191484	-0.131026	-0.56599	-1.09365	-1.32512	-1.96503	-1.05235	-1.23662	-1.02094	-1.46	-1.35821	-1.57194	-1.23464	-1.59454	-1.2304	-0.927434	-0.407274	-0.0168172	-0.142244	0.220146	-1.32379	-1.31333	-0.725823	-0.181731	0.0399493	-0.202138	0.321027	-1.76456
VIT_205s0020g04610	RLK-Pelle_LysM	-0.504879	-0.375964	0.138807	-1.46007	0.329693	1.2067	-1.8196	-0.417031	0.0734369	1.07153	1.89953	0.89965	1.34871	1.30144	-1.05483	-1.58688	-0.682648	-0.961738	-0.550467	-0.17908	-2.74848	-1.4199	0.649657	-0.556006	-0.488922	-0.18586	0.586749	0.419667	0.0467854	0.688859	0.197623	-1.5561	0.83824	0.56404	0.717136	-0.881765	-0.467901	-2.85496	-0.469481	0.593883	0.499017	0.503762	0.764355	-1.23469	-0.120043	-0.0045367	0.403287	0.252516
VIT_206s0004g02530	RLK-Pelle_LysM	-5.8385e-05	-0.424307	-0.297234	-0.811736	-0.803879	-0.107515	1.20669	-0.465924	0.511238	0.380377	0.0455241	0.375919	0.0940374	-0.471524	-0.262409	-0.73925	-0.372739	-1.25116	-0.418701	-1.17985	-0.921406	-0.90249	-0.933901	0.0347824	-0.424843	0.232653	-0.785697	-1.41018	-1.01313	-0.386538	-1.45721	-0.195188	-0.14921	0.150996	0.737954	-0.892131	-0.382303	-1.01715	-0.21894	0.438495	-0.075203	0.0679969	0.180083	-0.136239	-0.606938	-0.605594	0.216302	0.325752
VIT_213s0019g04550	RLK-Pelle_LysM	-0.833831	-1.22817	-0.44746	-0.872073	-2.05772	-1.05872	1.93975	-0.17458	-0.510985	-0.141392	1.22764	0.0244495	0.395649	-0.849112	-1.32563	-1.53832	-0.522764	-0.233595	-1.35569	-0.989162	-0.992254	-1.06919	0.884038	-0.771678	-0.374905	0.137863	-0.579015	1.64418	0.701999	-0.657348	0.151407	-1.54483	-0.828215	-0.614292	0.0368234	-0.388445	-0.530091	-0.140916	0.932859	1.34727	-0.533599	0.167243	0.0570806	-0.334464	0.37065	0.464231	1.06084	-0.546544
VIT_204s0008g03240	RLK-Pelle_Singleton	0.752135	0.560116	-0.400209	-0.654174	-1.904	0.683473	-3.19521	-3.0355	0.691512	1.41585	-0.213319	0.627595	0.378155	-0.565267	0.510183	0.425595	-0.693337	-1.94826	-0.188405	-1.24036	-0.298858	1.32415	-2.66498	0.0370356	0.477082	0.129327	0.594994	-3.02689	-3.48327	-0.578394	1.155	-0.277924	-0.652106	0.996792	0.131122	0.691379	0.0950366	0.0545266	-2.69068	-2.96431	-0.604021	-2.07643	-2.24595	-1.83869	-2.65822	-3.58175	-3.39389	1.09569
VIT_211s0016g03880	RLK-Pelle_PERK-1	2.22198	2.51773	2.37626	2.46991	1.98833	2.59933	1.75512	3.12279	2.92481	2.84319	3.15215	3.15464	3.06788	2.32263	2.29443	2.45561	2.64659	1.87465	1.86631	1.71467	2.12139	3.09156	2.32823	2.11617	2.52496	2.9199	3.11669	2.65755	2.43178	2.98466	2.81243	2.9347	2.39693	3.38414	3.80116	3.40244	3.73886	3.18322	3.14599	3.27555	2.39181	3.36318	3.49625	3.36467	2.87095	3.1759	3.30686	3.30657
VIT_214s0083g00330	RLK-Pelle_PERK-1	0.0927265	-0.479098	-0.922781	-1.33278	-1.06935	-0.568241	-3.86628	-1.55342	-0.0740351	0.00725395	-0.997645	-0.0916958	-0.0112858	-0.0378671	0.499605	-0.183738	-0.276678	-1.07069	-0.401776	-1.66846	-1.93975	-0.20318	-1.27789	-0.152855	-0.715838	-1.32269	-0.189868	-1.81446	-1.22384	-0.0296737	-0.865903	-0.0259772	-0.905072	-1.29363	-0.275648	-1.76333	-0.409101	-2.17745	-0.785335	-0.879201	-0.443463	-0.0246154	0.323912	0.448455	-0.72041	-0.450007	-0.863421	-0.41322
VIT_203s0063g02440	RLK-Pelle_PERK-1	-4.14738	-0.926643	2.56214	3.10456	-1.32716	-2.4316	4.69833	3.19799	-2.03029	-4.75381	-4.67203	-4.41895	-4.50088	-4.62581	-4.6131	-3.78299	-4.56159	-3.0682	-3.64108	-3.63869	-1.77023	-3.81364	-2.59609	-4.25817	-3.92593	-3.8791	-4.36113	-2.95173	-3.01681	-4.13009	-4.04628	-3.82843	-4.30036	-3.09895	-3.94645	-2.61302	-2.83133	-1.80186	-3.8387	-3.34822	-1.63222	-4.04154	-4.39954	-3.56897	-3.02659	-3.95905	-3.90648	-4.38427
VIT_201s0127g00670	RLK-Pelle_PERK-1	-1.22446	-2.61838	1.93189	1.84377	-1.54712	-2.07461	4.28198	2.831	-3.99668	-3.56077	-2.46215	-2.92113	-3.15146	-3.48043	-1.73774	-1.41055	-3.46237	-1.48015	-3.32099	-2.12284	0.0662865	-3.16959	-3.50079	-0.783129	-2.61468	-3.1466	-2.98361	-2.05274	-0.977189	-2.56385	-2.83558	-3.00098	-3.43715	-1.76768	-2.42193	-1.9108	-1.48835	-1.88948	-0.781212	-0.338471	-3.15771	-2.91375	-2.03993	-1.25655	-1.71498	-2.0651	-1.47884	-1.89747
VIT_204s0023g01570	RLK-Pelle_PERK-1	-2.84708	-2.08275	3.42076	3.57279	0.833682	-0.357139	4.6328	4.07753	-2.45173	-3.73039	-3.3141	-3.86751	-3.87473	-3.87284	-4.32435	-1.44964	-3.76167	-1.15276	-1.81906	-2.34961	0.215172	-0.354634	-2.407	-2.83048	-2.76714	0.170882	-1.90572	-3.23937	-3.37944	-2.79953	-3.19955	-2.47375	-3.80963	-1.05278	-2.21048	0.752962	-0.660065	0.44185	-1.10653	-2.51638	-1.92725	-1.88329	-2.64303	-1.59147	-1.64329	-3.00544	-2.94644	-3.00815
VIT_209s0002g04210	RLK-Pelle_PERK-1	1.64105	1.16323	1.33192	1.09055	1.25139	1.22559	-0.309296	1.04446	1.92997	1.96283	2.26347	2.05367	2.27119	1.90224	1.30265	1.15352	2.15248	1.98674	0.971602	0.699054	0.636024	1.37768	2.02532	1.57285	1.44915	1.45708	1.45968	0.50057	0.685675	1.96418	1.30284	0.473625	1.78379	2.18674	2.11737	1.7427	1.97125	1.24231	1.00339	1.54293	1.97239	2.15292	1.98801	1.57632	1.26012	1.48665	1.55127	2.13351
VIT_201s0011g02460	RLK-Pelle_PERK-1	2.27722	1.58684	0.601534	0.0607255	1.04503	1.15774	-1.37288	-0.246398	2.00336	2.02122	0.531557	1.15144	0.859016	0.252033	1.65516	1.25584	0.778113	-0.271275	1.61947	0.927423	0.132162	1.35137	-0.00706799	2.10616	1.62186	0.994862	1.38225	-0.776805	-0.539009	1.63264	0.698317	0.482102	1.77231	1.47338	1.76966	0.111025	0.474351	-1.06862	0.134547	0.300901	1.58052	1.37561	0.578273	0.626213	0.13957	0.0196003	0.464982	2.14911
VIT_206s0009g02420	RLK-Pelle_PERK-2	-3.65748	-3.89985	-3.74887	-2.76153	-3.56625	-3.55136	-1.23083	-3.16608	-3.08268	-3.45918	-2.04315	-2.59852	-2.65868	-3.18053	-3.25137	-2.48555	-3.85728	-3.62553	-3.51847	-2.89184	-2.76686	-3.30432	-2.92006	-3.06151	-3.6634	-3.57132	-3.69368	-3.23825	-2.52623	-2.81726	-2.18039	-2.6393	-3.36154	-2.87507	-2.4762	-3.24584	-2.44638	-2.31556	-1.99561	-0.969354	-3.69239	-2.5049	-1.63718	-2.52052	-2.05678	-1.4061	-0.806721	-2.58483
VIT_206s0004g07320	RLK-Pelle_PERK-2	-3.17785	-2.05828	-0.518795	-0.203297	-0.443251	-1.60737	0.158569	-1.11228	-2.82852	-2.77951	-2.16119	-2.40456	-2.5754	-2.12678	-3.02635	-1.60736	-3.10404	-0.0285056	-2.17626	-1.03306	1.44791	-0.899196	-2.24307	-2.75135	-2.44647	-0.64493	-1.41431	-2.2998	-2.39022	-2.25574	-2.44245	-1.79872	-2.48949	-1.01952	-1.69722	-0.321211	-0.0630344	0.742978	-0.671862	-1.10447	-1.38665	-2.02329	-2.63453	-0.272168	-0.0554797	-1.08087	-1.57085	-2.17155
VIT_218s0001g14990	RLK-Pelle_PERK-2	-2.22062	-2.84403	-2.37592	-1.47007	-2.22121	-3.53718	-3.80311	-4.52619	-3.06515	-3.53104	-4.17343	-4.23171	-4.3072	-3.2242	-1.94252	-2.34454	-3.84336	-2.34395	-3.78806	-3.4387	-1.70336	-2.89548	-3.89439	-2.16324	-2.80282	-2.98601	-1.52593	-3.48661	-3.48767	-1.82404	-4.2766	-4.09037	-2.55945	-3.82981	-3.89804	-2.17621	-3.57	-2.31675	-3.33432	-3.72904	-3.38506	-3.81854	-4.24243	-2.32962	-3.96777	-4.03927	-3.69984	-4.27899
VIT_218s0001g11590	RLK-Pelle_PERK-2	2.50317	2.28962	2.72884	2.19927	3.51202	1.76503	1.21698	1.06053	1.61997	1.56383	0.816518	1.12932	1.55565	1.36279	0.930573	0.828758	1.50744	1.19082	1.81167	-0.701637	-2.63284	1.92263	0.873859	2.37353	2.17121	1.92067	1.32987	-0.561735	-0.700779	0.668781	0.114124	2.39318	1.75171	2.35094	1.7328	-0.567494	0.452906	-2.32894	-2.24185	-3.19388	2.13052	1.75353	1.60745	1.00938	-0.908627	-1.12425	-2.7598	2.35538
VIT_201s0127g00890	RLK-Pelle_PERK-2	0.669301	0.192552	0.256123	0.45787	1.40001	0.949745	-1.26144	1.51663	-0.377621	-0.100294	-1.26232	-0.581021	-0.464474	1.81456	1.74996	1.115	1.47642	-0.327168	-0.441205	-0.325178	-0.608153	0.961768	-2.2497	-1.0484	-1.05686	-1.00094	-0.121057	-1.3621	-1.06585	1.29609	0.554615	-0.0674771	0.933556	-0.410141	-0.606367	0.146206	-0.124353	0.285473	-0.520893	-1.58846	0.703484	0.964578	1.04573	0.260352	-0.6143	0.24333	-0.677252	1.23564
VIT_209s0002g02420	RLK-Pelle_PERK-2	2.79064	2.97704	2.71906	2.30204	2.88812	2.73284	-0.0329174	2.9153	1.91815	2.06058	0.397317	1.44881	1.64386	3.52419	3.41974	2.56371	2.89626	2.20114	1.79625	0.943117	1.04429	2.10102	0.968749	1.90415	1.41101	0.113028	2.04932	0.344966	0.673841	3.45142	2.45873	2.58362	2.99416	2.07971	1.46344	0.925188	1.69183	0.664514	1.21177	0.198392	2.15872	2.4417	2.38905	2.56961	1.78501	2.32569	1.05531	2.68915
VIT_207s0104g00840	RLK-Pelle_RKF3	0.893271	1.09977	1.13845	0.473722	1.25119	1.39975	-0.886115	0.159113	1.53093	1.86643	1.12193	1.7322	1.26987	0.979993	0.93273	0.666148	1.46177	1.19922	1.92168	1.57341	0.86581	1.07172	1.57558	1.08374	0.975583	-0.127199	0.889922	-0.39699	-0.490633	1.11937	0.941293	-0.0188779	1.0389	1.55785	0.384557	-0.996874	-0.819576	-0.552552	-0.0817578	0.864318	1.61994	0.637097	0.331648	-0.765707	0.0616118	0.128211	1.33844	1.72056
VIT_214s0030g00350	RLK-Pelle_RKF3	-3.88491	-2.01343	-3.07469	-4.11797	-3.03504	-3.78325	-3.96403	0.305084	-3.89972	-4.57884	-3.69541	-3.99889	-3.98965	-4.68071	-4.1465	-4.63745	-4.08069	-3.16315	-4.51427	-4.16	-1.94906	-4.84992	-2.95587	-4.28432	-3.45445	-5.07684	-1.61987	-4.2322	-4.63203	-0.533588	-1.98341	-3.41239	-3.00381	-2.58973	-1.71996	-3.73721	-2.01331	-3.44067	-3.20147	-3.25317	-4.01717	-3.08637	-3.67356	-2.77714	-2.76178	-3.74716	-3.85826	-2.3142
VIT_218s0001g01960	RLK-Pelle_RKF3	-1.45512	-2.93655	-3.35775	-3.66885	-1.78993	-1.94398	-2.97158	-3.54424	0.429058	0.564008	-0.0436097	-0.385192	-1.31698	-2.78388	-3.4435	-2.57036	-1.36941	-3.53349	-0.737233	-1.62277	-0.863323	-1.75342	-2.1384	-2.47121	-2.8564	-1.8092	-3.06153	-3.99919	-3.95587	-4.1879	-4.08914	-3.84414	-3.13679	-1.54488	-3.55879	-3.58936	-3.92623	-1.18407	0.0187634	1.32148	-1.43293	-1.9123	-3.11317	-3.64871	-1.30349	-1.12205	1.10737	-0.266556
VIT_212s0034g02220	RLK-Pelle_RKF3	0.0367317	0.221505	0.0955393	-0.155696	0.56711	0.42336	-1.24459	-0.332837	0.849283	0.925905	1.67534	1.21529	1.25672	-0.0583326	-0.293955	-0.324052	0.404053	0.625694	0.638064	1.72386	-0.0599514	0.228556	0.950573	-0.119254	0.149492	0.69609	0.857555	0.880979	0.200409	0.327346	0.62789	-0.490275	0.31066	0.303334	0.421691	-0.166359	-0.0862284	-0.774058	0.428454	1.31191	0.590355	0.572061	0.794912	-0.119021	0.193828	0.242344	1.25819	0.81959
VIT_208s0058g01290	RLK-Pelle_RLCK-II	1.57972	1.49164	1.52577	1.63742	1.29548	1.15744	1.09009	1.88179	1.49682	1.62857	2.46055	1.78504	1.70538	1.14349	0.701037	0.377527	1.629	1.45573	1.46811	2.3317	1.62094	1.13776	1.79793	1.14172	1.14811	1.85638	1.81881	2.13426	1.87315	1.10263	1.47942	1.19473	1.41833	1.2797	1.33474	1.38592	1.69249	2.12965	2.13196	2.85221	1.68426	1.77389	2.01189	1.24985	1.62454	2.20487	2.86396	1.45617
VIT_215s0046g01830	RLK-Pelle_RLCK-IV	1.85275	1.32491	0.665312	0.253305	1.83226	0.444713	-1.42961	0.0256955	2.42337	2.12	1.22177	1.63425	1.54937	0.359038	-0.77602	1.37527	1.05784	-0.625455	1.26307	2.31402	0.935991	0.8637	0.627244	1.53073	1.29276	2.32395	-0.121785	0.0211203	-0.0205777	-0.0811266	-0.430504	0.552678	1.16413	1.21874	1.28616	0.545457	0.649431	-0.740331	-0.469673	0.407229	1.89583	1.80083	1.39082	0.851245	0.0350586	-0.326938	0.299237	1.3076
VIT_206s0004g06030	RLK-Pelle_RLCK-IV	-0.730464	-0.26334	-0.156006	0.493356	-0.191213	-0.843706	0.869763	1.0165	-0.479262	-0.631538	0.454963	0.368129	0.50622	0.400035	-1.82484	0.101768	-1.49517	1.27964	0.146291	0.68417	1.37807	0.773753	0.179884	-0.985297	-0.714066	1.97687	1.46913	0.0741257	0.238016	-1.43027	-1.54757	0.625128	-1.22467	0.415948	-0.127687	2.00461	0.80078	1.21758	0.646935	0.996982	-0.423818	-0.40433	-0.109845	0.208729	0.85872	0.661629	1.39181	-1.66414
VIT_211s0118g00210	RLK-Pelle_RLCK-IV	2.1002	1.72678	2.21102	2.08005	1.75121	2.57525	0.71378	2.25253	2.34828	2.45126	2.96144	2.76216	2.71967	2.49154	1.73854	1.64194	1.83118	2.23028	2.22299	2.35848	2.01727	1.59531	2.70811	1.79572	1.83209	2.39805	2.72827	3.14995	3.1109	1.94653	1.79525	1.87307	1.87095	2.34065	2.74375	2.55201	2.45104	2.26381	2.53774	3.00282	2.13167	2.60159	2.68369	2.16275	2.32104	2.61209	2.94927	2.40117
VIT_205s0020g01690	RLK-Pelle_RLCK-IXa	-1.28319	-0.842103	-3.12415	-2.94829	-2.01991	-1.20919	-3.60069	-2.4922	-2.05031	-2.69969	-3.80698	-3.98363	-4.02061	-3.25131	-2.17138	-2.62199	-3.5717	-2.05211	-2.88185	-3.46027	-1.40925	-2.58176	-2.35081	-1.41369	-1.91466	-2.77348	-2.87497	-3.58338	-3.68961	0.139106	-3.67734	-1.80772	0.494395	-0.458378	-2.30459	-1.83766	-1.22596	-1.4075	-2.95681	-3.79439	-1.85142	-3.40945	-3.70613	-2.13934	-2.65816	-3.42873	-3.83733	0.771916
VIT_214s0068g00940	RLK-Pelle_RLCK-IXa	0.0972063	-0.0725853	-0.547491	-0.84968	0.34998	-0.791323	-2.10056	-0.394849	0.57305	0.592752	-0.557319	0.156979	0.0631625	0.437367	0.501493	-0.490885	0.128898	-0.0941149	-0.202466	-1.32795	-1.25856	0.972171	-1.28605	0.324324	1.03297	0.671087	1.21629	-1.59402	-1.80165	0.533392	0.511589	1.38458	0.525587	1.71017	0.741588	-1.30486	0.327987	-2.25937	-2.3212	-2.18305	1.16152	-0.00907407	-0.0948096	0.547118	-2.27349	-2.4945	-2.22807	2.22892
VIT_206s0004g02880	RLK-Pelle_RLCK-IXa	0.164904	-0.50437	-1.68433	-1.5684	-1.95384	-0.921296	-2.19734	-0.926807	-0.154051	-0.441152	-2.63039	-2.61231	-2.64966	0.334026	1.02823	0.306553	0.743246	-1.44348	-1.99802	-2.45875	-1.97301	-0.150955	-2.35446	-0.311831	-1.52789	-3.33867	-1.93679	-4.03513	-4.03347	0.0177845	-0.862544	-0.606918	-0.0196559	-1.26051	-1.883	-3.82038	-2.68684	-2.88188	-2.99681	-3.19515	-0.733189	-2.52261	-2.88552	-2.71401	-3.04281	-3.3802	-3.27647	-0.787204
VIT_204s0008g02910	RLK-Pelle_RLCK-IXb	-1.6527	-2.17887	1.7531	2.44558	-0.857743	-2.1295	3.74101	2.85475	-2.82353	-2.39868	-2.0993	-2.643	-2.26694	-0.696448	-2.6864	-1.39834	-2.32607	-0.44401	-0.608262	-2.20775	-0.175106	-1.54571	-0.205707	-1.5481	-2.84367	-0.802241	-2.41381	-2.12318	-2.37445	-1.48536	-1.83895	-2.82986	-2.86839	-1.6661	-2.35863	-0.401974	-1.35994	0.111407	-1.05708	-0.398427	-2.46647	-2.22852	-1.34412	-1.29032	-0.632559	-0.777153	-0.212765	-2.88401
VIT_204s0008g01360	RLK-Pelle_RLCK-IXb	-0.377111	-0.777083	2.22796	2.3008	0.463716	-0.447217	3.85884	2.13964	-0.772502	-0.659871	-1.9145	-2.06632	-2.58988	-2.31884	-1.37996	-0.903992	-2.49586	-1.49313	-0.441478	-1.21493	0.020026	-1.48531	-2.24949	-0.235898	-0.76053	-1.826	-0.744985	-1.17176	-1.06238	-0.577217	-0.975355	-1.4361	-1.14616	-1.42522	-2.09134	-1.62758	-1.53629	-0.869644	-1.17774	-2.04639	-1.96074	-2.06963	-1.12825	-1.30557	-1.30575	-1.68982	-2.37999	-2.02671
VIT_211s0065g00390	RLK-Pelle_RLCK-IXb	-2.48179	-2.22055	2.37289	3.39855	-0.644574	-1.51991	4.49125	2.96585	-2.59501	-3.27416	-2.99437	-3.17852	-3.03194	-2.02679	-2.22311	-2.74248	-2.98616	-2.19522	-2.71679	-2.94506	-1.98517	-3.04112	-0.938293	-2.79152	-3.00209	-3.64591	-1.23992	-2.30479	-1.9354	-2.26709	-2.28468	-2.22485	-2.30204	-2.75074	-2.82223	-3.07528	-2.91935	-2.66349	-1.93577	-0.465392	-3.61569	-3.16845	-2.54165	-2.61879	-2.61483	-1.4231	-0.669055	-2.86008
VIT_209s0002g01830	RLK-Pelle_RLCK-IXb	-4.51281	-3.53429	1.47422	1.90414	-1.62896	-2.71442	3.89993	2.58265	-4.26338	-3.95463	-3.10605	-3.01124	-2.78958	-2.81714	-3.67841	-3.61955	-4.34319	-3.96236	-4.00874	-4.01702	-4.25612	-4.31938	-2.54782	-4.21635	-4.11072	-4.93539	-4.49625	-2.02173	-1.61326	-3.67295	-3.02241	-4.59692	-3.82974	-4.16512	-3.26612	-4.67323	-4.14382	-4.63596	-2.88573	-2.85331	-3.95427	-3.12078	-2.1318	-3.64728	-2.97801	-2.55322	-2.60591	-3.88037
VIT_209s0054g01060	RLK-Pelle_RLCK-IXb	-1.91147	-2.29373	-0.00519973	0.387546	-1.95915	-2.27119	3.06096	0.871626	-2.58496	-2.2213	-1.89483	-1.52695	-1.2725	-1.03033	-1.56982	-1.71702	-2.73168	-0.825727	-2.01547	-2.19039	-2.7622	-3.08028	-0.101326	-1.71783	-2.34526	-3.4898	-3.09911	-1.3594	-1.02065	-1.99354	-1.75905	-2.19752	-2.31728	-2.82597	-2.03179	-3.91739	-2.57826	-2.38628	-0.391152	0.628757	-2.89128	-1.78926	-1.23353	-1.98267	-0.869242	0.0626544	0.606681	-2.30227
VIT_215s0046g02480	RLK-Pelle_RLCK-IXb	1.76423	1.51155	1.78858	1.46894	1.85275	1.28594	0.231725	1.36832	2.30971	2.13058	1.77204	2.18546	2.48514	1.65367	0.369329	-0.15694	1.87518	2.04023	1.56687	2.38343	1.62452	1.35703	2.58878	1.75867	1.90293	2.17512	2.09052	2.37888	2.51302	1.25288	1.10077	1.13505	1.5395	1.86035	1.67919	1.2685	1.75759	1.98932	2.16836	2.48454	2.08316	2.15393	2.03353	1.97106	2.20446	2.25925	2.42025	1.74135
VIT_211s0016g01830	RLK-Pelle_RLCK-IXb	-0.414424	-0.204488	1.28432	0.427072	0.696863	-0.0635314	-1.42155	0.0069573	-0.0990366	-0.151269	0.770017	0.658478	1.19457	-0.319643	-1.54136	-1.22568	0.00102997	-0.566667	-0.0990624	0.53595	-0.0487888	-0.786817	0.318729	-0.722172	-0.638703	-0.0227872	0.805443	-0.098505	-0.316678	-0.339446	-0.463626	-0.635052	-0.398115	0.112229	0.395852	0.0694825	-0.117346	0.430145	0.173238	0.809776	0.217789	0.519829	0.359571	-0.249951	0.186406	0.454482	0.479274	0.369945
VIT_216s0013g01920	RLK-Pelle_RLCK-IXb	0.126563	0.545549	0.335847	0.361342	1.19577	0.319296	-0.296413	0.284476	1.08001	0.763218	0.958758	0.882281	1.29295	-1.56534	-1.80802	-0.323943	0.136606	-1.54943	1.46778	2.19429	0.84311	-0.671908	-1.04173	0.222305	0.267325	1.58273	0.518876	-0.469293	-0.655687	-0.341017	-1.13933	-1.50446	0.587259	0.410195	0.489273	-1.63806	-1.19123	-2.06768	-0.332192	0.672919	0.988055	1.29842	0.247415	-0.538705	-0.019275	-0.0549434	0.852859	0.0717599
VIT_206s0004g04580	RLK-Pelle_RLCK-IXb	1.02233	0.906906	1.24553	1.01406	1.65397	0.963161	-0.808157	0.76199	1.86225	1.65416	2.0479	2.01237	1.96506	0.807339	-0.566471	0.0672761	1.42225	1.69827	1.86966	2.38082	0.585115	1.74474	1.67504	0.615539	1.59924	1.44595	0.934814	1.01339	0.85378	0.537657	-0.385946	-0.427794	0.990613	1.40291	1.912	1.36392	0.782443	-0.176218	0.218122	0.749871	1.09632	1.39772	0.887282	0.464176	-0.298191	0.162355	0.64196	1.37089
VIT_216s0050g00690	RLK-Pelle_RLCK-IXb	0.794566	0.819827	1.64979	1.47629	1.08955	1.44306	-0.634211	2.3094	0.874914	1.09815	1.45142	2.10935	1.8438	1.33788	-0.015761	-0.622547	0.612947	1.56221	1.20958	1.42296	0.38422	0.04415	1.82234	0.30323	0.727721	0.748199	1.43358	1.01308	1.25893	1.44272	2.25658	0.729199	0.538956	1.48376	1.95082	0.216825	1.56058	1.36797	1.70557	2.08802	0.929488	1.88182	2.0192	1.59445	1.41031	1.90661	2.04404	1.90623
VIT_218s0089g01400	RLK-Pelle_RLCK-IXb	-2.24814	-3.86377	-0.510416	0.30482	-1.8958	-3.27572	2.29601	1.33183	-3.49982	-3.20421	-3.17174	-3.64762	-2.84987	-1.58682	-3.3795	-3.20988	-2.81677	-1.19117	-2.97678	-3.46139	-0.862396	-4.29041	-2.81714	-4.18761	-4.37657	-4.24326	-4.34411	-2.38892	-2.91772	-2.60049	-3.24571	-4.07503	-4.10013	-3.03785	-3.58203	-3.71801	-3.29059	-3.11216	-2.19997	-1.78398	-3.32718	-3.78355	-2.54625	-2.26534	-1.47665	-1.47633	-1.08481	-3.7969
VIT_200s0772g00010	RLK-Pelle_RLCK-IXb	0.325509	0.675597	0.15742	0.709066	1.1293	-0.460847	0.129089	-3.04912	2.5415	1.85533	2.78116	2.29261	2.28415	-0.123983	-2.93296	-1.82547	0.759555	-0.0365332	2.04342	2.09539	0.230688	1.6427	2.25507	1.06641	1.51215	2.0066	1.63769	-1.24415	-0.417356	0.10678	0.20672	-1.58368	2.45716	2.25	0.946276	-2.45717	-0.712736	-1.36836	-0.607283	0.874258	1.79142	0.756632	1.63846	-0.317317	-0.267228	0.622399	1.46403	2.36667
VIT_204s0008g02510	RLK-Pelle_RLCK-Os	-1.95469	-2.50075	-1.12783	-0.803349	-0.271624	-1.20943	-1.41241	-3.24781	0.158484	0.0931831	-1.21568	0.00921049	-0.15341	-0.545156	-2.14651	-1.88377	-0.30463	0.349672	-0.0432409	0.884939	-0.622372	-2.01221	-1.71396	-2.10774	-2.20699	-1.36542	0.0653168	-1.53162	-1.98131	-2.61038	-3.07402	-1.71457	-1.55945	-1.06812	-1.43683	-1.80746	-2.57355	-2.51222	-1.81329	-1.3904	1.23161	0.819238	-0.239526	-0.856254	-0.7012	-0.0700794	-1.1569	-2.41002
VIT_204s0008g02520	RLK-Pelle_RLCK-Os	-0.634039	-1.7879	-1.35751	-0.986098	-0.725632	-1.19098	-1.47528	-3.54981	0.0737912	-0.17959	-1.37216	-1.23967	-1.27968	-1.26523	-0.956969	-0.838401	0.374576	0.289429	-0.0661208	-0.577633	-0.658042	-1.11723	-2.78785	0.0897523	-0.839421	-1.20496	-1.08181	-2.73144	-2.57311	-1.63322	-3.19282	-1.62799	-0.307866	-0.631774	-1.66406	-1.25536	-1.45807	-1.38746	-2.06988	-2.73465	1.43806	-0.050357	-1.69524	-1.32448	-1.22304	-1.54406	-2.38549	-2.39865
VIT_216s0039g01870	RLK-Pelle_RLCK-Os	-2.09777	-2.01226	-1.01408	-1.54399	-1.38999	-1.90543	-0.821324	-1.12288	-0.583437	-0.699106	-0.765948	-0.797899	-0.843181	-2.08975	-2.43111	-1.89051	-1.80681	-0.892668	-1.97215	-0.669258	1.07276	-1.35568	-0.455806	-1.60698	-1.50727	-1.04759	1.07029	-0.959973	-1.75303	-1.47071	-1.47756	-1.35396	-1.21311	-0.861189	-1.01491	-0.38554	-1.05504	-0.648099	-0.516837	0.211284	-0.866465	-0.563302	-0.841415	-0.59655	-0.700143	-1.22893	-0.134129	-0.446906
VIT_205s0049g01200	RLK-Pelle_RLCK-Os	-4.07469	-4.275	-3.91133	-4.2112	-4.00913	-4.78637	-3.49202	-4.52771	-4.16022	-4.0633	-2.07594	-2.1169	-1.15605	-3.86083	-4.0807	-4.06895	-2.60243	-2.36413	-3.60821	-0.00349951	2.55736	-4.07767	-0.89187	-4.8864	-4.65023	-3.23142	-0.101794	-1.34434	-1.21869	-4.52341	-4.56767	-2.68084	-4.23697	-3.00104	-3.6362	-3.03155	-2.50969	-0.506712	0.235397	0.875803	-3.32827	-3.18553	-1.596	-1.26766	0.521034	0.382124	1.19093	-3.92265
VIT_205s0049g01190	RLK-Pelle_RLCK-Os	-3.75612	-3.99097	-3.81025	-3.25383	-4.06337	-4.31274	-1.7115	-3.54588	-3.3275	-4.16807	-3.72744	-4.44492	-4.56332	-3.79359	-4.98672	-2.02633	-4.43934	-3.22708	-3.21091	-2.25984	0.398859	-4.08874	-3.1242	-2.97739	-3.09044	-3.69473	-4.16068	-4.32361	-4.23543	-3.05864	-3.63759	-3.37658	-3.81235	-2.93402	-3.68744	-2.49112	-3.50788	-3.10651	-2.94031	-0.878686	-3.68728	-4.02478	-3.84163	-4.09497	-3.59576	-2.69386	-0.426859	-4.28975
VIT_204s0023g02770	RLK-Pelle_RLCK-Os	-3.82475	-3.57275	-4.26116	-4.29951	-4.26018	-4.54395	-3.9397	-4.31873	-2.03524	-3.07847	-3.21483	-3.19396	-3.70467	-3.36449	-4.36507	-3.13332	-3.44726	-2.39811	-3.42662	-3.14948	-1.49796	-3.51479	-3.88074	-3.01822	-3.14416	-4.34503	-3.64512	-3.40302	-3.64256	-3.66051	-3.94204	-2.99677	-3.0659	-3.03027	-3.68969	-3.22504	-2.84884	-3.76701	-2.96683	-2.86282	-2.88776	-4.03098	-3.92524	-2.77763	-2.44956	-3.30822	-3.03051	-3.79235
VIT_212s0028g00310	RLK-Pelle_RLCK-V	0.724615	0.678464	0.634169	0.275489	0.602887	0.932456	-1.27479	-0.878179	0.336414	0.140992	-1.03363	-1.06161	-1.0842	-0.0695757	1.3891	0.322461	0.860411	-0.493732	0.538408	-1.69739	-0.112407	0.131762	-1.71221	0.753956	0.749934	-0.976864	0.422788	-2.37106	-2.74756	1.43122	1.09216	0.77124	0.681532	0.093542	-0.27119	-0.763594	-0.270623	-0.72888	-1.54144	-2.08987	0.557136	0.0382837	-0.643693	-0.246873	-1.12531	-1.47753	-2.04346	-0.402583
VIT_214s0060g00460	RLK-Pelle_RLCK-V	2.60301	2.50564	2.94755	2.51487	2.3105	2.75375	-0.444938	2.1743	2.47145	2.25905	1.43501	1.39886	1.08163	1.26314	2.39898	1.9856	2.30897	-0.25562	2.46849	1.44219	-0.286757	3.11935	-1.37583	2.80952	3.1135	2.25609	1.81224	0.394884	0.285064	2.53455	3.1975	2.01324	2.4431	2.78014	2.27517	1.42166	1.34275	-0.398076	-0.534673	-1.43566	2.36881	1.61769	1.12208	0.936795	0.0706954	-0.388631	-1.38758	2.71774
VIT_218s0001g10310	RLK-Pelle_RLCK-V	1.97159	1.7561	0.884537	-0.295927	0.905583	1.01978	0.0642318	0.0341537	2.38752	2.20752	0.375646	1.29335	1.31784	1.69273	1.64438	1.70541	2.35136	0.15403	2.22951	1.79436	0.101987	1.76205	-1.40366	2.73388	2.60658	1.38631	2.05228	-1.06857	-1.91059	1.56426	1.27317	2.79174	1.62171	2.16828	1.74833	0.295634	1.04188	-1.97234	-1.60959	-1.72202	1.83316	1.18953	0.655283	1.09519	-1.51098	-2.32956	-1.98404	2.01081
VIT_205s0020g00730	RLK-Pelle_RLCK-V	1.68247	1.54445	0.721934	0.524585	0.740127	1.31969	-1.37146	1.5807	2.56292	2.53751	0.338109	0.191373	0.219295	0.767621	1.9556	1.27829	1.99002	0.153535	1.10843	-1.44005	-1.36916	2.85374	0.0229801	2.14196	1.97247	1.55901	0.887889	-1.17361	-1.44959	1.65743	1.77069	0.985492	2.15544	1.7419	0.9842	-0.499405	0.0631193	-1.3763	-1.03661	-1.24064	1.61451	0.559966	-0.0868427	-0.137824	-0.974012	-0.48154	-0.795379	2.33306
VIT_207s0031g00480	RLK-Pelle_RLCK-V	1.83842	1.4861	2.19115	1.62782	1.74388	1.49861	0.124181	0.553759	2.03598	2.10059	0.413365	1.12521	0.966804	0.970408	1.50594	0.953149	1.9334	0.717706	0.441696	0.0779039	-0.467842	1.50493	0.46713	1.99184	2.73555	1.5399	0.0238752	-2.25565	-1.95339	1.96731	0.78166	2.00859	2.01655	1.37014	1.80696	-0.157386	1.63358	-0.595005	-0.277854	-0.914897	2.49329	2.42988	2.26565	2.49757	0.346179	0.297421	-1.06893	2.28222
VIT_215s0046g02030	RLK-Pelle_RLCK-V	-0.0829904	-0.0406487	-0.40554	-0.679609	-1.89898	-0.908321	-1.7525	0.0961651	-0.735308	-0.855184	-1.21772	-1.71196	-1.66823	-1.45723	-0.28986	-1.09958	-1.38992	-0.862702	-0.456414	-1.86224	-0.346299	-0.926451	-1.67011	0.257646	0.620263	-1.18144	-0.379854	-1.71156	-1.77039	0.714968	-0.359452	0.644947	0.883397	1.24603	-0.373813	-1.45424	-0.604173	-0.921571	-1.48742	-2.35076	0.0158883	-0.527206	-1.0922	-0.474537	-0.815482	-1.5627	-2.19339	1.32603
VIT_203s0063g02510	RLK-Pelle_RLCK-V	1.34577	1.29283	-0.0722401	-0.34337	0.314228	0.936335	-2.04292	1.05303	0.811263	0.665686	-0.895758	-0.363211	-0.88668	-0.676704	1.76899	1.14643	1.45704	-1.89426	-0.0807632	-3.07971	-1.94238	0.799971	-0.674826	1.33378	1.00274	-0.747337	0.0966074	-0.568611	-1.55353	2.15384	2.36317	0.444348	0.895937	-0.319976	0.185522	-1.09639	-0.275674	-1.28835	-1.26644	-0.605104	0.95263	-0.156764	0.0782246	-0.873498	-1.18075	-0.984668	-0.259629	0.37543
VIT_216s0050g01130	RLK-Pelle_RLCK-V	-4.05017	-3.03828	-1.51154	-1.81227	-2.80908	-3.66195	0.337527	0.772983	-3.67116	-3.90947	-3.94921	-4.07175	-4.06195	-4.05508	-4.15512	-2.47389	-4.22821	-1.31187	-3.18761	-3.11482	0.0672759	-3.03994	-2.31578	-3.35551	-3.38185	-2.31212	-3.26617	-3.40332	-3.71114	-3.29881	-3.68733	-3.13878	-3.64302	-1.71549	-2.86497	-1.18733	-1.53835	-1.25295	-2.39905	-3.25037	-3.1753	-3.7267	-3.24051	-1.82857	-1.95433	-3.28831	-3.48749	-3.38596
VIT_205s0020g02230	RLK-Pelle_RLCK-VI	-0.773525	-0.718654	1.21288	1.61658	-0.213479	-0.432467	3.8334	2.06915	-1.16628	-1.15857	-0.430764	-0.624655	-0.6423	-0.0648881	-0.44783	-0.835141	-1.03718	-0.588877	0.191429	-1.43107	-0.404164	-1.68124	-0.209878	-0.80776	-1.20748	-2.67656	-1.1797	-0.823133	0.0203978	-0.629089	-1.33265	-0.678712	-1.013	-0.336592	0.0780004	-0.95881	0.243414	-0.256886	0.980578	1.06662	-1.75899	-0.519052	-0.076834	0.274884	0.677792	1.13898	1.2052	-0.737319
VIT_207s0104g00850	RLK-Pelle_RLCK-VI	-3.68592	-2.9019	-1.65745	-1.93121	-2.39654	-2.75619	0.753133	-0.560761	-3.04622	-3.04635	-0.724891	-2.0783	-1.41343	-3.37226	-3.45556	-3.53894	-3.2292	-2.60272	-3.62889	-3.12712	0.143715	-3.10316	-1.32237	-2.9141	-3.23996	-3.35343	-0.378102	0.010581	-0.404519	-3.50697	-3.27606	-3.21183	-3.44927	-2.61885	-3.02084	-2.65502	-1.49993	-0.629709	0.0751863	0.596839	-2.21769	-2.64557	-2.56067	-2.20783	0.0836438	-0.428004	0.785516	-2.0279
VIT_214s0030g00390	RLK-Pelle_RLCK-VI	-2.58574	-3.01087	0.0678802	0.918965	-2.45583	-2.42932	3.40533	1.40665	-3.57224	-3.41573	-4.20158	-3.96299	-4.28452	-2.05627	-2.05665	-1.36906	-2.51698	-2.86241	-3.25089	-2.71642	-1.93338	-2.87023	-3.83399	-3.41954	-3.66207	-2.58846	-3.42427	-4.21169	-4.05113	-0.966335	-1.91056	-3.48472	-2.72995	-3.0232	-3.41047	-1.631	-3.11949	-1.83842	-3.32719	-3.66611	-3.30082	-3.81183	-3.96182	-3.5796	-2.80874	-3.60894	-3.58139	-3.37316
VIT_200s0929g00020	RLK-Pelle_RLCK-VI	1.58149	1.16543	1.3435	1.54376	1.66615	1.89717	0.802437	2.98469	1.3573	1.38827	2.4673	1.40224	1.83253	1.444	0.5473	-0.190713	1.96544	-0.0790187	0.784528	-0.825384	-1.27132	0.0428472	0.0870028	1.00767	1.5031	1.71012	0.6319	1.08947	1.33861	1.21416	1.82283	0.727787	1.17343	1.49338	2.61116	3.2462	2.59934	1.55571	1.8354	1.23834	1.9357	2.39018	2.35008	1.48789	1.72354	1.85635	0.947238	1.0898
VIT_200s1291g00030	RLK-Pelle_RLCK-VI	1.73382	1.34069	1.61878	1.63592	1.77067	1.91723	1.03754	3.03292	1.93451	1.45911	2.51717	1.48174	1.931	1.51795	0.596241	0.0876091	1.99231	0.485365	1.01769	-0.789987	1.06022	0.166377	0.528255	1.30629	1.711	1.72522	0.7942	1.06116	1.38456	1.47272	1.94364	0.921676	1.33088	1.64226	2.70344	3.21863	2.77747	1.95636	2.06187	1.33639	2.19471	2.5692	2.54901	1.81353	1.9895	1.92339	0.984333	1.18977
VIT_211s0052g00800	RLK-Pelle_RLCK-VI	-0.484072	-0.908201	-0.773834	-1.55734	-2.12484	-1.4275	-3.50288	-2.15501	-0.636121	0.104638	-1.66859	-1.84803	-2.30496	-1.37715	-0.893768	-1.10092	1.30651	-1.87924	-0.391172	-2.17235	-1.41773	0.250561	-3.09332	-0.0981073	0.309497	-1.23235	1.61648	-2.12875	-2.19746	0.794641	0.563427	0.522452	-1.139	-1.03381	-1.77463	-2.46297	-1.58181	-1.50304	-3.50713	-4.0486	0.889704	-0.490462	-1.5287	-1.68275	-2.7551	-3.54709	-3.78384	-2.64628
VIT_211s0052g01810	RLK-Pelle_RLCK-VI	-1.37685	-1.10502	-2.98627	-2.94902	-2.51874	-1.60836	-2.23617	-2.97075	-0.180766	-1.28516	-3.50148	-3.22912	-3.64738	-3.06512	-1.99919	-1.41108	-2.9369	-0.983229	-2.39797	-2.24729	0.272182	-2.35184	-2.55533	-1.23353	-1.20321	-2.37133	-1.94712	-3.39879	-3.18552	-2.84011	-3.55675	-1.78763	-1.2412	-1.57626	-2.32813	-1.86113	-0.460544	-0.767806	-1.54369	-2.85741	-2.06802	-2.74361	-3.1649	-1.33867	-1.22149	-2.38934	-3.15313	-2.36725
VIT_203s0038g03600	RLK-Pelle_RLCK-VI	0.148071	0.364643	-3.23071	-3.4679	-0.690976	-3.29439	-3.73899	-4.15752	-3.86294	-4.60618	-5.04356	-4.80985	-4.70343	-2.16485	-0.282364	-0.710989	0.786724	-4.34095	-0.0883252	-4.43773	-3.26459	-3.33116	-3.82311	-0.940849	-0.800508	-3.57395	-4.73782	-4.5088	-4.30819	-0.806391	-3.11436	-0.404681	-2.88863	-3.9599	-4.19677	-3.01886	-3.6757	-3.34489	-3.9266	-3.75494	-1.97978	-4.19556	-4.48668	-3.96294	-3.72372	-4.47333	-3.59824	-4.1688
VIT_214s0006g01420	RLK-Pelle_RLCK-VI	1.97041	2.83479	0.101304	-0.927661	0.714577	1.19551	-2.95706	2.17332	0.836455	0.314973	-0.0553421	-0.0628941	-0.176915	0.246082	1.18903	1.01476	0.933333	-2.77685	1.80705	-0.497999	-2.06619	1.57462	-2.9418	1.84051	1.52143	0.324765	0.859768	-1.32631	-1.21967	2.34702	1.48382	1.05898	1.01942	1.73557	0.854874	-0.0746579	0.424418	-1.97026	-0.0360037	0.219538	0.903081	-0.645162	-0.264018	-0.678667	-1.27618	-0.131046	-0.266714	1.40964
VIT_203s0038g02400	RLK-Pelle_RLCK-VI	1.93037	1.89885	2.76068	2.51739	1.57366	2.06441	2.45782	1.0883	1.66475	1.70784	-1.07653	-0.590118	-0.524513	-1.6087	0.940806	1.54454	1.82327	-1.30169	1.1482	-0.574595	-0.0988824	2.7669	-0.539164	2.16149	2.02246	0.669551	1.4221	-1.41569	-2.43826	0.881933	0.347459	0.33603	2.78615	1.39592	-1.1415	-0.0188265	-1.00406	0.425254	-0.857873	-0.684488	2.48038	-1.47142	-2.33263	-1.35498	-1.1651	-1.26233	-1.13093	1.94315
VIT_218s0001g14690	RLK-Pelle_RLCK-VI	0.838175	0.404232	0.502875	0.600565	0.523042	0.390337	-0.245893	0.930266	0.436533	0.650777	2.40253	1.99108	1.9869	0.686552	-1.36065	-0.979603	-1.01489	0.823019	0.710787	-0.588684	1.18454	1.2956	2.85461	1.02235	1.44249	0.826072	2.21904	0.0290697	-0.135321	-2.05541	-1.303	0.109601	-0.0432111	0.922002	-0.693313	-0.32817	-0.529674	0.64412	0.872783	1.79491	-0.53527	-1.73216	-1.3371	-0.960782	0.643265	0.723997	1.55354	0.902393
VIT_204s0044g01560	RLK-Pelle_RLCK-VI	2.05865	1.6923	2.6446	2.6648	1.9898	2.36106	0.96203	1.87406	1.91492	1.63498	1.41476	1.6286	1.63115	2.69445	1.48343	1.1616	1.82081	2.08444	1.8026	1.65812	2.16668	2.28097	1.56994	2.7212	2.42083	1.59274	1.62685	2.43141	2.61635	2.34914	1.84563	2.25956	3.06101	1.64206	1.38803	0.672556	1.88304	2.05117	2.08818	2.11425	1.84342	1.04981	1.6435	1.83209	2.42381	2.15975	1.909	2.14348
VIT_218s0001g01680	RLK-Pelle_RLCK-VI	1.46091	1.87773	1.58399	0.880317	1.08168	2.30051	-1.86247	0.0251253	1.89739	1.61883	-0.0363443	-0.141563	0.198586	1.72	0.855254	0.315384	1.15314	-0.773002	1.5913	-0.218023	-0.438791	2.22477	-0.89865	1.89179	1.96766	0.815949	-0.0253785	1.12587	1.2056	1.29513	0.9376	0.808098	1.33415	0.205916	-1.54105	-2.45156	-1.68695	-1.79706	-1.72848	-2.08122	1.25929	-2.13578	-1.80769	-1.64063	-1.10189	-1.03751	-1.42654	-0.0074528
VIT_213s0067g03410	RLK-Pelle_RLCK-VIIa-1	1.55857	1.31602	1.37749	1.17804	1.30852	1.54961	1.32112	1.02255	1.761	1.73524	1.81024	1.89006	1.83903	1.52792	1.46331	1.48426	1.77077	1.84712	1.41543	1.22039	-0.00312284	1.86992	1.22326	1.62763	1.69855	1.90413	1.19428	1.15403	1.30909	1.70606	1.28195	1.16318	1.74283	1.90569	1.85456	0.998183	1.73162	0.859881	1.43503	1.40886	2.05718	1.81531	1.66608	1.78175	1.42539	1.62852	1.60573	2.3011
VIT_207s0005g06450	RLK-Pelle_RLCK-VIIa-1	-3.77888	-2.71705	0.928712	1.94395	-2.48533	-3.10239	3.99343	1.70853	-2.80094	-4.28324	-3.74187	-3.75889	-4.17279	-4.39907	-4.30248	-2.1854	-3.88451	-2.20965	-2.35692	-2.68717	-1.64311	-2.14487	-3.63726	-3.46003	-3.1326	-1.21734	-3.10842	-3.05992	-3.45356	-3.39533	-3.93294	-2.43693	-3.87586	-1.5277	-2.2898	-0.178039	-1.33892	-1.60742	-2.47463	-3.22804	-3.32525	-3.27229	-3.8974	-2.03027	-1.75402	-3.42695	-3.17611	-3.56491
VIT_206s0004g03670	RLK-Pelle_RLCK-VIIa-1	1.78612	1.31505	1.42013	1.51912	1.14052	2.39156	3.51147	2.43823	2.13758	2.61975	2.12166	2.37853	2.3849	2.34323	1.01282	1.79924	2.3138	3.00886	1.70988	2.25555	1.40205	1.89306	2.02331	1.26697	1.35361	2.46788	2.02592	2.46718	2.54476	1.87863	1.93479	1.36359	0.821879	0.880103	1.7787	1.75642	1.99875	1.61804	2.21634	2.71858	1.37856	1.78315	2.0513	1.68313	2.18586	2.31844	2.70986	1.19324
VIT_210s0116g00850	RLK-Pelle_RLCK-VIIa-1	-4.33291	-4.09584	-4.12478	-4.04139	-4.58041	-4.68658	-0.238653	-4.16079	-4.01265	-4.49856	-4.49802	-3.95243	-3.74514	-4.08226	-4.58271	-3.58	-4.76216	-3.339	-4.38835	-3.66974	-2.94361	-4.42019	-3.6666	-4.5038	-4.03347	-4.24507	-4.36955	-4.08543	-3.56577	-4.33243	-4.26749	-3.98572	-3.95726	-3.387	-4.15066	-4.01318	-3.13645	-2.77542	-1.36905	-0.0938496	-4.10717	-3.76942	-2.8816	-2.72025	-2.06544	-1.43916	-0.172222	-3.49954
VIT_218s0122g01240	RLK-Pelle_RLCK-VIIa-1	1.49085	0.631061	2.09433	2.69894	0.127436	-0.482593	4.50906	2.72799	0.597887	1.05809	-1.14877	-0.725701	0.0290105	1.00218	1.98059	1.46595	1.29138	0.00620724	2.82957	1.92541	0.048536	0.996583	0.874264	1.51996	0.866324	0.482338	0.0332087	-1.2363	-1.54415	1.69337	1.06538	1.19403	-0.808448	-1.37241	-2.48908	-1.66919	-1.64032	-1.62638	-1.71704	-1.10997	0.452157	-2.88043	-3.04746	-2.26754	-1.71519	-2.69303	-2.46249	-3.09219
VIT_214s0068g01540	RLK-Pelle_RLCK-VIIa-1	-0.470577	-0.352613	-0.637939	-0.748691	-1.48679	-0.913326	1.51093	1.25144	0.565734	0.63256	0.190169	0.58553	0.620603	-2.0902	-1.75253	-1.033	-1.2592	-0.942786	-1.19817	-1.2508	0.22759	-0.600207	-0.725087	-1.01751	-0.903117	-0.907086	-0.968673	1.34968	0.272488	0.014795	0.893802	-0.494322	-1.25448	0.122723	1.53706	0.296293	0.931626	-0.0482099	1.163	1.30144	-1.1094	1.4905	1.1618	1.00319	0.731821	1.38955	1.1765	0.0702725
VIT_204s0043g01030	RLK-Pelle_RLCK-VIIa-1	-3.95131	-2.95651	2.35684	2.90823	-1.41169	-2.3886	4.41094	2.97123	-3.88069	-4.25061	-4.13014	-4.21387	-4.51132	-4.30408	-4.33611	-2.77451	-4.5742	-1.78766	-3.0056	-3.22439	-0.923702	-2.92259	-2.99112	-3.61232	-3.79729	-2.90848	-3.68879	-4.06436	-4.2811	-3.69961	-4.56251	-3.47693	-4.29227	-2.27746	-3.19157	-1.83073	-1.81553	-1.93387	-2.93412	-3.37036	-3.60874	-3.70169	-4.01376	-2.77253	-2.83931	-3.55967	-3.87527	-3.83731
VIT_205s0020g01770	RLK-Pelle_RLCK-VIIa-1	2.8101	2.55959	3.2098	2.88015	2.36837	2.78717	1.25739	2.3128	3.19348	3.33398	3.08383	2.91249	2.76891	2.65765	2.26698	2.20403	2.43805	2.91587	2.48379	2.48266	1.76491	2.58073	3.0067	2.81749	2.64051	2.85055	3.05977	2.54011	2.12462	3.09846	2.78178	2.6465	2.98183	2.5495	2.87543	2.54389	2.69928	2.61149	2.9303	3.33785	2.53251	2.6152	2.73744	2.2775	2.25099	2.88815	3.06025	2.93589
VIT_208s0040g03060	RLK-Pelle_RLCK-VIIa-1	1.79682	1.73171	2.05922	2.00636	1.59204	2.02598	1.15926	1.58113	1.87908	1.79196	2.20482	2.01779	1.96584	1.8769	1.13272	1.14884	1.99523	2.32583	1.92694	1.36672	1.56774	1.35232	1.49773	1.67416	1.67525	1.51507	1.76978	2.75371	2.75191	1.9628	1.87625	1.99493	1.81834	1.90212	2.03797	1.92576	2.13313	2.03577	2.13137	2.13091	1.95521	2.03195	2.27332	1.91331	2.01866	2.0625	1.94895	1.99653
VIT_219s0014g00940	RLK-Pelle_RLCK-VIIa-1	-3.76711	-2.80536	1.51518	2.14996	-1.6042	-2.57106	4.16923	2.4897	-2.99474	-3.45264	-3.15194	-3.78073	-3.57831	-3.13194	-3.42985	-2.30177	-3.99251	-3.08877	-3.37695	-2.59061	-2.19997	-3.29873	-2.2863	-3.61755	-3.51403	-3.33559	-3.68013	-4.43396	-4.11904	-2.95688	-3.05653	-3.20365	-2.73626	-2.56377	-2.74168	-1.72172	-1.80451	-1.17682	-1.87637	-2.31692	-3.87048	-3.15432	-3.16382	-2.89207	-2.84203	-2.73863	-2.43866	-3.18915
VIT_219s0090g00030	RLK-Pelle_RLCK-VIIa-1	2.22089	3.18232	3.58782	3.46649	2.85095	2.89993	3.38338	3.20256	2.89692	2.93544	2.96317	3.12284	3.32101	2.12436	2.23104	2.27914	2.57437	3.07321	2.12144	2.63968	3.83734	2.50256	3.15313	3.0362	3.11488	2.93245	3.10059	3.02916	2.5429	3.2148	3.034	3.13103	3.13952	2.89475	3.04396	3.39133	3.24611	3.29466	2.90878	2.29692	3.06022	3.23665	3.06815	3.61921	3.5043	3.11981	2.27945	2.81477
VIT_203s0038g03810	RLK-Pelle_RLCK-VIIa-1	-0.827598	-0.619986	-1.07783	-1.4714	-1.54248	-1.47594	-1.51114	-1.44614	-0.832916	-0.941207	-1.81016	-1.40888	-1.6023	-0.933176	-1.75897	-1.65285	-1.49628	0.15868	-1.1588	-0.589944	-1.02539	-1.90806	-0.10933	-0.609713	-0.550508	-1.27034	-0.980692	-1.87138	-1.89821	-0.595038	-0.940861	-1.22272	-0.99451	-1.09695	-1.53769	-1.86459	-1.65303	-1.3371	-1.17338	-1.86992	-0.893849	-1.15238	-1.44594	-1.10617	-1.33976	-1.64364	-2.13384	-1.16418
VIT_201s0146g00250	RLK-Pelle_RLCK-VIIa-1	2.92033	2.03384	2.25874	1.80776	2.51217	2.03844	0.581727	2.32397	3.3719	3.44295	3.26715	3.3335	3.0951	2.397	1.74197	2.70549	3.16035	2.92189	2.214	2.96684	1.93998	2.78701	2.47868	2.55427	2.38294	3.48633	2.30242	2.73129	2.73063	1.18079	2.32382	2.28124	1.74434	2.28668	3.04938	2.74348	2.99953	2.39794	3.12356	3.60739	3.20673	3.58944	3.22039	2.9325	2.27645	2.93011	3.34916	2.94556
VIT_201s0026g01870	RLK-Pelle_RLCK-VIIa-2	-2.24921	-3.26006	-2.81769	-2.67567	-2.21252	-2.73079	-3.45835	-3.02842	-1.96015	-1.59677	-1.07734	-0.55083	0.461871	-0.0414166	-3.29284	-2.39923	-3.23284	-0.576108	-0.223049	0.24512	-0.335369	-1.68401	1.09524	-1.76767	-3.03837	-0.806045	-3.24498	-1.00895	-0.789674	-4.01197	-3.69916	-3.07306	-2.96779	-2.08015	-1.30676	-0.804814	0.278268	0.163427	0.759424	1.74505	-2.14864	-1.25073	-0.174704	-0.0534874	0.439739	0.910289	1.67861	-3.05751
VIT_208s0056g00150	RLK-Pelle_RLCK-VIIa-2	2.607	2.30615	1.37127	1.05158	1.50506	2.06788	1.42279	1.14493	2.013	1.87262	0.938481	1.12153	0.7435	1.77262	2.51406	2.16457	2.57289	-0.0999749	2.22273	0.675795	0.174623	2.36825	0.00805832	2.55939	2.48359	1.23782	1.80967	-0.0693247	-0.249271	2.88866	2.36989	2.30988	2.72453	2.78725	1.92872	1.17896	0.975366	-0.0685488	-0.791333	-0.407901	2.35811	1.53424	0.996413	0.253945	-0.63978	-0.841152	-0.675259	2.61375
VIT_201s0026g01620	RLK-Pelle_RLCK-VIIa-2	1.55666	1.47542	2.04836	1.39255	1.6227	1.55819	0.615713	1.49405	1.49279	1.69291	1.98614	1.82348	1.93405	1.58271	1.2694	0.734951	1.20446	0.892707	1.59628	1.14511	-0.463817	1.36197	2.23717	1.44559	1.19023	1.15115	1.90408	1.52732	1.892	1.66813	1.99383	0.712522	1.48791	1.68087	2.33451	1.81057	1.83712	0.621913	1.5963	2.06288	1.14779	1.79138	2.0089	0.725446	1.5035	1.89202	1.93885	1.52412
VIT_214s0108g00380	RLK-Pelle_RLCK-VIIa-2	1.93811	1.68501	1.36512	1.28895	0.554438	1.49161	-0.260085	1.60799	1.38778	1.31715	-0.12386	0.177317	-0.0136485	1.62923	2.22814	2.25862	1.39488	0.547442	0.970616	-0.204224	-0.181548	1.85376	-0.162916	2.18621	1.75585	0.695331	0.797309	-0.600824	-0.507688	2.03362	2.34314	1.41036	1.73577	1.31005	0.963527	1.14569	0.295525	0.298521	-0.441458	-0.554728	1.18457	1.04147	0.403813	0.553445	-0.486301	-0.787243	-0.790865	1.57545
VIT_211s0016g05720	RLK-Pelle_RLCK-VIIa-2	0.182955	-0.273576	-0.549324	-1.04665	-2.5718	-1.00341	-1.64675	-0.726288	1.53461	1.7105	0.87386	0.359717	0.498489	1.31756	0.192072	0.0353937	0.453854	0.64942	-0.803556	-0.744232	-0.511605	1.57703	1.2597	0.222556	1.05016	0.523792	1.36738	-2.17365	-1.66197	0.411454	-2.85753	0.840918	-1.09479	-2.05305	-2.35526	-1.81242	-1.96175	-2.08192	-2.06799	-2.01329	-1.12938	-2.94818	-3.18118	-2.1788	-2.58608	-3.43686	-3.13143	-0.592522
VIT_211s0016g01060	RLK-Pelle_RLCK-VIIa-2	-3.67584	-3.18029	-2.21771	-1.72273	-2.89111	-3.48401	-1.20241	-2.40459	-2.07855	-1.78611	-0.945933	-0.972786	-1.44923	-3.43695	-3.54087	-2.62761	-2.68805	-1.06658	-4.11831	-2.04227	0.266662	-2.68555	-1.19356	-3.52463	-3.2514	-2.0268	0.548315	-1.01762	-0.681461	-2.85556	-1.78793	-1.62877	-3.42025	-2.62855	-3.01122	-1.6896	-1.37306	-1.03199	-1.19305	-0.0622684	-2.29367	-1.68315	-2.31511	-1.5569	-1.07958	-1.58871	0.00816551	-2.85628
VIT_211s0065g00470	RLK-Pelle_RLCK-VIIa-2	1.44069	2.40079	1.67763	1.50076	1.423	1.44004	3.47668	2.53271	1.97545	1.75103	1.8804	1.52522	1.647	1.14465	1.30638	1.38617	1.65318	1.97931	1.3066	1.38411	0.969346	1.58607	2.01403	2.0642	2.13015	1.64808	1.62758	1.08227	1.1341	1.69803	1.5078	1.77424	1.95973	1.77167	1.51063	1.35589	1.20657	0.587397	1.57304	1.95877	1.83254	1.56958	1.30693	1.4766	1.21207	1.4823	1.73994	1.96338
VIT_206s0004g04810	RLK-Pelle_RLCK-VIIa-2	2.18004	2.07001	1.99652	1.90658	1.99882	2.158	1.49752	1.50878	2.02817	2.24564	2.27686	2.2627	2.36618	2.44962	1.77485	1.5953	2.06407	2.6839	2.24356	2.81924	1.28571	1.40428	2.76407	2.07599	2.11072	2.06682	2.61053	3.18205	2.77998	1.32704	1.06015	2.68368	2.07332	1.21388	1.25277	-0.116301	1.12391	0.064414	0.158852	0.859912	2.3846	1.70092	1.68047	1.14237	1.13477	0.92616	1.17164	2.00564
VIT_201s0026g01880	RLK-Pelle_RLCK-VIIa-2	1.81419	2.0078	1.34789	1.25713	2.33307	1.9972	0.0932715	1.04824	2.63678	2.72883	2.55916	2.70354	2.91898	1.94843	0.887788	1.57271	1.7163	2.29649	2.42649	2.86808	1.7844	1.93625	2.75837	2.25015	1.96151	2.98289	2.03816	2.29835	2.23271	0.754602	0.494048	1.41692	1.44463	2.39942	2.34204	2.01535	2.17128	1.50365	1.92133	2.38504	2.39091	2.39442	2.1607	1.97067	1.9447	1.99292	2.10136	2.33259
VIT_202s0087g00270	RLK-Pelle_RLCK-VIIa-2	-4.206	0.456013	-4.36166	-3.80859	-1.4825	-1.96293	-1.7442	1.40689	-3.39468	-3.466	-2.52601	-3.59376	-3.60015	-3.16403	-4.40695	-3.63092	-4.21318	-3.4271	-4.48486	-3.97216	-2.26957	-3.29571	-4.83139	-4.3055	-4.10282	-2.95727	2.3157	-4.1011	-3.92157	-4.13551	-4.43792	0.755747	-4.35447	-3.41859	-3.1452	-2.58721	-2.41286	-2.14427	-2.92161	-3.78568	-3.48954	-3.45272	-2.9469	-3.1766	-2.07945	-2.36118	-3.33209	-2.78454
VIT_213s0019g01080	RLK-Pelle_RLCK-VIIa-2	1.52101	1.52858	0.929921	1.2288	1.54977	1.32442	0.38359	-0.979319	2.0167	2.12808	3.44429	2.25683	2.48103	1.30566	0.298278	1.16273	1.86599	1.22463	2.16554	1.89044	1.41805	1.85951	2.92273	1.50279	1.48176	1.96721	2.71027	1.47881	0.490938	0.419147	-0.817054	2.00964	0.896874	0.866992	-0.468972	0.749299	0.134352	0.718759	0.530396	1.51945	1.40761	0.455506	0.909187	0.539817	0.872514	0.944507	1.58716	0.570626
VIT_204s0008g02070	RLK-Pelle_RLCK-VIIa-2	-2.43207	-0.85377	-1.56394	-1.20574	-2.88952	-2.97992	-1.53038	-1.44604	1.36629	1.03263	-0.386824	-0.542553	-0.833692	-2.90032	-2.63111	-0.667077	-1.42512	-0.572835	-1.78983	-1.1371	0.347232	1.37491	0.044913	-2.00442	-0.134657	0.604021	2.60219	-2.09974	-2.57339	-2.54721	0.239144	-0.873965	-2.27349	-0.768559	-1.85391	-0.177953	-0.0617497	-0.0315298	0.349104	1.09018	-1.74876	-0.530528	0.199389	-0.517592	0.838451	0.0727302	1.60172	-2.78452
VIT_218s0122g01260	RLK-Pelle_RLCK-VIIa-2	-0.0291082	-0.59239	-1.09126	-0.611428	0.0775077	-1.47347	-0.855518	-1.02258	1.29542	1.41566	0.553203	0.790925	0.737156	-1.4489	-2.20932	-1.19602	0.60445	-1.14335	-0.963515	0.341527	1.24395	0.215203	-0.350001	0.21723	-0.0246709	0.919447	0.382875	-0.0136141	0.286991	-2.4076	-2.40595	-1.54922	-1.17695	-1.01933	-0.948855	-0.472058	-0.804888	-1.15144	-0.381855	-0.400973	0.933025	0.621769	-0.0808526	-0.679358	-0.894282	-0.166161	-0.226885	-1.25676
VIT_209s0002g01110	RLK-Pelle_RLCK-VIIa-2	-1.43845	-2.25931	-3.69498	-3.39993	-3.11496	-2.03293	-4.01068	-2.73369	-0.971168	-0.346981	-3.33778	-2.06758	-2.95257	-2.82571	-3.87894	-2.46483	-3.29958	-3.83724	-2.25303	-1.97798	-1.76672	-3.85739	-1.8377	-2.30495	-2.89572	-1.52693	-3.38641	-4.16701	-3.93636	-1.42247	-4.66366	-1.64456	-1.50376	-1.50434	-3.02965	-3.84935	-2.87423	-2.66193	-2.52495	-1.20595	-2.41356	-3.92668	-4.17541	-3.29247	-3.18939	-3.24362	-2.57083	-0.631519
VIT_206s0009g01810	RLK-Pelle_RLCK-VIIa-2	-0.38392	-0.116569	-0.900346	-0.66478	0.0647663	-0.523545	-0.954761	-1.61541	0.449509	0.684938	1.14671	1.03357	1.28751	0.763382	-0.870157	-0.263039	-0.0610245	1.837	-0.106583	0.681243	1.40155	-0.90082	0.622337	-1.08486	-1.20462	0.451019	1.56586	0.6631	0.901837	-0.876091	-1.36005	0.72843	-0.90497	0.50167	0.356224	1.05546	0.951108	0.434176	0.270369	0.523331	0.166973	1.10029	1.16013	1.19333	1.14277	0.384766	0.74551	-0.0178837
VIT_206s0004g00220	RLK-Pelle_RLCK-VIIa-2	1.01251	1.05265	0.533894	0.25462	0.0624585	0.962854	-1.48778	0.0231726	2.20257	1.75135	-0.071105	0.325202	-0.0102863	-1.25206	0.348799	-0.0930101	1.03623	-0.696951	-0.151303	-0.611095	-0.437592	1.56467	1.43777	0.74563	0.993382	0.707185	0.509088	-2.45106	-3.35816	-0.0467152	0.527335	1.07613	-0.0113664	-0.515553	-1.3308	-2.08907	-1.86218	-1.76678	-3.02973	-3.23894	-0.272453	-2.43982	-2.63179	-2.50388	-3.23907	-3.43189	-3.28596	-0.399507
VIT_203s0038g03800	RLK-Pelle_RLCK-VIIa-2	1.72982	2.11197	1.8271	1.82176	3.15672	2.3071	0.664474	0.887813	3.03044	2.94559	2.40474	2.74639	2.68908	0.486658	-1.5169	0.789648	1.94307	1.76008	2.38158	3.52466	2.84509	1.00059	2.21091	1.19183	1.01501	2.96658	2.78263	1.98949	1.47776	-0.745325	-0.487714	2.10402	1.48757	2.51599	2.39317	2.25503	1.64537	-0.0206437	0.521972	1.43842	2.41747	2.81966	1.96318	1.48705	0.81239	0.97154	1.88034	2.21528
[truncated: 248 more rows]
[truncated: 6 more columns]
