# Supplementary material for: The grapevine kinome: annotation, classification and expression patterns in developmental processes and stress responses
Source: Hortic Res. 2018 Apr 1;5:19. doi: 10.1038/s41438-018-0027-0 (PMC5878832; doi:10.1038/s41438-018-0027-0)
Supplement: Supplementary file 9 — Supplementary Table S8(XLSX 148 kb) [file 41438_2018_27_MOESM9_ESM.xlsx]

## Sheet: TableS8
Supplementary Table S8:Normalized gene expression values of 231 grapevine PK genes in response to different stress treatments.
Seq ID	Families	Salt 1 h	Salt 4 h	Salt 8 h	Salt 24 h	PEG 1 h	PEG 4 h	PEG 8 h	PEG 24 h	Cold 1 h	Cold 4 h	Cold 8 h	Salt 4 d	Salt 8 d	Salt 12 d	Salt 16 d	Drought 4 d	Drought 8 d	Drought 12 d	Drought 16 d	Heat 2 weeks	Heat 4 weeks	Heat 6 weeks	ABA 3 d	ABA 10 d
VIT_218s0001g10470	AGC_NDR	0.83*	1.31277	1.10911	1.38913	0.918393	1.20027	1.38662	0.88*	0.76*	0.79*	0.69*	0.990148	0.99828	1.06422	1.11*	0.960276	1.19348	1.07806	1.00343	1.54979	1.27651	1.08354	1.06*	1.13064
VIT_210s0003g05720	AGC_NDR	0.899165	1.29568	1.11784	1.235	0.81*	1.14789	1.16*	1.37*	1.02439	1.59*	1.44*	0.97419	0.928187	1.22*	1.44*	0.98*	1.18*	1.14*	1.30327	1.17638	1.36*	1.18946	1.3559	0.908339
VIT_205s0049g01220	AGC_NDR	0.860813	1.20978	1.17*	0.979904	0.81*	1.01424	1.10533	1.00122	0.86*	1.25*	1.35*	0.93*	0.949657	1.0309	0.952518	1.03349	1.13*	0.966544	0.835753	1.10696	1.27498	1.18*	1.23788	1.13*
VIT_213s0074g00100	AGC_PDK1	0.869843	1.29485	1.23063	1.80*	0.933969	1.2012	1.64*	1.71*	0.879284	0.992444	1.19778	1.03587	1.02923	1.13993	1.58*	0.873771	1.19*	1.21*	1.37611	0.74*	0.900777	1.75*	1.09312	1.28982
VIT_219s0015g00770	AGC_RSK-2	0.961386	0.78*	1.04328	0.928389	1.08076	0.71*	1.09*	1.15*	1.16*	0.75*	1.04774	0.94*	0.92*	1.18*	1.05*	0.958553	0.93*	1.14*	1.0124	0.991218	0.988062	0.951751	0.61*	0.809065
VIT_215s0021g01540	AGC_RSK-2	0.931076	1.01981	0.933913	0.57*	1.19888	0.937309	0.650396	0.53*	0.996562	1.09322	0.77*	0.79*	0.886786	0.952123	0.38*	0.83*	0.84*	0.83*	0.42*	1.37004	1.33367	1.12775	0.828033	0.682176
VIT_214s0066g00460	AGC_RSK-2	0.858464	0.92*	1.05866	0.93*	0.992121	0.958018	1.03*	0.77*	1.1788	0.89*	1.19095	0.96396	0.947499	1.04559	0.822743	0.89*	0.973742	1.01533	0.757623	1.10001	0.970824	0.889805	1.09817	1.02628
VIT_213s0074g00730	AGC_RSK-2	0.759861	0.73*	0.889719	1.00261	0.972552	0.869111	0.909691	0.961148	1.58*	0.885744	1.00677	1.76*	0.963488	1.23263	1.43404	1.12842	0.994696	1.0712	1.322	0.802585	1.41774	0.880638	0.897021	0.31*
VIT_206s0004g03700	AGC_RSK-2	0.915502	0.915035	1.10*	1.02085	1.03678	0.998658	1.13*	1.18583	0.964793	1.02189	1.31*	0.928405	0.996079	0.998191	0.923159	0.968445	1.04367	0.965928	0.954238	0.66*	0.847162	0.845993	0.40*	0.52*
VIT_208s0058g01440	AGC-Pl	0.70*	0.70*	0.61*	0.73*	0.958749	0.72*	0.60*	0.67*	0.76*	0.90563	0.81*	0.9558	1.02362	0.868326	0.62*	0.923661	0.84*	0.66*	0.52*	1.43*	1.56751	0.966194	1.73*	1.42*
VIT_204s0008g00530	Aur	0.846843	0.75*	0.82*	0.33*	0.928022	1.00522	0.76*	0.24*	1.18*	1.06327	0.973075	0.894816	0.976811	0.73*	0.24*	0.896072	0.90*	0.76*	0.17*	0.678606	1.11964	1.25*	0.965496	0.793919
VIT_214s0108g01230	CAMK_AMPK	1.044	1.12*	1.10706	1.29*	1.0673	1.12*	1.11*	1.37*	1.0282	0.970755	0.992891	0.95*	0.991939	1.00645	1.33*	0.929506	0.989905	1.04136	1.26075	1.03218	0.85*	0.878709	1.17497	1.11*
VIT_218s0001g07980	CAMK_CAMKL-CHK1	0.850347	0.81*	1.02733	0.9604	0.897625	0.92*	1.03124	1.01992	1.0376	0.931316	1.0269	1.07518	1.05266	1.17*	1.24*	0.969197	0.99998	1.15*	1.18*	1.27912	1.15*	1.03617	1.17124	0.953129
VIT_215s0048g02740	CAMK_CAMKL-CHK1	1.03138	1.29*	1.14*	1.17*	1.12515	1.26439	1.25013	1.28*	1.08863	1.93*	2.16*	1.15*	0.987889	1.01171	1.20*	1.1414	1.13*	1.08296	1.5*	0.984148	1.18389	1.31717	0.48*	0.47*
VIT_213s0067g02480	CAMK_CAMKL-CHK1	0.985542	1.46*	1.08923	1.43*	1.00728	1.27*	1.22526	1.42*	0.63*	0.963505	1.01779	0.90974	0.956395	1.11*	1.35*	0.977176	1.00704	1.16407	1.32*	0.999004	1.27659	1.30196	0.917012	1.1785
VIT_211s0052g01700	CAMK_CAMKL-CHK1	0.78*	1.19809	1.20356	1.18076	0.976891	1.13602	1.20*	1.58*	0.61*	1.10249	1.33242	0.969937	1.04361	1.24*	1.58*	0.93*	1.12674	1.115	1.93*	1.43096	1.98*	1.69147	1.76*	2.43*
VIT_211s0016g05420	CAMK_CAMKL-CHK1	0.914746	0.85*	0.990904	1.12*	0.935567	0.87*	0.912296	0.995776	0.78*	0.934287	0.88*	0.932316	0.953077	1.17*	1.14441	0.926327	1.09*	1.07602	1.05573	1.02055	1.11949	1.17*	1.40*	1.62*
VIT_210s0003g04020	CAMK_CAMKL-CHK1	0.914746	0.85*	0.990904	1.12*	0.935567	0.87*	0.912296	0.995776	0.78*	0.934287	0.88*	1.0669	1.00666	1.07*	1.02895	0.962437	1.07*	1.10579	0.896857	1.16796	1.67*	1.92893	1.32*	1.19*
VIT_210s0003g01420	CAMK_CAMKL-CHK1	0.92*	0.88*	0.87*	0.69*	0.913422	1.02734	0.85635	0.78*	1.16*	1.13*	1.14*	0.90*	0.933158	0.93*	0.86*	0.87*	0.88*	0.84*	0.82*	0.68*	0.88*	1.09497	1.30*	1.50*
VIT_210s0003g01410	CAMK_CAMKL-CHK1	0.90125	2.46*	2.21854	1.5487	0.770691	3.44463	2.72252	4.16*	0.45*	1.72486	11.48*	0.53*	0.80*	1.46*	1.86951	1.31503	1.09414	1.53*	2.61562	0.78*	0.717827	0.63*	0.17*	0.47*
VIT_209s0070g00160	CAMK_CAMKL-CHK1	1.06167	1.27262	1.07263	1.04912	0.847965	1.08002	1.22*	0.91*	1.37*	1.88*	3.07*	0.973755	0.897807	0.987362	1.16166	0.942979	0.88*	0.998478	0.979424	1.27076	1.09439	0.980678	0.82*	1.03175
VIT_208s0058g01090	CAMK_CAMKL-CHK1	0.880084	0.905489	1.05011	1.29437	0.96*	0.94841	1.4501	1.78*	1.13156	1.02421	0.928583	0.975306	0.939864	1.19318	1.42*	0.90*	0.995491	1.12373	1.67223	2.28238	2.63*	0.726473	1.46*	4.36*
VIT_208s0058g01040	CAMK_CAMKL-CHK1	1.16901	2.20*	1.39*	2.29*	1.20136	1.89*	1.51*	3.38*	0.82*	1.14915	1.17628	1.10018	0.971452	1.15768	3.15*	1.04*	1.29*	1.40647	3.55*	1.02161	0.837039	0.999384	0.72*	0.62*
VIT_206s0004g07830	CAMK_CAMKL-CHK1	1.26*	1.96*	1.53*	2.40*	1.24729	1.74*	1.82*	2.64*	1.28*	0.66*	0.70*	1.16239	0.96218	1.25*	2.75*	1.05*	1.23*	1.46257	2.94*	1.10164	0.98*	1.18076	1.19*	1.01165
VIT_205s0020g00830	CAMK_CAMKL-CHK1	1.34641	1.66*	2.01*	2.69*	1.33*	1.55*	2.55*	3.34*	0.89*	0.75*	0.986747	1.21*	0.9437	1.29*	3.17*	1.04*	1.26*	1.47322	3.64*	1.12433	0.91*	0.918959	0.87	0.799979
VIT_204s0008g05770	CAMK_CAMKL-CHK1	1.42044	1.94514	1.70*	3.67*	1.37428	1.35029	2.28*	5.49*	0.789892	0.92	0.75*	1.13	0.83*	1.29464	5.58*	1.22*	1.16*	1.53569	5.37*	0.533948	0.588422	0.54*	1.00936	0.980715
VIT_206s0004g01140	CAMK_CAMKL-LKB	0.63*	1.36*	1.3156	2.78*	0.73098	1.38*	1.49033	3.83*	0.72*	0.818691	0.765417	0.93*	0.859921	1.09971	3.98*	0.93*	0.933071	1.12354	3.56*	1.4065	1.11298	1.01472	5.15*	5.85*
VIT_219s0090g00410	CAMK_CDPK	1.21197	1.46*	1.38*	1.84*	1.12374	1.20302	1.46*	2.13*	1.08183	1.22954	0.949662	1.03528	0.928898	1.10882	1.64*	0.899703	1.00986	1.27115	1.51262	1.35824	1.16*	0.82*	0.925499	0.73*
VIT_217s0000g05520	CAMK_CDPK	1.09045	1.28182	1.17*	1.27*	0.983983	1.09037	1.23*	1.20*	1.09875	1.03383	0.984726	0.91*	0.933257	1.07714	1.26206	0.947489	1.05915	1.09*	1.19216	1.30068	1.0611	1.02338	1.03*	0.79*
VIT_216s0100g00340	CAMK_CDPK	1.13055	1.45*	1.24*	1.34*	1.07518	1.45*	1.30*	1.44*	1.13*	1.05143	1.15*	0.980651	0.995054	1.24*	1.75*	0.955441	1.14*	1.28962	1.73*	0.885228	0.774977	0.910688	0.64*	0.77*
VIT_216s0098g01140	CAMK_CDPK	1.11*	1.11*	1.23*	1.31*	0.959861	1.06477	1.20151	1.37*	0.839301	1.12648	1.19065	0.938311	1.01066	1.19423	1.34*	0.927082	1.06941	1.27*	1.20589	1.30427	1.33069	1.38537	1.17*	1.35321
VIT_213s0175g00080	CAMK_CDPK	0.999098	1.04539	0.995756	1.01971	0.931835	0.898925	1.01056	1.08296	0.957011	0.96*	1.0649	0.973038	0.958171	1.11789	1.20157	0.977536	0.988146	1.0859	1.09*	1.24*	1.37*	1.19*	1.24*	0.987955
VIT_210s0116g01800	CAMK_CDPK	1.07392	1.11002	1.03366	0.860019	1.04336	1.0971	1.05*	0.82*	0.999478	1.03465	0.93*	0.944648	0.90*	1.13*	0.994786	0.981787	1.00605	1.05951	0.990349	0.997593	0.88612	0.937803	1.22814	0.79*
VIT_208s0040g01250	CAMK_CDPK	0.906733	0.89*	0.997455	0.986717	1.03831	0.975638	0.979519	1.07669	0.989163	0.92634	0.99547	0.967771	0.983416	1.1015	1.09291	0.989785	1.05*	1.07*	1.14*	1.36*	0.988194	1.10111	0.81*	0.814006
VIT_208s0007g08300	CAMK_CDPK	1.00041	1.37262	1.25955	1.44359	0.934045	1.42*	1.57*	1.46*	1.30*	1.96*	1.83*	1.08081	0.960043	1.32*	1.34882	0.955946	1.10389	1.32*	1.34*	0.94975	0.977976	1.10678	0.62*	0.68*
VIT_207s0130g00130	CAMK_CDPK	1.02513	1.17*	1.11*	1.28*	1.07154	1.11*	1.25*	1.08619	1.02399	1.01064	1.02689	0.985261	1.01539	1.11063	0.996048	0.943392	1.15*	1.14*	0.928719	1.04314	1.25369	1.30201	0.979176	0.979402
VIT_205s0049g00950	CAMK_CDPK	0.963232	1.15*	1.73*	2.03*	1.0881	1.22131	2.09*	2.40*	1.15947	0.78*	1.05034	1.10536	1.02024	1.22*	2.25*	0.919247	1.10354	1.28398	1.87*	1.04856	0.71*	1.01627	0.39*	0.18*
VIT_204s0023g03420	CAMK_CDPK	1.10803	1.50*	1.36*	1.68*	0.988182	1.29*	1.52*	1.8931	1.08182	1.52*	1.38*	1.07294	0.933825	1.05001	1.67*	1.10*	1.16*	1.12454	1.56*	1.07757	1.32*	1.08732	0.911002	0.87*
VIT_203s0038g03960	CAMK_CDPK	0.97902	1.05068	1.04428	1.07978	0.91*	0.955429	1.01248	0.988005	1.00267	1.45*	1.35*	0.980844	0.973485	1.00053	1.13804	0.981689	1.08939	0.95936	1.15558	0.83*	1.21*	1.0473	1.03359	0.811779
VIT_218s0001g06310	CAMK_OST1L	0.80*	0.957107	0.71*	0.87*	0.86*	1.18833	0.80*	0.978216	1.01715	1.43*	1.90*	0.965347	0.94	1.05104	1.6814	1.10318	1.09128	1.06404	1.88*	0.983787	1.32462	1.16858	1.56*	1.63*
VIT_212s0035g00310	CAMK_OST1L	0.97435	1.31*	1.18*	1.04167	0.944496	1.25833	1.26*	0.976722	1.01979	1.02382	0.985681	0.946398	1.0156	1.23*	1.02439	0.885094	1.16*	1.24*	1.10912	1.1083	0.992846	1.02611	0.70*	0.87*
VIT_207s0191g00070	CAMK_OST1L	1.05538	1.26*	1.06162	1.15116	0.929884	1.20*	1.31*	1.24	0.862771	0.821153	1.07*	0.888732	1.02268	1.13625	1.96*	0.983317	1.05282	1.29796	2.10*	0.657555	0.745087	0.831146	0.24*	0.20*
VIT_207s0031g03210	CAMK_OST1L	0.928903	1.33*	1.39*	1.17*	0.975672	1.24*	1.38*	1.18273	0.88*	1.01166	1.08581	1.12149	0.966868	1.16173	0.81*	1.00795	1.11*	1.08*	0.78*	1.11562	1.10361	0.931891	0.59*	0.35*
VIT_202s0236g00130	CAMK_OST1L	1.13629	2.16*	2.14*	2.95*	1.04332	1.89*	2.35*	3.38*	1.02458	1.0762	1.19511	1.12*	1.24*	1.27	4.16*	0.954541	1.25*	1.79943	4.52*	0.953648	0.641568	0.56*	0.895249	1.29*
VIT_200s0710g00020	CAMK_OST1L	1.06*	1.26*	1.06162	1.15116	0.929884	1.20*	1.31*	1.23818	0.862771	0.821153	1.07*	0.888732	1.02268	1.13625	1.96*	0.983317	1.05282	1.29796	2.10*	0.657555	0.745087	0.831146	0.24*	0.20*
VIT_211s0016g03460	CK1_CK1	0.90*	0.918211	1.12193	1.30*	0.95192	0.86*	1.24*	1.23*	0.995643	1.19*	1.45*	1.07*	1.00095	1.04395	1.37*	0.988599	1.07914	1.05925	1.28*	1.35552	1.24481	1.24585	0.984151	0.971091
VIT_211s0016g01950	CK1_CK1	0.981494	1.09654	0.90*	0.973492	0.97159	0.981899	0.94*	0.960864	1.34*	1.57*	1.43*	0.97024	1.01193	1.03875	1.17197	0.949107	1.05*	0.949844	0.950348	0.923338	1.38985	1.1583	1.00334	1.08136
VIT_209s0002g01740	CK1_CK1	0.992456	0.988612	1.00129	1.00954	0.970771	0.97424	1.00975	0.980664	1.02636	0.89*	0.88*	1.05*	1.01849	0.972298	0.967298	1.00639	1.00704	0.975425	0.968464	1.06292	1.10495	1.13602	1.30*	1.16608
VIT_205s0049g01240	CK1_CK1	0.878768	0.995251	0.977692	0.87*	0.966272	0.973252	0.988783	0.85*	0.88*	0.945617	1.18*	0.986025	0.988768	0.997977	0.81*	0.982991	0.965762	1.00964	0.78*	1.06239	1.19872	1.15*	1.09095	1.47*
VIT_209s0002g03680	CK1_CK1-Pl	0.87*	1.19567	1.00954	0.964888	0.95781	1.18*	0.96983	1.06367	1.06*	1.09*	0.951376	1.01759	0.962846	1.15*	1.07065	0.982789	1.01298	1.08187	1.04995	0.96*	0.94*	1.251	1.09*	1.02817
VIT_208s0007g07420	CK1_CK1-Pl	1.12*	1.11*	1.07*	1.19*	1.13*	1.13*	1.11*	1.11*	1.03517	0.94*	0.88*	1.0273	1.07*	1.05*	0.967607	0.957441	1.0307	1.11*	0.972596	1.22513	1.38*	1.43217	1.25529	1.12265
VIT_206s0004g01090	CK1_CK1-Pl	0.93*	1.12522	1.08855	0.990363	1.05678	1.10*	1.06184	1.28*	0.72*	0.97274	1.16*	0.93*	1.02195	1.07*	1.12277	0.92*	1.04*	0.956375	1.08*	0.944561	1.32293	1.07473	0.995319	1.30*
VIT_214s0006g02280	CMGC_CDK-CDK7	0.83*	1.26884	1.41*	1.40*	0.941694	1.16096	1.42*	1.25*	0.787468	1.0197	1.3596	1.17463	0.992239	1.17177	1.52*	0.997072	0.972675	1.20*	1.65*	1.12447	0.753471	0.721661	1.20*	1.06*
VIT_219s0014g02670	CMGC_CDK-CRK7-CDK9	1.03228	1.06*	1.04094	0.855382	1.15*	1.06099	1.09421	0.74*	1.12*	0.90568	0.999359	1.01031	0.94385	1.01893	0.70*	0.910674	1.02766	0.96*	0.62*	0.987276	0.97*	0.859915	0.73*	0.77*
VIT_217s0000g00620	CMGC_CDK-CRK7-CDK9	1.04747	0.954027	1.10077	1.21*	1.19598	0.92104	1.13*	1.28*	1.10*	0.73*	0.86*	0.973154	1.00417	1.07344	1.42*	1.07717	1.09*	1.07752	1.35229	1.15938	1.25837	1.09444	0.71*	1.14*
VIT_214s0030g01260	CMGC_CDK-CRK7-CDK9	0.898256	0.87*	0.991865	1.04235	0.90*	0.93939	1.05*	1.0176	0.971061	0.83*	0.83*	0.975276	1.04217	1.11114	0.82*	0.885396	1.08*	1.11309	0.853448	0.865435	0.89*	0.923706	1.45831	1.19988
VIT_212s0035g01180	CMGC_CDK-CRK7-CDK9	0.879335	0.866332	1.28*	1.33*	0.989987	0.846765	1.36*	1.11323	0.963785	1.37*	1.70*	0.945072	1.15461	1.00849	1.46*	0.984616	1.07229	1.22*	0.968084	0.819755	1.38881	1.14033	1.23777	1.00713
VIT_206s0009g01800	CMGC_CDK-CRK7-CDK9	0.82*	1.07464	0.87355	0.78*	0.965963	0.945662	0.772313	0.73*	0.959812	1.12*	0.93034	0.90*	1.00913	1.01813	0.88*	0.94*	0.95*	0.932991	0.85*	0.968011	0.965068	1.12731	1.31*	0.85*
VIT_205s0020g01890	CMGC_CDK-CRK7-CDK9	0.84*	0.78*	0.936511	0.74*	1.00005	0.77*	0.986189	0.66*	1.0927	0.73*	0.87*	0.94*	0.996674	0.93*	0.66*	0.928897	0.89*	0.85*	0.62*	0.886606	1.21369	1.06585	0.858227	0.939987
VIT_218s0122g00550	CMGC_CDK-Pl	0.781053	0.78*	0.79*	0.36*	0.932374	1.01861	0.78*	0.23*	1.08226	1.31*	1.10533	0.916014	0.92*	0.76*	0.22*	0.920407	0.93*	0.80*	0.13*	0.23*	0.42*	3.60486	0.847213	6.06868
VIT_215s0045g00310	CMGC_CDK-Pl	1.02088	0.929164	0.918299	0.888467	1.11366	0.938183	0.890902	0.72*	1.22*	0.89*	0.85*	0.98038	1.01828	0.91*	0.69*	0.98*	0.94*	0.90*	0.55*	1.12863	1.3602	1.35516	0.87*	0.901754
VIT_218s0001g09320	CMGC_CK2	0.79*	0.926957	0.86*	0.844379	0.873079	0.90*	0.88*	0.87*	0.837566	1.01783	1.06674	0.960815	1.00522	1.12*	1.00792	0.90*	1.00357	1.00243	1.00598	0.978175	1.53*	1.26826	0.93*	0.80*
VIT_207s0129g00410	CMGC_CK2	1.10*	1.06*	1.03834	1.10786	1.17*	1.02165	1.07509	1.23*	0.95*	1.04506	1.04993	1.06*	1.01062	1.02901	1.15*	0.985179	1.16*	1.11*	1.27*	1.28*	1.16251	1.18342	0.930626	0.874068
VIT_207s0129g00270	CMGC_CK2	1.01561	0.960802	0.83*	0.86*	1.10*	1.01464	0.80*	0.85*	1.06091	1.03603	0.969829	0.953605	0.98605	0.875875	0.85*	0.93*	0.895624	0.90*	0.74*	0.98789	0.90095	0.843127	1.00958	1.18*
VIT_217s0000g09500	CMGC_CLK	0.68*	0.94*	1.18*	1.46*	0.86*	0.90*	1.21*	1.70*	0.87*	0.907425	0.89*	1.19*	0.956601	1.10434	1.85*	1.12*	1.09*	1.1332	2.00*	1.39*	1.24196	1.19*	0.82*	1.05145
VIT_208s0040g02640	CMGC_CLK	0.84*	0.989019	1.1065	1.0291	0.995779	0.972322	1.09*	1.1059	0.833855	0.78*	0.72*	0.972291	0.912271	1.15*	1.16*	0.912568	1.0582	1.13449	1.05932	1.19*	1.00127	1.10628	1.01959	0.89*
VIT_201s0137g00580	CMGC_CLK	0.59*	0.75*	0.978506	0.995548	0.67*	0.79*	0.973874	1.34*	0.966693	0.895179	0.840288	0.997735	1.00467	1.10078	1.28*	0.96*	0.998727	1.01083	1.21*	1.44*	1.12809	1.47541	0.88*	0.68*
VIT_215s0048g02010	CMGC_GSK	0.94*	1.33*	1.16*	1.14253	0.934431	1.15013	1.14*	1.1413	0.987742	1.00128	0.830889	1.01531	0.973724	1.23*	1.30*	0.926406	1.0911	1.22*	1.16*	1.07502	1.02045	1.13909	1.07*	0.879916
VIT_214s0066g01050	CMGC_GSK	0.842172	0.929148	0.967536	0.77*	0.93067	0.938696	1.15*	0.64*	0.978603	0.824319	1.02816	0.977078	0.972288	0.938403	0.48*	0.953848	0.962305	0.88*	0.36*	1.64578	1.16007	1.38*	0.955914	0.622577
VIT_214s0060g00600	CMGC_GSK	1.11*	0.962329	1.09*	1.17*	1.02941	0.95242	1.02934	1.22*	0.968312	0.87*	1.00716	1.06*	1.00251	0.954248	1.06396	1.04762	0.969618	1.02019	1.14421	0.983758	1.02299	1.07*	0.970367	0.901109
VIT_212s0035g01060	CMGC_GSK	0.83*	1.20857	1.05441	1.21*	0.85*	1.18151	1.17442	0.999584	1.0516	0.935649	0.83*	0.99069	0.953037	1.12*	1.25*	1.02354	1.00799	1.11*	1.10737	1.03564	0.947536	1.30509	1.33*	0.90*
VIT_212s0028g01810	CMGC_GSK	0.983776	1.03121	0.99478	1.03506	1.0741	1.07183	1.00291	1.04287	1.02641	1.10*	1.00038	1.00874	1.00665	1.04622	1.13*	0.959187	1.04654	1.07442	1.1672	1.12067	1.08*	1.12553	0.989523	1.0014
VIT_210s0003g01480	CMGC_GSK	1.02698	1.10743	1.10*	1.13*	1.06527	1.13*	1.04559	0.986765	1.02067	1.14*	1.05348	1.08*	1.00161	0.999515	0.974014	1.0104	0.96*	1.07033	0.908557	0.961116	1.04732	0.988023	0.76*	0.76*
VIT_207s0005g02100	CMGC_GSK	0.88*	1.20263	1.1834	1.2629	0.999986	1.19*	1.29*	1.19*	0.968768	1.47*	1.40*	0.95178	0.90*	1.04565	1.39*	0.889808	1.06*	1.04484	1.02125	1.47*	1.67*	1.32908	0.887393	1.09306
VIT_219s0014g00220	CMGC_MAPK	0.76*	0.80*	0.907327	1.2255	0.857106	0.76*	1.06741	1.40*	0.860015	1.03905	1.09066	1.03239	0.85*	0.871695	1.38*	0.990492	0.934273	0.92091	1.42*	0.63785	1.17469	0.865983	0.860565	1.18*
VIT_218s0001g13010	CMGC_MAPK	0.857014	1.24399	1.00452	0.869987	0.905764	1.07976	0.803108	0.84065	0.916077	1.16419	0.888864	0.96881	1.00682	1.14*	0.73*	0.877371	1.10*	0.99*	0.700685	1.26982	2.49*	1.72524	1.10319	0.70*
VIT_215s0046g02010	CMGC_MAPK	0.950102	0.944552	0.97*	1.00544	0.980747	0.876499	0.928863	1.01307	0.923788	0.905027	0.88*	1.01109	0.944394	1.01376	1.13*	1.05622	1.05202	1.02161	1.1284	1.27626	1.31*	1.30621	0.90*	0.927652
VIT_206s0004g03620	CMGC_MAPK	0.904211	0.898021	0.76*	0.77*	0.86*	0.8*	0.76*	0.77*	1.11204	1.34*	1.32303	0.973438	0.960808	0.911935	1.0483	0.944798	0.961693	0.82*	0.872263	0.84*	1.40051	1.48*	0.59*	0.55*
VIT_206s0004g03540	CMGC_MAPK	1.38997	1.22711	1.18516	2.16015	0.909204	0.87*	1.6169	1.52*	2.0976	3.55*	3.31*	1.10221	0.914271	1.60397	3.12075	1.05765	1.20*	1.39*	2.34*	0.966367	1.24029	1.03359	0.986992	0.728009
VIT_205s0020g02530	CMGC_MAPK	0.948262	1.20957	1.05*	1.16273	1.06441	1.12986	1.11431	1.34*	0.911336	1.44*	1.97*	0.986651	1.00082	0.992238	1.46*	0.990224	1.06588	1.05187	1.31*	1.08795	1.27*	1.19861	0.83*	0.926322
VIT_202s0025g00270	CMGC_MAPK	0.826066	1.27*	1.00884	0.81*	0.848645	1.24*	1.07926	0.81*	0.79*	0.82*	0.60*	1.11*	1.03604	1.02207	1.02993	1.03976	1.07015	1.00465	1.25244	1.49287	1.3076	1.13509	1.54*	0.79*
VIT_201s0011g04920	CMGC_MAPK	0.74853	0.78*	1.25219	0.905576	0.76*	0.866283	1.05042	0.908077	1.05897	0.718674	0.85*	1.26488	1.08958	1.29*	1.42692	1.111	1.09232	1.31*	1.20591	1.49067	1.8138	3.62*	2.01*	0.851049
VIT_202s0033g01110	CMGC_RCK	1.08753	0.945076	1.09645	1.30*	1.15*	0.948837	1.06*	1.15*	1.02682	0.93*	1.00545	1.08554	1.028	1.00762	1.22*	0.980144	0.991033	1.12	1.17	0.967077	1.02037	0.966576	1.0451	0.88*
VIT_206s0061g01050	CMGC_SRPK	0.81*	0.894228	0.836353	0.76*	0.92*	0.896682	0.788696	0.77*	1.17*	1.25*	1.19*	0.940693	0.985611	1.08832	0.75*	0.935366	1.04457	0.90*	0.69*	0.978944	0.972295	0.871036	1.05593	0.974234
VIT_208s0007g01150	Group-Pl-3	0.78*	1.11*	1.24*	1.17*	0.919943	1.06492	1.33*	1.20*	1.00077	1.13*	1.22*	1.00458	1.06466	1.09549	1.47*	0.926097	1.16*	1.11*	1.39*	1.04775	0.924104	0.809077	1.28431	1.30*
VIT_208s0058g01450	Group-Pl-4	1.0643	1.05756	1.13419	1.11436	1.04739	1.0323	1.11809	1.56*	0.905501	1.24276	1.10026	0.967498	0.883587	1.0329	1.39*	1.25961	1.03696	1.11363	2.48615	1.58781	2.28909	1.67626	0.55*	0.71*
VIT_201s0011g03010	Group-Pl-4	1.00141	1.31*	1.64228	1.17033	0.993894	1.341	2.0218	1.96*	0.62*	1.19303	2.18*	0.962583	0.951054	1.51*	1.89*	1.18538	1.32915	1.44347	3.82492	0.94*	1.17222	1.38111	0.33*	0.56*
VIT_218s0122g00970	IRE1	1.07317	1.02661	1.92*	1.23033	1.05652	0.957474	1.72657	1.54097	0.69*	0.902769	1.23*	0.907797	1.23*	1.06968	1.92*	0.83*	1.29*	1.0038	2.04*	2.14*	0.57*	1.36662	1.43122	1.41779
VIT_207s0031g02180	IRE1	0.96042	1.1468	1.31*	1.18026	1.01297	1.15963	1.3362	1.32*	0.931723	0.85*	0.86*	0.92*	0.861676	1.22*	1.47*	0.93994	0.969637	1.27*	1.53*	0.963692	0.83*	0.878391	1.06234	0.753041
VIT_217s0000g04670	NAK	0.96387	0.99657	0.84*	0.79*	1.01055	0.938707	0.88*	0.69*	1.01001	1.09319	1.21*	0.969528	1.01056	1.02701	0.77*	0.951876	0.957548	0.89*	0.68*	1.04001	1.15025	0.994583	1.29*	1.275
VIT_213s0156g00640	NAK	0.966598	1.21*	1.16*	1.21*	1.044	1.17*	1.22*	1.13*	1.06502	0.978687	1.03348	1.06*	1.03817	1.18*	1.49*	1.04*	1.15*	1.25*	1.24222	0.87*	0.866088	0.842158	1.07586	1.12145
VIT_214s0030g01870	NEK	0.743685	0.79*	0.83505	0.49*	0.89*	0.91*	0.786761	0.40*	1.16027	0.962802	0.88086	1.04775	0.911428	0.978717	0.22*	0.959113	0.92*	0.822126	0.16*	5.00326	0.458291	1.21537	1.01062	0.12*
VIT_216s0013g02130	RLK-Pelle_C-LEC	1.08301	0.937588	1.29*	1.00939	1.14269	1.10196	1.0453	1.18*	1.00198	0.878014	0.987978	0.97706	0.933301	0.946112	1.03061	1.01708	0.952358	0.915023	1.06104	0.965347	0.89988	0.833187	0.894723	1.06451
VIT_218s0001g07150	RLK-Pelle_CR4L	0.830678	1.09*	1.20*	1.14*	0.953531	1.16*	1.15*	1.05959	0.88213	1.10359	1.01412	1.06015	0.92*	1.14823	1.38*	0.951887	1.0809	1.08803	1.29133	1.52876	1.31523	1.27705	1.51*	1.40286
VIT_213s0067g00930	RLK-Pelle_CR4L	1.08537	1.00794	1.24931	1.41234	1.07156	0.978062	1.07494	1.30*	1.32*	1.15719	1.31522	0.93*	1.04294	1.37261	2.37*	1.10*	1.06*	1.2949	2.00*	0.981465	1.40516	1.48255	0.69*	0.811212
VIT_219s0014g03400	RLK-Pelle_CrRLK1L-1	0.78*	0.818808	0.86*	0.995184	0.76*	0.7*	0.90*	0.860485	1.24383	1.25*	1.49*	0.88*	0.975839	0.947297	0.92*	0.94*	0.901478	0.90*	0.66*	0.784653	1.10145	0.914496	0.75*	1.07977
VIT_214s0068g00090	RLK-Pelle_CrRLK1L-1	1.11*	0.961327	0.943085	1.09127	1.07753	1.18295	0.91*	1.24924	0.870261	0.57*	0.56*	0.81*	0.864694	1.14936	0.922456	0.900772	0.944277	0.920751	0.858492	0.55*	0.998667	0.900733	0.417308	0.16919
VIT_214s0068g00010	RLK-Pelle_CrRLK1L-1	1.31311	1.39349	1.23976	1.15066	1.18975	1.097	1.33842	1.49*	1.08183	1.28242	1.29*	0.816361	0.80*	1.46*	2.2388	1.05425	1.17*	1.26739	2.04*	0.773048	1.57675	1.61008	0.28*	0.52*
VIT_207s0129g00970	RLK-Pelle_CrRLK1L-1	0.909642	1.22*	1.12259	0.942342	0.94125	1.21*	1.15051	1.13584	1.00484	0.911058	0.872617	0.943069	0.84*	1.36*	1.39*	1.04388	1.0461	1.34677	1.18555	0.59*	0.750225	0.838031	1.00775	1.21844
VIT_207s0129g00960	RLK-Pelle_CrRLK1L-1	1.83*	1.49*	1.53*	1.7628	1.32*	1.27202	1.72512	2.05*	1.33*	0.875062	1.11*	0.849628	0.965828	1.29863	2.94*	1.08331	1.15*	1.37025	2.97*	0.742883	1.27738	1.80224	0.50*	0.50*
VIT_201s0011g00280	RLK-Pelle_CrRLK1L-1	1.67283	1.10518	1.07683	0.884986	0.704729	0.633796	0.845119	1.00916	0.60*	0.767181	0.992375	0.781921	1.50383	0.53*	0.700907	0.762178	1.27798	0.57*	1.38636	0.12*	1.42117	1.00447	1.75089	0.589755
VIT_210s0116g00170	RLK-Pelle_DLSV	1.55043	0.979127	2.2491	0.856176	0.78*	0.51*	1.81194	1.49919	0.44*	0.566149	1.28*	1.27*	1.25426	0.534472	0.854712	1.11383	1.17798	1.56847	1.61248	1.18918	2.39687	1.20524	0.639903	0.43384
VIT_210s0092g00710	RLK-Pelle_DLSV	0.907708	1.02437	1.00358	0.78*	0.926283	1.06674	0.98848	0.85499	0.87*	0.963872	0.961957	1.0144	0.86627	0.94839	1.69594	1.14*	1.03022	0.940847	2.35475	1.67387	1.21757	1.76*	2.16*	1.65*
VIT_210s0092g00590	RLK-Pelle_DLSV	1.26*	1.21*	1.07649	1.01095	1.12727	1.17802	1.15928	1.37655	0.919865	0.683733	0.48*	1.16747	0.80*	1.43*	1.54*	1.15*	1.07288	1.36161	3.47315	2.13438	1.56366	1.1733	0.61*	0.48*
VIT_208s0040g01930	RLK-Pelle_DLSV	0.671897	0.37*	0.60*	0.594627	0.682744	0.22*	0.88*	0.724546	0.856849	0.417892	0.57*	0.828594	1.00645	0.73*	0.628876	0.865012	1.10781	0.73*	0.605646	1.22371	1.39*	1.15035	1.69*	2.24551
VIT_202s0087g01020	RLK-Pelle_DLSV	0.96*	1.28172	1.12434	1.04847	0.99816	1.41442	1.19266	1.73*	1.287	1.18215	1.22106	1.42764	0.82*	1.19777	1.94283	1.22416	1.00339	1.34*	2.93225	1.36795	1.15072	0.70*	1.63*	1.73*
VIT_201s0127g00130	RLK-Pelle_DLSV	0.912643	0.961921	1.11112	1.54105	0.782328	0.974282	1.23375	1.01582	1.14579	1.26749	1.23*	0.995323	1.02424	1.03135	1.92*	1.15151	1.00239	1.01714	1.3711	1.39153	1.79*	1.39618	0.62*	0.655941
VIT_211s0016g02150	RLK-Pelle_Extensin	0.863484	1.03452	0.993763	0.80*	0.969778	1.0103	1.02902	0.835564	0.982598	0.81*	0.63*	0.973976	1.0243	1.00113	1.34*	0.929463	1.10*	1.029	1.32904	1.10087	1.53612	0.947088	1.30*	0.836394
VIT_219s0015g00620	RLK-Pelle_L-LEC	1.01536	0.717274	0.854664	0.29*	1.16541	0.891618	0.717743	0.21*	1.46*	0.974706	1.08731	0.775839	1.03562	0.921945	0.26*	0.83*	0.996748	0.80*	0.19*	2.24488	2.29*	3.071	1.15462	2.63*
VIT_213s0019g02040	RLK-Pelle_L-LEC	0.946392	1.53*	1.11*	1.00548	0.76*	1.24395	1.3827	1.38221	1.32091	1.35*	2.53*	0.86*	0.873615	0.953415	1.45*	0.911014	0.92*	0.898428	1.38*	1.12444	1.17331	1.91426	1.09402	0.87*
VIT_208s0007g00810	RLK-Pelle_L-LEC	1.75*	2.05*	1.88*	1.59*	1.2191	1.48328	1.71*	2.84703	0.744443	0.749205	0.676938	0.44*	0.878486	1.10*	4.62988	1.57081	1.42941	1.70*	9.86*	1.29252	3.42*	8.83584	1.43*	1.36823
VIT_203s0167g00110	RLK-Pelle_L-LEC	0.921346	1.88859	2.94*	1.97409	0.907391	0.404674	1.07293	0.955063	0.46*	1.53391	1.26543	1.06426	3.02*	0.37*	0.91404	0.47*	3.17776	1.04495	0.907705	2.37342	7.51976	1.30298	9.24431	0.663847
VIT_216s0148g00040	RLK-Pelle_LRK10L-2	0.908368	1.03726	1.42*	0.72928	1.08009	1.18062	1.37*	0.9601	0.884038	0.81*	0.916772	1.01243	1.13*	1.29*	1.63*	0.88*	1.29351	1.35096	1.37*	1.11348	1.36751	2.76891	0.828463	0.63*
VIT_216s0050g02740	RLK-Pelle_LRK10L-2	1.10511	1.1141	1.53276	1.3671	0.85652	1.11613	2.11584	1.5922	0.70*	0.65306	0.992021	1.10*	0.875564	0.894647	1.28*	1.39077	0.895422	1.05361	1.56776	1.04412	0.992319	1.37*	0.65*	0.50*
VIT_216s0022g01650	RLK-Pelle_LRK10L-2	1.25001	1.45832	1.90187	1.17455	0.750527	1.37768	1.88161	1.51018	0.38*	0.98745	1.39157	1.05265	1.07494	1.22*	0.567003	1.08098	0.863365	1.76199	2.42314	1.13167	2.90045	3.20632	0.45*	0.44*
VIT_200s0424g00010	RLK-Pelle_LRK10L-2	0.720365	0.819611	1.04963	0.743936	0.848728	1.02058	1.30128	0.65*	0.952573	1.01922	1.19715	0.84*	1.00443	1.29*	0.58*	0.90*	1.04736	1.59982	0.44*	0.616966	2.72131	5.64087	0.763031	0.435139
VIT_200s0258g00040	RLK-Pelle_LRK10L-2	0.711584	1.33705	1.67*	1.2077	0.542506	2.02511	1.82624	2.011	0.35*	0.64*	0.48*	0.987819	1.22744	0.958772	0.58016	0.791179	1.88856	1.00313	1.3896	1.31*	2.44*	1.40715	0.777216	0.4*
VIT_201s0010g02210	RLK-Pelle_LRR-I-1	1.26424	1.07044	1.20*	1.10063	1.35*	0.979308	1.08148	1.23*	1.15944	0.69*	0.688296	1.05074	0.98735	1.179	1.51*	0.991166	1.06017	1.40*	1.38*	1.19428	1.31*	0.847082	0.58*	0.532057
VIT_218s0164g00070	RLK-Pelle_LRR-II	0.80*	0.91*	0.937605	0.843215	0.850167	0.92*	0.831541	0.76*	1.10616	0.988237	0.958852	0.95884	0.977098	0.979152	0.80*	0.878641	1.00521	0.947253	0.617991	1.30517	0.948839	0.950009	0.63*	0.62*
VIT_212s0055g01160	RLK-Pelle_LRR-II	0.967654	1.20703	1.1657	1.35*	0.999905	1.17142	1.16106	1.93*	0.863202	1.34*	1.37158	0.96223	0.921962	1.2463	2.25*	1.09802	1.14*	1.2632	2.52*	1.1283	1.42005	1.46*	0.78824	0.88*
VIT_207s0031g02910	RLK-Pelle_LRR-II	1.45283	0.869484	2.30946	1.84*	1.14655	0.880672	1.90*	2.16*	0.74*	0.69*	1.13522	1.56*	1.09792	1.34895	4.30*	1.2279	1.30526	1.6127	5.19*	2.80066	2.18*	1.08181	0.997381	0.947641
VIT_201s0127g00230	RLK-Pelle_LRR-II	0.982308	1.16*	1.03795	0.803794	0.996209	1.15*	0.897259	0.79*	1.09714	0.82*	0.68*	1.00409	0.996091	0.985939	0.56*	0.935729	1.01458	0.960891	0.63*	0.975451	1.16364	1.01178	0.730748	0.631826
VIT_201s0010g01000	RLK-Pelle_LRR-II	0.878203	0.74*	0.927707	0.847148	1.00848	0.82*	0.814387	0.67*	1.19329	0.59*	0.68*	1.00127	1.04*	0.94*	0.63*	0.96481	1.02012	1.02388	0.60*	3.07256	6.53*	3.98*	0.679693	0.737289
VIT_200s0646g00030	RLK-Pelle_LRR-II	0.93*	0.979724	1.10522	1.18*	1.04*	0.90*	1.12*	1.32*	1.07959	0.90*	0.95*	1.01646	0.990528	1.07101	1.41*	0.996846	1.01363	1.05279	1.50*	1.18773	1.18*	1.01661	0.925594	0.72*
VIT_217s0000g02010	RLK-Pelle_LRR-III	0.771454	0.823613	0.88*	0.50*	0.835977	0.768805	0.80*	0.49*	0.983764	0.72*	0.70*	0.79*	1.01302	1.16*	0.31*	0.84033	0.975994	0.88417	0.23*	0.415282	0.33*	0.39245	1.66*	0.757271
VIT_216s0050g02430	RLK-Pelle_LRR-III	0.902185	0.84*	1.12778	1.01505	0.955098	0.86*	1.14484	0.921074	1.09721	0.70*	0.71*	0.923657	1.07151	1.04851	0.87*	0.910286	1.10*	0.977746	0.84039	1.55227	0.991137	1.22138	1.00823	1.11297
VIT_214s0006g01080	RLK-Pelle_LRR-III	0.861565	0.87*	0.979359	1.05343	0.86*	0.82*	0.974956	0.874633	1.06788	0.78*	0.85*	0.969119	1.00594	1.07*	0.980506	0.971826	1.05*	1.09*	0.758865	0.99903	1.08597	0.884349	1.2247	1.0535
VIT_210s0003g05030	RLK-Pelle_LRR-III	0.80*	0.995151	0.946189	0.73*	0.881372	1.03254	0.821702	0.62*	1.11*	0.84*	0.65*	0.82*	0.999824	1.12038	0.49*	0.84*	0.995728	0.96716	0.45*	0.795455	0.90796	1.21806	1.79899	0.80945
VIT_208s0007g04150	RLK-Pelle_LRR-III	1.0683	0.762785	0.956686	0.949307	1.26472	0.75*	0.840811	0.851521	1.56*	0.85*	1.08154	1.06683	1.06305	0.83*	0.68*	0.955131	0.933207	0.917074	0.52*	1.3691	1.50528	0.952809	0.76926	1.03911
VIT_207s0031g01440	RLK-Pelle_LRR-III	0.72*	0.63*	0.877035	0.64*	0.78*	0.74*	0.899275	0.55*	1.09889	0.68*	0.845345	0.938333	0.983418	0.992783	0.55*	0.891681	0.968154	0.913556	0.55*	0.76*	0.834846	0.82*	0.924591	0.925925
VIT_207s0031g00120	RLK-Pelle_LRR-III	0.88*	0.930874	0.892434	0.63*	0.943427	0.927625	1.05*	0.43*	1.20072	0.77*	0.57*	0.993543	0.894388	0.992645	0.45*	0.795589	0.965856	0.961483	0.29*	1.49635	1.45454	0.51*	0.06*	0.20*
VIT_206s0004g08210	RLK-Pelle_LRR-III	0.83*	0.77*	0.864367	0.51*	0.896569	0.79*	0.741086	0.38*	1.10769	0.82*	0.67*	0.86*	0.987785	0.966615	0.26*	0.88154	0.87*	0.824878	0.18*	1.2087	1.43814	0.970547	0.918491	0.85175
VIT_201s0011g05580	RLK-Pelle_LRR-III	1.28385	0.745138	1.06042	1.12799	0.919341	0.67*	1.1508	1.01635	1.71268	1.58*	2.82*	0.82*	1.07366	1.0081	1.3735	0.855427	1.0811	0.862092	0.943017	1.15368	2.74625	3.21899	0.58*	0.753164
VIT_201s0010g02910	RLK-Pelle_LRR-III	0.927409	0.770045	0.99025	0.863509	0.915667	0.73*	0.995251	0.75*	1.03131	0.59*	0.68*	0.911194	1.03104	0.984092	0.51*	0.986162	1.08412	0.986513	0.52*	1.03361	1.49*	1.1549	1.18327	0.65*
VIT_215s0048g00680	RLK-Pelle_LRR-IV	0.72*	0.66*	0.875752	0.53*	0.871925	0.71*	0.851545	0.45*	1.10704	0.70*	0.841806	0.93138	1.04637	1.09*	0.59*	0.88*	0.990277	0.962053	0.52*	2.37489	1.93288	0.708009	1.02713	0.24*
VIT_208s0007g02290	RLK-Pelle_LRR-IX	1.12023	1.41*	1.47*	1.34*	1.11295	1.37*	1.61*	1.72*	0.87*	0.78*	0.946891	0.85*	0.875616	0.982414	1.49*	0.948619	1.01953	1.07475	1.52092	0.668488	0.998535	1.0791	0.829149	1.07312
VIT_204s0043g00160	RLK-Pelle_LRR-IX	0.76*	0.70*	1.00136	0.60*	0.89*	0.81*	1.0039	0.50*	1.02926	0.787153	0.937307	0.85*	0.917526	0.91*	0.35*	0.89*	0.88*	0.79*	0.29*	0.77*	1.10165	0.956027	0.68*	0.63*
VIT_201s0011g06150	RLK-Pelle_LRR-IX	0.85*	0.943364	0.89*	0.924559	0.839657	0.952346	0.9411	0.868247	1.00068	0.93*	0.992745	0.85*	0.919005	1.07*	0.75*	0.90*	0.942057	0.953041	0.74*	0.87*	1.10254	0.809085	1.74*	1.13811
VIT_213s0067g01550	RLK-Pelle_LRR-VI-2	1.08956	1.48131	1.54*	1.92*	1.08324	1.43*	1.75*	2.11*	0.972686	1.48*	1.77*	0.955495	0.947377	1.22947	2.41*	0.997147	1.21*	1.50*	2.31*	1.08104	1.12901	1.02749	0.87*	0.82*
VIT_202s0025g03700	RLK-Pelle_LRR-VI-2	1.0038	1.02972	1.15*	1.14709	1.02481	1.05923	1.23*	1.14264	0.948489	0.88*	0.84*	1.08639	1.01527	1.08803	1.08432	1.08*	1.08488	1.14*	1.04197	1.1561	0.990189	0.930716	0.60*	0.59281
VIT_218s0001g13590	RLK-Pelle_LRR-VII-3	0.612555	0.76*	0.725288	0.15*	0.865709	0.75*	0.425006	0.09*	1.36406	0.914845	1.11957	0.828764	0.87*	0.77*	0.04*	0.778666	0.82*	0.773706	0.16*	0.707266	0.94473	1.13315	0.860726	1.17067
VIT_208s0056g00570	RLK-Pelle_LRR-VIII-1	0.84*	0.897405	1.06*	1.07273	0.976187	0.859455	1.05837	1.14431	0.73*	0.826085	0.77*	1.09131	0.85*	1.20*	1.40*	1.13286	1.18292	1.12*	1.34*	0.989372	1.67638	1.33948	0.67*	0.62*
VIT_208s0056g00100	RLK-Pelle_LRR-VIII-1	0.936372	1.01288	1.01643	1.154	0.974107	0.963369	1.01378	1.19*	0.966899	0.80*	0.89*	0.93*	1.06222	1.16*	1.04075	0.964963	1.09844	1.20*	1.00747	1.50569	1.37389	1.25*	0.843635	0.730083
VIT_214s0066g02250	RLK-Pelle_LRR-Xa	1.07353	1.22*	1.20*	1.28*	1.20*	1.06226	1.16141	1.42*	1.20*	1.51*	1.80*	0.987254	0.998178	1.21714	1.59*	0.959763	1.07*	1.18655	1.35143	0.98*	1.25*	1.63249	0.66*	0.939748
VIT_200s0220g00120	RLK-Pelle_LRR-Xa	1.11453	1.22216	1.31*	1.27*	1.05505	1.14*	1.46*	1.47*	0.947048	1.06896	1.20*	1.01031	0.939428	1.19*	1.71*	1.05*	1.15*	1.29663	1.65*	0.92*	1.05051	1.04175	1.07922	0.89*
VIT_219s0015g01890	RLK-Pelle_LRR-Xb-1	1.01653	0.975848	0.983429	0.997314	0.962404	0.84*	0.891273	0.999457	1.22*	0.87*	1.09438	0.938079	0.968311	1.4204	1.68*	0.920212	1.38*	1.46*	1.69722	1.19477	1.12154	1.47094	2.24*	1.02443
VIT_207s0031g01850	RLK-Pelle_LRR-Xb-1	0.963064	1.02158	1.0488	1.20*	0.951186	0.968438	1.14*	1.34*	1.18934	0.870537	1.06766	0.960623	0.940239	1.06837	1.0885	0.899396	0.977858	1.07549	1.04617	1.19297	1.0206	1.1053	1.1799	1.22*
VIT_217s0000g06710	RLK-Pelle_LRR-Xb-2	1.35*	1.43239	1.54*	0.78*	1.24623	1.64*	1.63*	1.1313	1.58*	1.05576	1.26524	0.887054	0.986691	1.21*	1.42*	0.944841	1.24*	1.28433	1.88*	1.0513	0.862375	1.02576	1.72*	1.28474
VIT_218s0041g01350	RLK-Pelle_LRR-XI-1	1.19126	1.10003	1.11704	1.64*	1.06476	1.04032	1.30032	1.83*	0.934075	0.68*	0.67*	0.948425	0.85*	1.27*	2.61*	0.990184	1.12355	1.32*	2.79*	1.36854	0.966847	0.723188	1.06*	1.01432
VIT_218s0001g14610	RLK-Pelle_LRR-XI-1	1.18*	0.854581	0.86*	0.925406	0.86356	0.814703	0.67*	1.07179	0.900595	0.60*	0.53*	0.937041	0.866086	1.03326	0.787087	0.983854	1.00955	0.92999	0.896639	2.23*	0.67*	4.12418	0.662137	0.799066
VIT_218s0001g08240	RLK-Pelle_LRR-XI-1	1.62*	0.948389	1.11429	1.23652	1.37*	0.975862	0.77839	1.19864	0.90652	0.63*	0.50*	0.79*	0.93644	1.42*	0.878114	1.03632	1.08884	1.22037	0.965626	2.59843	1.84133	0.880636	1.17*	2.73*
VIT_214s0066g02680	RLK-Pelle_LRR-XI-1	1.36645	1.90564	4.77*	1.98666	1.63*	1.71258	3.11*	4.14*	1.64712	1.55617	3.83*	1.23166	1.19902	0.67*	0.854078	1.13312	0.702374	0.864013	0.68282	0.831984	1.82	7.24*	4.58*	0.606788
VIT_212s0028g03060	RLK-Pelle_LRR-XI-1	1.14*	1.02157	1.10*	0.86*	1.15*	1.00591	1.15*	1.0059	1.00199	0.68*	0.78*	0.999368	0.92*	1.29*	1.09273	1.05*	1.07*	1.27*	1.23*	1.43*	1.10646	1.52*	0.25*	0.21*
VIT_204s0008g00440	RLK-Pelle_LRR-XI-1	1.13813	1.47*	2.53*	0.987944	1.13899	1.42*	2.70*	2.47*	0.675339	0.60*	1.92843	0.805934	0.893156	1.25698	2.39*	0.938243	1.09723	1.14497	2.10*	1.34*	1.20682	2.94191	0.51*	0.62*
VIT_201s0010g00330	RLK-Pelle_LRR-XI-1	1.13813	1.47*	2.53*	0.987944	1.13899	1.42*	2.70*	2.47*	0.675339	0.60*	1.92843	0.805934	0.893156	1.25698	2.39*	0.938243	1.09723	1.14497	2.10*	1.34*	1.20682	2.94191	0.51*	0.62*
VIT_217s0000g09710	RLK-Pelle_LRR-XI-2	1.08343	1.19971	1.24564	1.43763	0.833628	1.14841	1.64587	1.78026	1.18416	1.2368	1.78403	0.903948	0.78*	1.53165	2.42*	1.07235	0.85*	1.54216	1.54*	1.01938	1.81*	2.48138	0.32*	0.50*
VIT_202s0087g00170	RLK-Pelle_LRR-XIIIa	1.13*	0.76*	0.82*	0.75*	1.02765	0.74*	0.74*	0.68*	0.968023	0.63*	0.59*	0.93*	1.05*	0.91*	0.58*	0.993149	0.989262	0.87*	0.61*	1.47*	1.38*	0.920426	1.34*	1.25*
VIT_204s0008g01970	RLK-Pelle_LRR-XIIIb	0.806848	0.64*	0.86051	0.41*	0.928197	0.76*	0.804934	0.38*	1.54091	0.71*	0.80*	0.966938	0.884191	0.76*	0.27*	0.81*	0.94*	0.74*	0.22*	2.70076	0.949287	2.41857	0.765142	0.34*
VIT_218s0001g12520	RLK-Pelle_LRR-XIV	1.26062	1.67058	1.64*	1.92668	1.00111	1.09549	1.56*	1.98*	1.07001	1.72*	1.82*	0.992575	0.884145	1.1866	2.9529	1.01769	1.06009	1.27548	2.30*	0.812424	0.914578	0.906144	1.19*	1.03815
VIT_214s0068g00970	RLK-Pelle_LRR-XV	0.902461	0.860922	1.34143	0.79*	1.12*	0.74*	0.989352	0.67*	0.957197	1.05235	1.70*	0.930324	1.00104	1.11282	0.84*	0.89*	1.08324	1.03733	0.63697	0.29771	1.49323	0.85248	1.64823	1.51832
VIT_209s0002g03440	RLK-Pelle_LysM	0.841635	0.932146	0.944921	0.84*	0.882515	0.862744	0.912199	0.813187	1.1081	0.88*	0.74*	0.999848	0.996028	0.984375	0.83*	0.925629	0.98391	0.91*	0.80*	0.968501	0.982745	0.83801	1.41*	1.14175
VIT_204s0023g01080	RLK-Pelle_LysM	0.73682	1.29894	1.29121	1.39451	0.830831	1.30*	1.27*	0.927597	1.19335	1.62*	1.3816	0.800271	0.93658	1.22729	3.01367	0.769717	1.04711	0.822419	3.12*	0.965291	0.92*	0.934468	1.84*	1.75*
VIT_208s0058g01290	RLK-Pelle_RLCK-II	1.03385	1.35*	1.0183	1.24037	1.14397	1.11622	1.32*	1.36*	1.33936	0.984802	1.08329	1.01873	1.18287	1.03602	1.94*	0.966441	1.21*	1.28*	2.23*	1.21043	0.823713	1.03635	1.11*	1.25*
VIT_211s0118g00210	RLK-Pelle_RLCK-IV	0.77*	1.06594	1.12*	1.45*	0.82*	0.995063	1.26*	1.74*	0.95*	1.12671	1.04136	0.916351	0.894806	1.16747	2.23*	0.942317	1.02721	1.25949	2.35*	1.21737	1.09995	1.33992	0.95642	1.31*
VIT_206s0004g02880	RLK-Pelle_RLCK-IXa	0.62*	0.680243	0.884273	0.63*	0.66*	0.81*	0.81*	0.51*	0.879413	0.911271	0.796079	0.931753	0.966393	0.947433	0.49*	0.904617	0.911588	0.927935	0.35*	0.566935	1.73136	2.54941	0.861409	0.807077
VIT_216s0050g00690	RLK-Pelle_RLCK-IXb	0.88*	1.11*	1.24235	1.25*	0.959942	1.07607	1.24311	1.44*	0.824188	1.00794	0.998922	0.86*	0.984373	0.999877	1.37*	1.02683	1.07328	0.945827	1.40*	1.09667	1.32015	1.19167	0.63*	0.61*
VIT_204s0008g02510	RLK-Pelle_RLCK-Os	1.66321	1.48662	0.887909	0.853208	0.800764	1.80601	1.14361	2.05*	1.40066	1.5327	1.33739	1.0577	0.72*	1.33236	2.18*	1.12485	0.753508	1.4757	2.82*	0.890146	1.0192	0.81749	0.74*	0.73*
VIT_218s0001g10310	RLK-Pelle_RLCK-V	0.705142	0.761395	0.84*	0.64*	0.778276	0.79*	0.81*	0.50*	0.78*	1.25*	1.12*	0.872962	0.968565	0.994682	0.38*	1.00171	1.07*	0.902087	0.33*	1.05528	2.35*	1.60993	0.68*	0.711919
VIT_207s0031g00480	RLK-Pelle_RLCK-V	0.70*	0.960418	1.06*	1.11663	0.77*	0.944092	0.941151	0.979969	0.935603	0.891555	1.02285	1.01145	0.996316	1.12532	0.930835	0.958	1.01478	0.997397	0.716144	0.754867	0.859568	0.919462	0.34*	0.18*
VIT_205s0020g00730	RLK-Pelle_RLCK-V	1.34813	1.0188	1.07659	1.09211	1.07992	1.04649	0.939681	0.875792	1.20*	0.85*	1.0287	1.09*	1.14*	1.21*	0.732971	1.06506	1.16*	1.35*	0.53*	1.28893	1.47228	1.56764	0.693834	0.837342
VIT_204s0044g01560	RLK-Pelle_RLCK-VI	1.10765	1.26*	1.46*	0.877427	1.42*	1.35*	1.36*	0.898828	1.13717	1.05684	1.74*	1.2282	1.09434	1.19*	1.01281	1.01663	1.10142	1.1213	0.948427	1.13434	0.75128	1.22*	0.24*	0.17*
VIT_200s0929g00020	RLK-Pelle_RLCK-VI	0.866631	1.17*	1.48*	1.24*	1.04697	1.38*	1.50*	1.22*	1.20*	1.15*	0.887962	1.05988	1.00424	1.37377	2.18*	0.948396	1.18*	1.36648	1.95*	1.5572	0.78186	0.45*	1.90*	2.33*
VIT_213s0067g03410	RLK-Pelle_RLCK-VIIa-1	0.86*	0.98*	0.996968	0.869686	0.990538	0.990345	0.979404	0.82*	0.91185	1.10924	1.28*	0.94029	1.0075	1.12266	1.12*	0.91*	0.979906	0.935283	0.911933	0.863637	1.14258	0.987906	0.83*	0.933495
VIT_208s0040g03060	RLK-Pelle_RLCK-VIIa-1	1.00574	1.21*	1.14407	1.42*	1.10157	1.19*	1.27*	1.36*	1.02868	0.959179	0.89*	0.917207	1.02056	1.0417	1.46*	0.973435	1.05638	1.14893	1.46*	1.18584	0.681532	0.71951	1.08675	0.914486
VIT_206s0004g03670	RLK-Pelle_RLCK-VIIa-1	1.04676	1.47*	1.25*	2.46*	1.01603	1.21463	1.36*	2.57*	1.22104	1.90*	2.12*	0.981781	1.09*	1.16148	2.82*	0.925151	1.24*	1.35757	2.47*	0.778612	1.0302	1.18887	0.961665	1.27*
VIT_205s0020g01770	RLK-Pelle_RLCK-VIIa-1	1.00249	1.08*	1.03335	0.974399	1.11*	1.01923	1.0005	1.01282	1.23*	1.02438	1.13*	0.950648	1.03295	1.05367	1.22*	0.92*	1.01359	1.01967	1.20*	1.10575	1.03048	1.2151	0.966988	1.17*
VIT_201s0146g00250	RLK-Pelle_RLCK-VIIa-1	0.813367	0.999851	0.86*	1.19154	0.77*	0.84*	0.87*	1.05427	1.36743	1.99*	2.07*	0.999637	0.997356	1.22*	1.52314	0.91*	1.0235	1.09066	1.14592	0.788543	1.39629	1.28097	1.13*	1.15*
VIT_214s0108g00380	RLK-Pelle_RLCK-VIIa-2	0.80*	0.73*	0.75*	0.56*	0.968146	0.72*	0.73*	0.39*	1.04754	0.77*	0.832966	0.927252	1.03417	0.84*	0.25*	0.868225	0.90*	0.73*	0.25*	1.10*	1.622	1.14353	0.855419	0.377668
VIT_211s0016g05720	RLK-Pelle_RLCK-VIIa-2	1.33*	0.861579	0.950321	0.78*	1.31*	0.79*	0.844311	0.60*	1.28648	0.66*	0.75*	1.00564	1.07831	1.13874	0.80*	1.03912	1.15*	1.05868	0.75*	0.539932	0.429421	0.597994	1.6121	1.31826
VIT_206s0009g01810	RLK-Pelle_RLCK-VIIa-2	0.848418	0.804312	0.963253	1.74*	0.733228	0.72*	1.06169	1.39355	0.971789	1.26*	1.1888	1.07471	0.92*	1.1587	1.90*	1.01226	1.12*	1.06296	1.99*	1.48563	1.78895	2.11*	1.53*	1.67*
VIT_206s0004g04810	RLK-Pelle_RLCK-VIIa-2	0.975867	0.82*	1.01393	1.30721	0.979648	0.82*	1.13474	1.39*	0.84*	1.26434	1.41*	0.975532	0.88*	1.03542	1.82*	0.996106	1.02705	1.07675	1.63*	1.33714	1.31*	0.915865	0.71*	0.932675
VIT_203s0038g03800	RLK-Pelle_RLCK-VIIa-2	1.4926	1.99023	1.44547	3.84045	0.850131	1.58434	1.9263	4.97*	1.73816	3.08*	3.46*	1.25924	0.935027	1.37016	5.8323	1.15562	1.05166	1.55229	4.76*	1.05061	1.63*	2.58142	0.860493	1.29345
VIT_202s0012g00150	RLK-Pelle_RLCK-VIIa-2	0.977298	1.25035	1.02191	1.87032	0.81*	0.88*	1.20792	1.41*	1.18842	1.80*	1.87*	0.94945	0.972914	1.14929	2.67929	0.942191	1.00636	1.0417	2.25*	0.99815	1.40223	1.00744	1.04608	1.18411
VIT_201s0026g01620	RLK-Pelle_RLCK-VIIa-2	0.849798	0.937489	1.04397	1.0657	0.98558	0.87*	1.05016	1.10*	1.05306	0.89*	0.931175	0.932133	0.972161	1.01791	1.15*	0.84*	0.89*	0.954982	1.07252	1.19566	1.08*	1.27431	0.990463	1.37*
VIT_207s0005g02270	RLK-Pelle_RLCK-VIII	0.838005	1.05868	1.04738	0.977976	1.02387	0.961628	0.982637	0.906734	1.06223	0.836929	0.91*	1.00129	0.998357	1.01593	1.16*	0.972689	1.0224	1.04659	1.14*	0.984287	1.09996	0.983478	1.19331	0.969271
VIT_205s0124g00360	RLK-Pelle_RLCK-VIII	0.983688	0.898585	0.943568	1.09204	1.03532	0.83*	0.928032	1.09*	1.01415	0.90*	0.959732	0.996197	0.981794	0.958028	1.10*	0.979047	0.93*	1.0225	1.02418	0.988509	0.979228	0.941409	0.81*	1.20*
VIT_205s0020g00720	RLK-Pelle_RLCK-VIII	0.93*	1.00358	0.991588	1.45*	1.03798	1.02234	1.11*	1.15121	1.08685	0.889082	0.893144	1.1	1.06456	1.1655	1.46*	1.01295	1.16302	1.27*	1.2279	1.07135	1.20302	1.15797	0.89*	0.90*
VIT_204s0008g06050	RLK-Pelle_RLCK-X	1.03259	0.83*	0.929845	0.932789	1.11059	0.74*	0.799335	0.896542	1.29*	1.34*	1.92*	1.01507	0.911778	0.908368	0.55*	1.00065	0.91412	0.79*	0.46*	0.880136	0.78*	0.72*	0.93391	1.40*
VIT_218s0001g00180	RLK-Pelle_RLCK-XII-1	0.832322	1.01467	0.955242	1.08823	0.928053	0.972337	1.14361	1.25*	1.00475	1.24*	1.35*	1.00166	1.04864	1.1472	1.74*	0.97939	1.13*	1.16041	1.70*	1.04658	0.93*	0.77*	1.15623	1.71*
VIT_215s0046g02900	RLK-Pelle_RLCK-XII-1	0.86*	0.925974	0.897474	0.89421	0.966349	0.923804	0.993372	0.73*	1.09656	0.83*	0.987347	0.963908	1.0307	1.01622	0.79*	0.86*	0.997424	0.994901	0.74*	1.30*	1.19*	1.2122	1.12*	0.983761
VIT_208s0007g01520	RLK-Pelle_RLCK-XII-1	0.925414	0.66*	0.817949	0.69*	1.08179	0.77*	0.701987	0.56*	1.1731	0.925882	1.14*	0.94315	0.986792	0.93*	0.54*	0.904187	0.917888	0.86*	0.43*	0.985594	1.05456	0.935982	0.67*	0.93*
VIT_203s0038g03270	RLK-Pelle_RLCK-XII-1	0.980716	0.97411	0.973577	1.02891	1.04197	0.958383	0.897786	0.968627	1.17434	1.18*	1.04054	0.960743	1.00268	0.91*	1.19635	0.896424	0.94549	0.93*	1.11008	1.19*	1.17593	0.939654	1.71*	1.80*
VIT_202s0025g03550	RLK-Pelle_RLCK-XII-1	0.921367	1.11773	1.03498	0.82193	0.966862	1.04528	1.05828	0.747503	1.02528	1.18*	0.998095	0.961331	1.00844	0.96*	0.713246	0.905699	0.986999	0.94*	0.637009	1.02067	1.01017	0.939809	1.69*	1.46*
VIT_209s0002g07060	RLK-Pelle_RLCK-XV	0.957855	1.09422	1.02225	1.15*	1.00385	1.00368	0.998007	1.15*	1.03348	1.00391	0.982738	1.0037	0.974786	1.08895	1.36*	1.00159	1.05454	1.13773	1.23*	1.15345	1.0601	1.13642	1.19997	1.16*
VIT_206s0004g02640	RLK-Pelle_RLCK-XVI	0.92*	1.23982	1.23462	1.44902	1.06023	1.22*	1.35*	1.45*	1.12481	1.14154	1.26*	1.0479	0.985114	1.39*	1.57*	0.966237	1.12015	1.55*	1.13962	1.77524	1.36711	1.44512	0.53*	0.32*
VIT_213s0156g00610	RLK-Pelle_SD-2b	0.956854	0.683392	0.33*	1.55*	1.22232	0.70*	0.739328	0.857882	0.939334	1.0078	1.18645	1.44*	1.12491	1.0607	1.23354	1.58663	0.664071	0.88*	1.3744	0.747509	1.06725	1.2067	0.51*	0.66*
VIT_213s0156g00550	RLK-Pelle_SD-2b	0.967318	1.61*	1.37982	1.52*	1.2509	1.62*	1.09*	1.90*	1.18618	0.97746	1.85*	1.02991	0.78*	1.1386	1.71*	1.40625	1.03743	1.23742	1.93*	0.977293	1.03529	1.2283	1.17*	1.16*
VIT_212s0134g00450	RLK-Pelle_SD-2b	0.967318	1.61*	1.37982	1.52*	1.2509	1.62*	1.09*	1.90*	1.18618	0.97746	1.85*	1.02991	0.78*	1.1386	1.71*	1.40625	1.03743	1.23742	1.93*	0.977293	1.03529	1.2283	1.17*	1.16*
VIT_212s0028g01640	RLK-Pelle_SD-2b	0.932718	1.11895	1.07631	1.38695	0.67*	0.941956	1.55988	0.863609	1.7587	3.15*	3.74*	0.79*	0.71*	1.40*	1.07688	1.02022	1.01043	1.10155	0.61003	1.15021	2.78702	4.36698	0.13*	0.30*
VIT_212s0028g01520	RLK-Pelle_SD-2b	0.750481	0.400543	0.678818	1.99349	1.34482	0.33*	0.75*	1.64026	0.778258	0.40*	0.58*	2.26*	1.60991	0.763481	0.798669	1.92268	2.13*	0.655885	1.13911	1.28772	0.62*	1.75*	0.28*	0.969418
VIT_212s0028g01280	RLK-Pelle_SD-2b	1.84794	1.15042	2.05722	1.90589	1.09772	0.23*	1.30661	0.900398	0.506215	0.9346	1.55606	0.825663	0.722823	0.872375	1.53*	0.812209	0.678539	0.882702	1.03986	0.479752	0.888679	1.07716	0.652018	0.33*
VIT_204s0008g03240	RLK-Pelle_Singleton	1.12334	0.76*	1.04733	0.53*	1.018	0.818857	0.824677	0.48*	1.39*	0.68*	0.889966	0.947888	1.08147	0.994787	0.60*	0.912924	0.943649	0.86*	0.66*	3.04058	5.49354	0.601986	1.08612	1.34071
VIT_218s0001g11620	RLK-Pelle_WAK_LRK10L-1	1.31147	0.70*	0.98348	0.982976	1.25*	0.74*	0.822576	0.69*	0.96334	0.60*	0.904815	0.848624	1.14855	0.89*	0.945226	0.973869	1.02965	0.82251	1.04583	1.02159	1.39598	1.64*	0.55*	0.76*
VIT_215s0048g02390	RLK-Pelle_WAK_LRK10L-1	0.87*	0.856264	0.856644	0.90*	1.09788	0.73*	0.858928	0.76*	1.1465	0.75*	0.913586	0.9668	0.983478	0.85*	0.60*	0.925762	0.881739	0.79*	0.37*	0.765386	0.782323	1.07731	1.0565	1.22799
VIT_213s0019g02300	RLK-Pelle_WAK_LRK10L-1	1.44303	1.31*	1.56093	2.86*	1.73*	1.26*	1.72*	4.05*	1.58454	0.888977	1.27735	1.00801	0.821542	1.20659	2.78*	0.883194	0.991266	1.7765	2.21*	1.27*	1.16971	2.69425	0.40*	0.12*
VIT_201s0026g01420	RLK-Pelle_WAK_LRK10L-1	0.913168	1.01866	1.05336	1.0454	1.11214	0.984913	1.09947	0.93571	1.25901	0.918934	0.975605	0.903237	0.939724	1.029	0.823765	0.872694	1.07303	0.995157	0.57*	4.18135	0.554782	0.72398	1.27*	1.13848
VIT_200s0207g00280	RLK-Pelle_WAK_LRK10L-1	0.80*	1.39*	1.74*	0.982221	0.895401	1.54*	1.65*	1.21*	0.935143	1.30*	1.34*	0.88861	0.953764	1.16282	1.31368	0.963695	1.01164	1.08955	1.21232	0.91*	0.978538	0.848209	1.18*	1.28*
VIT_218s0089g00030	SCY1_SCYL2	0.79*	0.83*	0.899354	0.832953	0.82*	0.868571	0.900033	0.80*	1.08392	1.00117	0.979164	0.94*	0.991986	1.12312	0.936113	0.996214	0.947045	0.998197	0.893473	0.88*	0.943146	0.779809	1.07817	0.921388
VIT_200s0567g00010	STE_STE11	0.969761	1.4659	1.40*	1.50*	1.00236	1.23*	1.45*	1.33*	1.05669	1.32*	1.31*	0.982299	0.979235	1.10531	1.15*	0.843905	1.08622	1.14478	0.886481	0.849213	1.29*	1.27641	1.00535	1.1602
VIT_202s0025g02480	STE_STE20-Fray	0.89*	1.03958	1.19398	1.25651	0.996832	0.96955	1.25*	1.37*	0.86*	0.964068	1.09355	0.940313	0.936325	0.99707	1.65*	0.93*	1.10*	1.01117	1.69*	1.02274	1.10274	0.964398	1.01264	1.17*
VIT_219s0014g02310	STE_STE20-YSK	1.07414	1.04887	1.15*	1.03439	1.06429	1.11471	1.08106	1.16*	1.15*	1.04896	1.13546	0.997546	1.03217	1.12569	1.26*	0.983171	1.08303	1.15*	1.10081	1.17155	1.11504	1.25081	1.31*	1.12*
VIT_211s0016g01770	STE_STE7	1.07414	1.04887	1.15*	1.03439	1.06429	1.11471	1.08106	1.16*	1.15*	1.04896	1.13546	1.04648	0.991941	1.01521	0.88*	0.972297	1.00346	0.995548	0.863761	1.17155	1.11504	1.25081	1.31*	1.12*
VIT_209s0018g01820	STE_STE7	0.965771	0.83*	0.905133	0.799514	0.92848	0.81*	0.88377	1.00873	1.11776	0.60*	0.59*	0.963969	0.951857	1.04099	1.36*	0.890825	0.928564	0.990719	1.23*	1.16*	1.24659	1.10433	0.80*	0.981561
VIT_218s0001g07700	TKL_CTR1-DRK-2	0.66*	1.62359	1.3477	1.18037	0.819565	2.03*	1.54*	1.53506	0.58*	1.67362	1.20047	0.873162	0.69*	1.36*	1.84*	1.08145	0.927168	1.1603	1.83*	1.29053	1.4538	1.15047	1.10*	1.22331
VIT_214s0030g01440	TKL_CTR1-DRK-2	0.993721	1.17747	1.21*	1.20*	1.17*	1.12295	1.08*	1.40*	0.986953	1.13*	1.2262	0.994316	0.98479	1.12869	1.61*	0.952451	0.980523	1.05038	1.69*	0.947281	1.03183	0.98003	1.53*	1.45*
VIT_208s0007g03910	TKL_CTR1-DRK-2	0.83*	1.13389	1.13485	1.02279	0.88*	1.12125	1.21*	1.12*	0.987556	1.03082	1.06035	0.995047	0.98834	1.10*	1.27295	0.91*	1.10303	1.05201	1.22*	1.02399	1.12*	1.03295	1.20*	1.08185
VIT_204s0008g01310	TKL_CTR1-DRK-2	0.955933	0.90*	0.978428	1.16*	1.06193	0.84*	0.933519	1.21*	1.11*	1.02242	1.07314	0.93*	1.03766	0.946632	1.14442	0.899924	1.03917	1.06643	1.11688	1.25905	1.13579	1.11611	1.19653	1.28854
VIT_205s0020g04180	TKL-Pl-2	0.83*	0.880188	0.996694	1.01763	0.926177	0.89*	0.996575	1.23*	1.01964	1.05119	1.07551	0.926711	0.995283	1.02777	1.32*	1.0135	0.999639	0.950591	1.35*	1.13165	1.22*	1.09188	1.24*	1.19*
VIT_217s0000g08140	TKL-Pl-4	0.910891	1.10302	1.14*	1.07829	0.88*	1.07618	1.15*	1.05174	1.03355	0.978784	0.973982	1.0101	0.972696	1.07001	1.35*	0.94*	0.982487	1.11*	1.18*	0.89*	0.84*	0.925082	1.21*	1.45*
VIT_211s0065g00140	TKL-Pl-4	0.925744	1.15*	1.07306	1.004	1.00443	1.11*	1.12984	1.14416	0.96909	1.0496	1.03458	0.959487	0.93*	1.14*	1.31*	1.01094	0.946237	1.07177	1.15122	0.996978	1.10955	1.30*	1.07*	1.09*
VIT_208s0058g01180	TKL-Pl-4	0.925587	1.74*	1.69*	2.42*	0.947026	1.54*	2.31*	2.96*	0.91247	0.919126	1.29241	1.04826	0.897646	1.0935	2.49*	0.994784	1.12289	1.50861	2.16*	1.25*	1.1153	1.40*	1.11*	1.09*
VIT_207s0151g00500	TKL-Pl-4	0.89*	0.991995	1.0119	1.37*	1.00484	0.92*	1.16286	1.51*	0.936031	0.916106	1.03417	1.02963	0.96281	1.09227	1.62*	0.967162	1.05642	1.15652	1.78*	1.06721	1.0684	1.09938	1.11134	1.12*
VIT_204s0008g03020	TKL-Pl-4	1.06429	1.0913	1.00368	1.10*	1.05337	1.04137	1.07058	1.31*	0.880104	1.04034	1.15*	0.936078	0.88929	1.13*	1.48*	0.95*	0.97*	1.06935	1.53*	0.92*	0.917451	1.16141	1.02467	0.971539
VIT_210s0003g02060	TKL-Pl-5	0.91*	1.14386	1.05293	1.00402	0.966735	1.15803	1.02226	0.874803	0.989076	1.26*	1.20*	0.960552	1.0675	0.995814	0.987328	0.877661	1.09*	0.950924	0.859005	1.1124	1.02486	0.729497	1.70*	1.30*
VIT_201s0182g00020	TKL-Pl-5	1.10366	0.996906	1.07704	1.21*	1.16026	0.960195	1.11*	1.24*	1.19*	0.88*	0.936141	1.05423	0.91*	1.06216	1.19*	1.01519	0.963072	1.13*	1.11327	1.01846	1.04429	0.90*	0.78*	0.75*
VIT_219s0090g01690	WNK_NRBP	0.865745	1.22*	0.976543	0.810903	0.820223	1.05301	1.02658	0.60*	1.1839	0.919793	0.90*	1.03088	1.16*	1.15*	0.62*	1.07467	1.14915	0.903517	0.55*	0.680394	0.981128	0.82*	1.37*	1.04308
VIT_217s0000g09380	WNK_NRBP	0.87*	1.10653	1.22*	1.44*	0.96189	1.13745	1.3798	1.86*	0.75*	0.80*	0.841421	1.02313	0.87*	1.29326	1.56*	1.03371	1.12483	1.36*	1.87*	1.06759	0.97412	0.981042	1.13173	0.877441
VIT_214s0030g01660	WNK_NRBP	1.0595	0.957806	1.15103	1.15*	1.01083	0.874926	1.20*	1.23454	0.88*	0.40*	0.47*	1.03382	0.94*	1.1823	1.28*	0.949051	1.06569	1.24*	1.21*	0.72*	0.94*	0.874222	0.73*	0.66*
VIT_212s0057g00520	WNK_NRBP	0.940632	1.16634	1.20796	0.842618	0.957683	1.16125	1.39*	0.47*	1.12602	1.2102	1.22345	1.07719	1.14409	0.91*	0.900666	0.889714	0.956039	0.83*	0.49*	1.19231	1.61137	0.938334	0.901595	1.11189
VIT_210s0116g00480	WNK_NRBP	0.80*	0.75*	1.06681	0.91*	0.92*	0.62*	0.887667	0.857608	1.05972	0.766922	0.767938	0.895102	1.05519	0.954688	1.25817	0.80*	1.07818	0.73*	1.31*	1.07036	0.721787	0.741994	0.695229	0.913263
VIT_206s0004g07920	WNK_NRBP	1.48203	1.04725	1.38561	1.36*	1.46927	0.999326	1.52704	1.78*	0.62*	0.71*	0.86*	0.973954	0.82*	1.57*	3.46*	1.13405	1.23729	1.71*	4.50*	1.82371	0.988637	1.07256	0.721831	1.01861
Asterisk (*) indicates significant differents (P < 0.05) according to t-test.
