# Supplementary material for: The grapevine kinome: annotation, classification and expression patterns in developmental processes and stress responses
Source: Hortic Res. 2018 Apr 1;5:19. doi: 10.1038/s41438-018-0027-0 (PMC5878832; doi:10.1038/s41438-018-0027-0)
Supplement: Supplementary file 10 — Supplementary Table S9(XLSX 53 kb) [file 41438_2018_27_MOESM10_ESM.xlsx]

## Sheet: TableS9
Supplementary Table S9:Kinase genes in the grapevine kinome that are significantly induced by at least three abiotic stresses.
Seq ID	Family	Significantly induced by
VIT_208s0058g01040	CAMK_CAMKL-CHK1	Salt, PEG, Drought
VIT_206s0004g07830	CAMK_CAMKL-CHK1	Salt, PEG, Drought
VIT_210s0003g01410	CAMK_CAMKL-CHK1	Salt, PEG, Drought, Cold
VIT_204s0008g05770	CAMK_CAMKL-CHK1	Salt, PEG, Drought
VIT_205s0020g00830	CAMK_CAMKL-CHK1	Salt, PEG, Drought
VIT_206s0004g01140	CAMK_CAMKL-LKB	Salt, PEG, Drought, ABA
VIT_202s0236g00130	CAMK_OST1L	Salt, PEG, Drought
VIT_201s0011g03010	Group-Pl-4	PEG, Drought, Cold
VIT_207s0129g00960	RLK-Pelle_CrRLK1L-1	Salt, PEG, Drought
VIT_208s0007g00810	RLK-Pelle_L-LEC	Salt, Drought, Heat
VIT_207s0031g02910	RLK-Pelle_LRR-II	Salt, PEG, Drought, Heat
VIT_213s0067g01550	RLK-Pelle_LRR-VI-2	Salt, PEG, Drought
VIT_201s0010g00330	RLK-Pelle_LRR-XI-1	Salt, PEG, Drought
VIT_204s0008g00440	RLK-Pelle_LRR-XI-1	Salt, PEG, Drought
VIT_214s0066g02680	RLK-Pelle_LRR-XI-1	Salt, PEG, Cold, Heat, ABA
VIT_204s0008g02510	RLK-Pelle_RLCK-Os	Salt, PEG, Drought
VIT_206s0004g03670	RLK-Pelle_RLCK-VIIa-1	Salt, PEG, Drought, Cold
VIT_203s0038g03800	RLK-Pelle_RLCK-VIIa-2	PEG, Drought, Cold
VIT_213s0019g02300	RLK-Pelle_WAK_LRK10L-1	Salt, PEG, Drought
VIT_208s0058g01180	TKL-Pl-4	Salt, PEG, Drought
