# Supplementary material for: The grapevine kinome: annotation, classification and expression patterns in developmental processes and stress responses
Source: Hortic Res. 2018 Apr 1;5:19. doi: 10.1038/s41438-018-0027-0 (PMC5878832; doi:10.1038/s41438-018-0027-0)
Supplement: Supplementary file 11 — Supplementary Table S10(XLSX 119 kb) [file 41438_2018_27_MOESM11_ESM.xlsx]

## Sheet: 工作表1
Supplementary Table S10: Average FPKM expression values of 969 grapevine kinase genes under drought stress.
Seq ID	Families	Drought 0 d	Drought 2 d	Drought 4 d	Drought 8 d
VIT_217s0000g02000	AGC_MAST	15.6548	16.0101	16.0622	20.9114
VIT_216s0022g01240	AGC_MAST	0.184099	0.260866	0.202882	0.178245
VIT_218s0001g12260	AGC_MAST	10.5022	11.5969	11.6648	16.0312
VIT_205s0049g01220	AGC_NDR	12.7924	9.60734	12.7326	9.51104
VIT_210s0003g05720	AGC_NDR	24.6537	20.6894	23.576	22.7345
VIT_207s0005g03690	AGC_NDR	4.48722	3.63114	3.84428	2.7557
VIT_218s0001g10470	AGC_NDR	21.3911	20.64	24.3928	36.8421
VIT_204s0008g01400	AGC_NDR	20.2774	22.382	17.9901	22.3006
VIT_211s0016g01800	AGC_NDR	0.0322495	0	0.0455839	0.0429355
VIT_213s0074g00100	AGC_PDK1	14.3254	15.4144	17.1848	17.5962
VIT_208s0058g01440	AGC-Pl	29.0091	21.5656	26.5237	23.7328
VIT_217s0000g07520	AGC-Pl	13.4178	12.8888	13.2601	13.9252
VIT_219s0015g00770	AGC_RSK-2	30.0266	27.6806	24.162	23.2132
VIT_210s0116g00440	AGC_RSK-2	43.984	44.0073	48.7232	61.0096
VIT_215s0021g01540	AGC_RSK-2	2.31325	2.0041	2.09482	2.31516
VIT_219s0085g01140	AGC_RSK-2	0.215692	0.0997454	0.136783	0.100309
VIT_214s0066g02140	AGC_RSK-2	0.401827	0.251881	0.200823	0.202154
VIT_206s0004g03700	AGC_RSK-2	75.1595	74.9041	72.1059	51.5332
VIT_208s0007g03600	AGC_RSK-2	3.93165	3.82216	3.70538	3.56555
VIT_206s0061g01560	AGC_RSK-2	29.4714	28.0966	29.2632	32.4637
VIT_213s0074g00730	AGC_RSK-2	1.2714	1.25156	0.776444	0.928029
VIT_211s0016g04910	AGC_RSK-2	2.01892	2.47446	3.49856	6.11771
VIT_210s0003g04320	AGC_RSK-2	2.65451	2.23126	1.94178	1.24445
VIT_219s0027g00020	AGC_RSK-2	2.57735	2.01915	2.35193	2.71311
VIT_206s0004g01780	AGC_RSK-2	4.91007	5.57978	6.52269	5.74777
VIT_211s0016g03430	AGC_PKA-PKG	24.3789	25.4511	22.7189	24.4508
VIT_204s0008g00530	Aur	1.72544	1.31958	1.56424	0.864429
VIT_215s0048g01730	Aur	0.17808	0.168105	0.0467218	0.127862
VIT_212s0028g03360	BUB	0.137825	0.0855734	0.0567368	0.0829841
VIT_214s0108g01230	CAMK_AMPK	42.176	48.2966	43.4397	54.5527
VIT_208s0040g00720	CAMK_AMPK	3.85375	2.71969	3.50878	4.66465
VIT_213s0047g00260	CAMK_CAMK1-DCAMKL	0.647147	0.726825	0.563385	0.620035
VIT_208s0058g01040	CAMK_CAMKL-CHK1	3.69418	8.3105	7.01504	8.60789
VIT_206s0004g07830	CAMK_CAMKL-CHK1	4.60943	6.9645	6.05002	12.6949
VIT_206s0009g01840	CAMK_CAMKL-CHK1	54.1675	57.8594	56.7345	77.3944
VIT_210s0003g01410	CAMK_CAMKL-CHK1	28.0894	81.5481	15.2521	19.68
VIT_215s0048g02740	CAMK_CAMKL-CHK1	70.4427	79.8229	65.321	67.2136
VIT_210s0003g01420	CAMK_CAMKL-CHK1	9.32637	9.74713	10.9346	11.5059
VIT_209s0070g00160	CAMK_CAMKL-CHK1	30.4103	40.3704	51.5112	94.6999
VIT_213s0067g02480	CAMK_CAMKL-CHK1	1.07062	0.00158246	0.00100642	0.00348018
VIT_204s0008g05770	CAMK_CAMKL-CHK1	24.2132	20.9595	21.1548	39.832
VIT_206s0004g07870	CAMK_CAMKL-CHK1	121.606	187.74	137.836	216.74
VIT_209s0070g00140	CAMK_CAMKL-CHK1	7.12548	12.2546	7.1547	20.7936
VIT_208s0058g01090	CAMK_CAMKL-CHK1	100.232	152.302	108.874	171.098
VIT_218s0001g07980	CAMK_CAMKL-CHK1	7.67991	7.44266	8.7373	10.3469
VIT_205s0020g04570	CAMK_CAMKL-CHK1	0.832054	0.809008	1.12717	1.85228
VIT_210s0003g04020	CAMK_CAMKL-CHK1	25.6008	24.5854	28.1028	44.7124
VIT_211s0052g01700	CAMK_CAMKL-CHK1	82.5223	111.694	80.2771	104.309
VIT_211s0016g05420	CAMK_CAMKL-CHK1	13.0377	11.2492	10.0046	8.42921
VIT_205s0020g00830	CAMK_CAMKL-CHK1	13.7229	22.5496	14.6778	49.5241
VIT_206s0004g02990	CAMK_CAMKL-LKB	32.1712	30.9167	30.2543	28.2569
VIT_206s0009g03150	CAMK_CDPK	0.0107936	0	0	0.0209384
VIT_208s0007g08300	CAMK_CDPK	77.2272	92.5114	78.3649	84.5339
VIT_206s0004g02300	CAMK_CDPK	0.484985	0.16715	0.162903	0.12923
VIT_210s0116g01800	CAMK_CDPK	14.0803	14.0399	13.1613	12.4582
VIT_219s0090g00410	CAMK_CDPK	35.9159	31.7608	38.9319	67.6095
VIT_208s0032g00780	CAMK_CDPK	6.33627	5.29841	4.66	2.61673
VIT_205s0102g00170	CAMK_CDPK	0.0071302	0.0063107	0	0.0133313
VIT_217s0000g05520	CAMK_CDPK	30.1491	24.6971	29.1698	38.0387
VIT_208s0032g01220	CAMK_CDPK	0.629257	2.35912	1.62827	1.74442
VIT_202s0025g00690	CAMK_CDPK	13.4008	12.8794	13.3478	17.1712
VIT_207s0130g00130	CAMK_CDPK	34.725	35.7467	34.9163	38.8977
VIT_208s0105g00390	CAMK_CDPK	14.6821	14.6588	14.5952	17.4352
VIT_218s0001g00990	CAMK_CDPK	2.74276	2.39327	3.22662	3.06761
VIT_218s0072g01030	CAMK_CDPK	0.198088	0.120542	0.395574	0.335578
VIT_203s0038g03960	CAMK_CDPK	48.398	48.7707	75.2815	55.2378
VIT_208s0040g01250	CAMK_CDPK	24.669	20.2641	21.2216	23.0389
VIT_203s0063g00940	CAMK_CDPK	40.2903	42.6486	38.1436	36.4832
VIT_216s0098g01140	CAMK_CDPK	14.0672	14.3925	13.1272	16.0028
VIT_204s0023g03420	CAMK_CDPK	42.3477	52.2989	54.9776	78.1811
VIT_215s0048g02840	CAMK_CDPK	19.8232	19.445	18.9508	20.1018
VIT_202s0025g04520	CAMK_CDPK	2.83745	2.30975	3.98084	2.51898
VIT_216s0100g00340	CAMK_CDPK	15.1853	15.9204	15.2483	22.3498
VIT_214s0036g00420	CAMK_CDPK	2.35808	1.46656	3.79443	4.6976
VIT_205s0049g00950	CAMK_CDPK	5.59489	4.75046	6.10042	8.08674
VIT_218s0001g07070	CAMK_CDPK	4.97447	4.68648	5.01912	6.2446
VIT_203s0063g01080	CAMK_OST1L	62.1944	69.556	66.0892	86.588
VIT_212s0035g00310	CAMK_OST1L	47.4877	50.429	54.5465	59.8838
VIT_207s0031g03210	CAMK_OST1L	25.9693	27.8898	21.4114	30.7174
VIT_202s0236g00130	CAMK_OST1L	19.6657	20.2812	28.0221	90.5976
VIT_207s0191g00070	CAMK_OST1L	3.42642	5.26348	4.58818	7.96075
VIT_207s0197g00080	CAMK_OST1L	28.6056	25.3468	27.0326	45.7968
VIT_218s0001g06310	CAMK_OST1L	10.8841	14.3322	12.9122	15.3708
VIT_200s0684g00010	CAMK_OST1L	8.74985	7.5486	6.40433	7.66535
VIT_209s0002g01740	CK1_CK1	123.765	126.418	130.815	137.838
VIT_211s0016g01950	CK1_CK1	22.1483	25.5311	25.5701	27.6879
VIT_205s0049g01240	CK1_CK1	68.7533	58.5096	61.7347	57.028
VIT_207s0005g03710	CK1_CK1	18.3199	17.2661	16.0274	15.8688
VIT_211s0016g03460	CK1_CK1	57.2655	56.1799	58.2511	67.7926
VIT_208s0007g07420	CK1_CK1-Pl	50.7259	52.7262	52.1846	59.346
VIT_204s0008g00160	CK1_CK1-Pl	23.6854	24.7651	23.3743	25.1253
VIT_206s0004g01090	CK1_CK1-Pl	54.7882	59.8037	60.7085	67.3353
VIT_209s0002g03680	CK1_CK1-Pl	44.8991	43.0367	43.1565	43.701
VIT_211s0016g04060	CK1_CK1-Pl	22.6724	23.1513	23.9706	27.5839
VIT_211s0016g03650	CMGC_CDK-CCRK	18.1878	22.8635	19.8505	19.8453
VIT_214s0006g02280	CMGC_CDK-CDK7	3.07146	4.09561	3.77304	5.20122
VIT_217s0000g02960	CMGC_CDK-CDK7	15.1656	15.8391	14.7283	14.5929
VIT_207s0031g02680	CMGC_CDK-CDK8	42.3901	45.6314	49.2967	52.8363
VIT_205s0124g00500	CMGC_CDK-CRK7-CDK9	0	0.0200086	0.0122446	0.063894
VIT_212s0028g03580	CMGC_CDK-CRK7-CDK9	8.59336	9.98182	10.3653	10.1816
VIT_205s0020g01890	CMGC_CDK-CRK7-CDK9	31.3332	29.7193	31.0929	27.3128
VIT_219s0014g02670	CMGC_CDK-CRK7-CDK9	17.9805	17.0547	17.0414	15.8765
VIT_212s0035g01180	CMGC_CDK-CRK7-CDK9	4.90983	5.15717	5.77624	5.2848
VIT_214s0030g01260	CMGC_CDK-CRK7-CDK9	27.8192	29.6771	29.7878	35.4236
VIT_217s0000g00620	CMGC_CDK-CRK7-CDK9	9.75558	10.7811	9.65616	10.5606
VIT_217s0000g06650	CMGC_CDK-CRK7-CDK9	12.2162	10.4936	10.4228	6.85128
VIT_218s0001g06780	CMGC_CDK-CRK7-CDK9	0.38892	0.350238	0.327798	0.417287
VIT_214s0108g01270	CMGC_CDK-CRK7-CDK9	1.00251	0.441492	0.910406	0.420255
VIT_206s0009g01800	CMGC_CDK-CRK7-CDK9	17.9518	17.7547	17.2951	19.7227
VIT_218s0072g00140	CMGC_CDK-CRK7-CDK9	0.0803493	0.147191	0.111753	0.104492
VIT_207s0031g01920	CMGC_CDK-CRK7-CDK9	1.0018	1.32352	1.41673	1.30159
VIT_207s0141g00280	CMGC_CDK-CRK7-CDK9	1.88931	1.67553	1.62777	1.91313
VIT_201s0010g02550	CMGC_CDK-PITSLRE	46.8445	48.4689	41.1585	56.954
VIT_217s0000g01810	CMGC_CDK-PITSLRE	41.9666	43.6847	45.7794	39.529
VIT_208s0056g00210	CMGC_CDK-Pl	3.27569	2.52261	2.13923	2.43277
VIT_218s0122g00550	CMGC_CDK-Pl	1.20992	0.695454	1.07315	0.48504
VIT_215s0045g00310	CMGC_CDK-Pl	34.7176	30.888	32.4915	28.7562
VIT_207s0129g00410	CMGC_CK2	82.2224	87.9296	87.7922	103.58
VIT_218s0001g09320	CMGC_CK2	20.8304	24.3132	21.2208	24.6553
VIT_207s0129g00270	CMGC_CK2	75.324	72.6162	72.4937	74.2562
VIT_201s0137g00580	CMGC_CLK	29.7407	31.7385	25.0964	28.7646
VIT_208s0040g02640	CMGC_CLK	41.9476	37.2522	37.5272	38.8878
VIT_217s0000g09500	CMGC_CLK	105.224	99.1253	90.791	97.7665
VIT_204s0008g04220	CMGC_CLK	21.9656	22.5439	22.7256	24.6843
VIT_213s0067g00960	CMGC_DYRK-PRP4	10.4477	8.81933	9.98551	15.1117
VIT_201s0011g03350	CMGC_DYRK-PRP4	14.8557	16.3974	16.155	17.9759
VIT_214s0066g01050	CMGC_GSK	12.706	8.67242	10.1436	9.01078
VIT_214s0060g00600	CMGC_GSK	204.414	225.351	213.644	249.325
VIT_207s0005g02100	CMGC_GSK	33.1483	34.6016	35.2531	39.2205
VIT_210s0003g01480	CMGC_GSK	108.796	93.3713	103.721	96.5227
VIT_215s0048g02010	CMGC_GSK	26.5694	23.6431	25.8454	34.3958
VIT_212s0028g01810	CMGC_GSK	64.499	67.5128	68.5101	74.1343
VIT_212s0142g00130	CMGC_MAPK	14.4205	14.2662	16.5154	19.1283
VIT_217s0000g02570	CMGC_MAPK	19.4527	17.6028	22.3749	26.1182
VIT_202s0025g00270	CMGC_MAPK	24.0502	22.5501	21.9304	25.8611
VIT_215s0046g02010	CMGC_MAPK	47.0204	50.9535	49.6649	54.5289
VIT_219s0014g00220	CMGC_MAPK	38.4582	36.4633	38.1379	39.3104
VIT_205s0094g00900	CMGC_MAPK	48.257	50.3021	50.3338	58.5137
VIT_206s0004g03620	CMGC_MAPK	10.1156	13.2046	15.1823	11.4959
VIT_218s0001g13010	CMGC_MAPK	17.9434	16.8239	17.6855	20.3839
VIT_201s0011g04920	CMGC_MAPK	2.7744	3.47119	3.65634	4.12373
VIT_206s0004g03540	CMGC_MAPK	96.2644	93.5489	120.522	114.335
VIT_205s0020g02530	CMGC_MAPK	86.5279	93.5872	87.6934	72.7276
VIT_204s0023g02420	CMGC_MAPK	12.2149	12.609	13.249	16.3481
VIT_211s0016g03000	CMGC_Pl-Tthe	10.9764	11.8881	10.7446	13.3153
VIT_202s0033g01110	CMGC_RCK	124.729	120.573	123.619	143.862
VIT_207s0151g00350	CMGC_RCK	53.5212	56.0365	54.1569	61.6963
VIT_206s0061g01050	CMGC_SRPK	10.6184	10.7219	10.8298	10.4511
VIT_215s0021g01380	Group-Pl-2	0.371952	0.174943	0.0287553	0.165473
VIT_200s0616g00030	Group-Pl-2	0.242473	0.020699	0.122219	0.10886
VIT_208s0007g01150	Group-Pl-3	13.4478	14.4616	13.0107	14.9897
VIT_204s0044g00630	Group-Pl-3	9.45652	9.86323	9.4978	11.2751
VIT_201s0011g03010	Group-Pl-4	108.796	150.735	124.561	126.445
VIT_208s0058g01450	Group-Pl-4	115.002	143.81	125.279	90.1862
VIT_218s0122g00970	IRE1	5.53839	5.86477	5.40106	6.56086
VIT_207s0031g02180	IRE1	16.3784	15.3149	16.0054	18.9875
VIT_213s0156g00640	NAK	21.7266	19.5563	20.6013	22.1727
VIT_217s0000g04670	NAK	39.7966	39.4308	42.9741	46.6529
VIT_207s0151g00310	NEK	2.19332	1.93615	1.69973	0.889499
VIT_214s0030g01870	NEK	3.97702	2.10137	2.39299	0.933768
VIT_206s0009g00690	NEK	13.5281	11.1382	13.2563	9.89846
VIT_206s0004g01830	NEK	1.92745	1.38498	1.52897	1.9643
VIT_208s0007g07970	NEK	16.5556	13.751	16.4653	16.4017
VIT_216s0013g02130	RLK-Pelle_C-LEC	22.2235	22.8047	22.8999	25.9377
VIT_205s0102g00370	RLK-Pelle_CR4L	6.04118	5.56748	4.095	4.17508
VIT_213s0067g00930	RLK-Pelle_CR4L	8.45869	8.9325	9.84495	10.4594
VIT_206s0004g06680	RLK-Pelle_CR4L	0.112755	0.433839	0.330489	0.0641565
VIT_218s0041g01290	RLK-Pelle_CR4L	10.1709	20.0782	20.7789	14.6473
VIT_210s0003g00340	RLK-Pelle_CR4L	0.0995763	0.110561	0.0662788	0.19909
VIT_212s0035g00680	RLK-Pelle_CR4L	0.588939	0.920737	0.742494	0.836068
VIT_213s0158g00150	RLK-Pelle_CR4L	12.7815	13.7945	11.306	11.2606
VIT_218s0001g07150	RLK-Pelle_CR4L	2.12077	1.87056	1.55441	2.45893
VIT_208s0040g01920	RLK-Pelle_CR4L	2.78055	2.35527	2.9882	1.89393
VIT_213s0019g04150	RLK-Pelle_CR4L	0.0863803	0	0.0189186	0.0336745
VIT_207s0005g01640	RLK-Pelle_CrRLK1L-1	0.0120103	0.0246682	0.0316011	0.0500866
VIT_219s0014g03400	RLK-Pelle_CrRLK1L-1	17.1126	18.7184	21.2374	13.4747
VIT_210s0003g04990	RLK-Pelle_CrRLK1L-1	1.08798	0.376577	1.67159	1.78936
VIT_208s0040g00010	RLK-Pelle_CrRLK1L-1	58.6527	62.5737	73.078	48.779
VIT_214s0083g00870	RLK-Pelle_CrRLK1L-1	17.2274	17.0807	17.3957	17.3755
VIT_214s0068g00010	RLK-Pelle_CrRLK1L-1	92.7767	96.8548	110.412	112.494
VIT_217s0000g06620	RLK-Pelle_CrRLK1L-1	0.111658	0.0736717	0.0960937	0.0165795
VIT_214s0068g00090	RLK-Pelle_CrRLK1L-1	3.91117	3.56912	5.81214	6.42442
VIT_201s0011g00280	RLK-Pelle_CrRLK1L-1	1.58204	1.48417	1.91988	1.97436
VIT_214s0068g00130	RLK-Pelle_CrRLK1L-1	54.0527	51.195	56.0734	51.1435
VIT_214s0083g01210	RLK-Pelle_CrRLK1L-1	1.89219	2.02662	2.40202	2.76812
VIT_203s0038g04340	RLK-Pelle_CrRLK1L-1	0.00749723	0.00883057	0.0397727	0.0071076
VIT_214s0068g00030	RLK-Pelle_CrRLK1L-1	5.98337	5.81823	7.09005	8.51787
VIT_201s0244g00090	RLK-Pelle_CrRLK1L-1	1.14583	1.47489	0.653082	0.332865
VIT_214s0083g01220	RLK-Pelle_CrRLK1L-1	0.395184	0.692394	0.578075	0.413311
VIT_207s0129g00880	RLK-Pelle_CrRLK1L-1	0.273187	0.296103	0.443767	0.330863
VIT_207s0129g00870	RLK-Pelle_CrRLK1L-1	3.12075	2.79251	3.38776	3.89391
VIT_207s0129g00920	RLK-Pelle_CrRLK1L-1	9.01541	8.74736	8.28739	10.8824
VIT_216s0050g01020	RLK-Pelle_CrRLK1L-1	1.43025	1.17531	3.19358	2.81793
VIT_206s0004g03920	RLK-Pelle_CrRLK1L-1	15.5878	12.6023	19.1362	18.0415
VIT_213s0067g03780	RLK-Pelle_CrRLK1L-1	3.40426	5.88939	7.43554	6.2471
VIT_207s0129g00970	RLK-Pelle_CrRLK1L-1	6.04384	6.55943	5.3942	8.5618
VIT_207s0129g00990	RLK-Pelle_CrRLK1L-1	16.5325	14.7213	13.272	12.3582
VIT_207s0129g00950	RLK-Pelle_CrRLK1L-1	0.872319	0.798392	1.22533	1.68244
VIT_207s0129g00960	RLK-Pelle_CrRLK1L-1	18.9691	19.5579	19.6978	29.2752
VIT_207s0129g00890	RLK-Pelle_CrRLK1L-1	2.38508	1.68518	1.81984	2.67156
VIT_200s1542g00020	RLK-Pelle_CrRLK1L-1	6.39214	5.63358	3.87128	4.35483
VIT_217s0000g08770	RLK-Pelle_DLSV	7.2945	9.81357	8.14412	11.1846
VIT_217s0000g08720	RLK-Pelle_DLSV	17.6174	20.5489	21.9068	29.3894
VIT_219s0014g00750	RLK-Pelle_DLSV	0.132956	0.0965063	0.100054	0.139611
VIT_219s0014g00830	RLK-Pelle_DLSV	13.4155	10.3086	11.2886	10.3451
VIT_219s0014g00680	RLK-Pelle_DLSV	0.0110041	0.0063074	0	0.00521953
VIT_219s0014g00470	RLK-Pelle_DLSV	8.34318	8.89318	6.95013	5.99464
VIT_219s0014g00520	RLK-Pelle_DLSV	1.72986	1.86884	1.5211	0.823176
VIT_219s0014g00500	RLK-Pelle_DLSV	49.379	52.3818	40.149	41.1004
VIT_219s0014g00510	RLK-Pelle_DLSV	1.04101	0.736223	0.791564	0.162886
VIT_212s0028g01350	RLK-Pelle_DLSV	35.0235	29.6552	38.9259	30.2476
VIT_210s0003g01860	RLK-Pelle_DLSV	4.97886	4.57851	4.05926	5.22938
VIT_210s0003g01880	RLK-Pelle_DLSV	5.15444	4.66861	4.13489	3.51021
VIT_210s0003g02000	RLK-Pelle_DLSV	4.12547	3.19547	2.999	4.2711
VIT_210s0003g01990	RLK-Pelle_DLSV	33.0643	6.91711	21.7742	4.05062
VIT_210s0003g02020	RLK-Pelle_DLSV	0.221892	0.259367	0.246508	0.229897
VIT_210s0003g01900	RLK-Pelle_DLSV	1.97065	1.44787	1.60746	1.37615
VIT_210s0003g01980	RLK-Pelle_DLSV	28.2031	20.6676	25.1704	20.8891
VIT_200s0125g00140	RLK-Pelle_DLSV	0.022983	0	0.016811	0
VIT_212s0055g00580	RLK-Pelle_DLSV	7.53326	5.55467	5.97635	5.82975
VIT_210s0092g00520	RLK-Pelle_DLSV	0.060144	0	0	0
VIT_210s0092g00590	RLK-Pelle_DLSV	7.1312	6.41124	11.0492	8.75873
VIT_210s0092g00570	RLK-Pelle_DLSV	0.649139	0.788006	0.597543	0.826244
VIT_200s0207g00280	RLK-Pelle_DLSV	23.0543	18.4932	17.5176	13.2423
VIT_200s0125g00090	RLK-Pelle_DLSV	14.0583	15.0657	11.4632	7.21148
VIT_210s0092g00710	RLK-Pelle_DLSV	8.34102	8.09181	7.76008	4.94372
VIT_206s0004g06430	RLK-Pelle_DLSV	20.9776	14.8113	18.7494	4.18307
VIT_208s0007g02150	RLK-Pelle_DLSV	4.31081	3.16695	3.83623	2.67294
VIT_200s0370g00010	RLK-Pelle_DLSV	7.3021	6.63479	7.80047	8.65955
VIT_208s0040g01930	RLK-Pelle_DLSV	0.934725	1.19301	1.56314	1.16925
VIT_213s0019g04160	RLK-Pelle_DLSV	0.0709826	0.042471	0.237023	0.155174
VIT_219s0027g00390	RLK-Pelle_DLSV	7.57129	7.33773	7.28962	8.87898
VIT_219s0014g01530	RLK-Pelle_DLSV	4.02446	3.89615	4.14253	3.59836
VIT_214s0066g00900	RLK-Pelle_DLSV	3.39038	2.76642	3.25018	6.32941
VIT_201s0011g05350	RLK-Pelle_DLSV	9.36142	10.7391	11.4223	13.9388
VIT_211s0052g00700	RLK-Pelle_DLSV	1.99694	1.63301	2.57652	2.09302
VIT_204s0079g00040	RLK-Pelle_DLSV	0	0	0	0.0078031
VIT_200s0270g00130	RLK-Pelle_DLSV	0	0.00683267	0	0.0281426
VIT_204s0079g00020	RLK-Pelle_DLSV	0.116983	0.105234	0.0517023	0.0385707
VIT_217s0000g03520	RLK-Pelle_DLSV	5.53251	4.43792	4.68651	3.1432
VIT_200s0262g00120	RLK-Pelle_DLSV	5.04447	3.35036	4.8609	4.1784
VIT_200s2745g00010	RLK-Pelle_DLSV	2.93205	2.14633	2.26541	3.36708
VIT_200s0429g00010	RLK-Pelle_DLSV	0.0422145	0.00808947	0.0465107	0.0167063
VIT_200s0262g00080	RLK-Pelle_DLSV	25.1536	19.778	21.5626	22.6094
VIT_200s0437g00070	RLK-Pelle_DLSV	0.391078	0.247639	0.462963	0.240301
VIT_200s0409g00010	RLK-Pelle_DLSV	0.380104	0.584454	0.450582	0.0954742
VIT_200s0743g00020	RLK-Pelle_DLSV	0.229371	0.280928	0.429367	0.424043
VIT_200s2659g00010	RLK-Pelle_DLSV	0.855675	1.56264	1.00906	0.325007
VIT_200s0398g00060	RLK-Pelle_DLSV	1.022	0.743331	1.15075	0.650815
VIT_215s0024g01670	RLK-Pelle_DLSV	0.11939	0.254582	0.180732	0.0880699
VIT_215s0024g01700	RLK-Pelle_DLSV	0.0637555	0.0220402	0.0113176	0
VIT_202s0087g01020	RLK-Pelle_DLSV	5.20483	4.78578	4.58573	5.22274
VIT_203s0017g01550	RLK-Pelle_DLSV	6.51957	5.15323	4.86257	4.76709
VIT_210s0071g01200	RLK-Pelle_DLSV	39.1047	46.5441	34.1105	42.4733
VIT_210s0092g00650	RLK-Pelle_DLSV	0	0.0166049	0	0.00863267
VIT_200s0532g00070	RLK-Pelle_DLSV	1.73268	1.24722	1.68513	1.50132
VIT_210s0116g00170	RLK-Pelle_DLSV	17.3514	23.8075	21.8248	20.6844
VIT_203s0017g01500	RLK-Pelle_DLSV	0.0876727	0	0	0
VIT_205s0051g00120	RLK-Pelle_DLSV	0.148291	0.108349	0.0987162	0.0932059
VIT_200s0398g00010	RLK-Pelle_DLSV	0.0128267	0.0150318	0	0.0121935
VIT_200s0409g00060	RLK-Pelle_DLSV	0.0169788	0.0613727	0.0539057	0.101142
VIT_200s0398g00020	RLK-Pelle_DLSV	0.679052	1.08136	1.02326	1.71626
VIT_200s0262g00180	RLK-Pelle_DLSV	0	0	0	0.0138501
VIT_200s0398g00040	RLK-Pelle_DLSV	0.0215117	0.019165	0.172453	0.0407443
VIT_200s0409g00040	RLK-Pelle_DLSV	0.139786	0.0528787	0.0454355	0.110791
VIT_210s0116g00150	RLK-Pelle_DLSV	15.2208	20.7561	17.9728	18.4244
VIT_200s0710g00020	RLK-Pelle_DLSV	4.11753	5.73562	5.06051	9.10667
VIT_200s2776g00010	RLK-Pelle_DLSV	3.83116	3.22925	4.77143	9.3034
VIT_200s0762g00040	RLK-Pelle_DLSV	0.619532	0.456143	0.848264	0.544007
VIT_200s0347g00120	RLK-Pelle_DLSV	1.92886	0.938189	1.77659	1.03923
VIT_200s0748g00020	RLK-Pelle_DLSV	0.724947	0.683318	0.533602	0.14661
VIT_200s2380g00010	RLK-Pelle_DLSV	1.98621	1.52926	2.1158	2.43376
VIT_200s0420g00010	RLK-Pelle_DLSV	0.084803	0.0583577	0.0937375	0.191544
VIT_200s0353g00030	RLK-Pelle_DLSV	0.0442773	0.0231916	0.133693	0
VIT_200s0353g00020	RLK-Pelle_DLSV	0.00613907	0.0167224	0.0259882	0.0058533
VIT_200s0420g00030	RLK-Pelle_DLSV	0.00749653	0	0.00871027	0.00796527
VIT_200s0347g00080	RLK-Pelle_DLSV	5.91626	5.60697	6.43775	10.2359
VIT_200s0762g00030	RLK-Pelle_DLSV	3.55615	2.9458	4.52019	7.04198
VIT_219s0014g04130	RLK-Pelle_DLSV	40.0477	44.7508	39.3215	41.7609
VIT_219s0014g04080	RLK-Pelle_DLSV	4.77263	3.27789	3.77252	5.11549
VIT_219s0015g02410	RLK-Pelle_DLSV	0.192755	0.295702	0.235778	0.277376
VIT_219s0014g04040	RLK-Pelle_DLSV	0.0968529	0.043527	0.0351344	0.0709523
VIT_219s0014g04150	RLK-Pelle_DLSV	0.255285	0.0724005	0.132026	0.0920244
VIT_219s0014g04190	RLK-Pelle_DLSV	2.53581	2.65518	2.04788	3.41043
VIT_211s0016g04890	RLK-Pelle_DLSV	0.24453	0.108607	0.133856	0.0624433
VIT_200s0353g00050	RLK-Pelle_DLSV	2.44398	2.38482	2.46608	2.42318
VIT_207s0095g00640	RLK-Pelle_DLSV	3.14978	3.046	2.69251	3.58129
VIT_207s0095g00290	RLK-Pelle_DLSV	2.7155	4.0091	2.28916	1.81047
VIT_207s0095g00660	RLK-Pelle_DLSV	2.2506	2.5434	2.28857	3.02401
VIT_207s0095g00670	RLK-Pelle_DLSV	11.6344	14.0003	10.5378	11.2528
VIT_200s0540g00040	RLK-Pelle_DLSV	0.90446	0.845068	1.07418	1.51057
VIT_200s0540g00020	RLK-Pelle_DLSV	2.9888	2.19846	3.0846	4.6039
VIT_211s0149g00290	RLK-Pelle_DLSV	0.2281	0.261776	0.461812	0.388306
VIT_200s0286g00140	RLK-Pelle_DLSV	13.5732	11.3929	10.3883	9.97827
VIT_200s0374g00030	RLK-Pelle_DLSV	19.9311	14.467	19.5449	18.9557
VIT_200s0456g00040	RLK-Pelle_DLSV	0.967532	0.885049	1.09119	1.12085
VIT_200s0286g00130	RLK-Pelle_DLSV	11.1857	10.6499	9.37752	10.5984
VIT_200s0484g00030	RLK-Pelle_DLSV	11.5893	10.2961	10.7967	11.3235
VIT_200s0595g00010	RLK-Pelle_DLSV	0.274774	0.0842955	0.153485	0.288481
VIT_200s0266g00090	RLK-Pelle_DLSV	0.168442	0	0.0814264	0.0143211
VIT_200s0353g00060	RLK-Pelle_DLSV	9.33888	8.66751	7.33819	10.2344
VIT_212s0134g00270	RLK-Pelle_DLSV	2.63003	2.03268	2.32244	3.55615
VIT_212s0134g00280	RLK-Pelle_DLSV	3.45043	2.25496	2.83565	3.08655
VIT_212s0134g00340	RLK-Pelle_DLSV	1.84884	1.39102	1.61824	1.68167
VIT_212s0134g00380	RLK-Pelle_DLSV	7.32282	5.98172	6.31606	7.10585
VIT_212s0134g00390	RLK-Pelle_DLSV	3.73487	3.41804	3.13172	5.65277
VIT_212s0134g00300	RLK-Pelle_DLSV	84.1007	73.2003	82.3692	61.1663
VIT_200s0286g00020	RLK-Pelle_DLSV	1.02764	0.985174	0.720142	1.07151
VIT_200s0286g00110	RLK-Pelle_DLSV	9.64663	11.1632	8.52367	11.0937
VIT_219s0014g04540	RLK-Pelle_DLSV	2.63719	1.33711	1.51143	4.69068
VIT_219s0014g04490	RLK-Pelle_DLSV	0.0894097	0.0169801	0	0.0526918
VIT_219s0014g04400	RLK-Pelle_DLSV	1.44055	1.65493	1.2414	2.45749
VIT_219s0014g04640	RLK-Pelle_DLSV	4.78525	4.28536	5.2808	7.02786
VIT_219s0014g04380	RLK-Pelle_DLSV	0.0914117	0.0619682	0.180471	0.0434187
VIT_219s0014g04240	RLK-Pelle_DLSV	0.166598	0.0840988	0.26642	0.0926957
VIT_219s0014g04270	RLK-Pelle_DLSV	0.0395104	0.0273254	0.0203584	0.0562021
VIT_219s0014g04630	RLK-Pelle_DLSV	19.224	22.1519	18.2151	13.6862
VIT_200s1644g00010	RLK-Pelle_DLSV	1.85297	1.46436	1.34666	1.39915
VIT_219s0014g04310	RLK-Pelle_DLSV	0.888534	0.704238	0.587807	0.669635
VIT_219s0014g04530	RLK-Pelle_DLSV	6.84224	7.41572	5.17401	6.70151
VIT_219s0014g04410	RLK-Pelle_DLSV	2.00197	1.4223	1.92051	1.96096
VIT_219s0014g04600	RLK-Pelle_DLSV	38.0298	36.1064	32.4509	33.2046
VIT_219s0014g04470	RLK-Pelle_DLSV	8.88043	10.7019	8.73093	12.8674
VIT_219s0014g04510	RLK-Pelle_DLSV	0	0	0	0.0512243
VIT_214s0066g00910	RLK-Pelle_DLSV	0	0.0112995	0.0188346	0
VIT_205s0077g01090	RLK-Pelle_DLSV	5.96174	6.56457	7.10964	4.92091
VIT_201s0127g00160	RLK-Pelle_DLSV	10.184	10.2746	11.9058	15.6765
VIT_201s0127g00130	RLK-Pelle_DLSV	1.04498	0.806334	1.4958	1.68496
VIT_211s0016g02150	RLK-Pelle_Extensin	5.22614	4.88264	5.36542	3.67385
VIT_209s0002g02220	RLK-Pelle_Extensin	24.6989	17.4507	19.2942	16.2983
VIT_207s0005g01590	RLK-Pelle_Extensin	22.6521	19.4349	19.0395	17.2843
VIT_212s0028g01970	RLK-Pelle_Extensin	5.46192	4.94179	5.13916	5.2347
VIT_214s0128g00160	RLK-Pelle_Extensin	21.7002	18.5605	28.2883	8.97055
VIT_200s0346g00040	RLK-Pelle_L-LEC	0.0676013	0.0951923	0.07898	0.101708
VIT_203s0167g00110	RLK-Pelle_L-LEC	0	0	0	0.0144687
VIT_203s0097g00110	RLK-Pelle_L-LEC	0.00999947	0.0101574	0	0.0211827
VIT_203s0088g00100	RLK-Pelle_L-LEC	0.189487	0.160246	0.0597042	0.1599
VIT_203s0088g00010	RLK-Pelle_L-LEC	0.211731	0.231084	0.205007	0.167799
VIT_203s0167g00050	RLK-Pelle_L-LEC	0.0163207	0.0074192	0.0319827	0.038549
VIT_203s0097g00030	RLK-Pelle_L-LEC	0.0079532	0	0	0
VIT_203s0097g00130	RLK-Pelle_L-LEC	0.212339	0.273433	0.172621	0.57284
VIT_203s0088g00040	RLK-Pelle_L-LEC	0.0875178	0	0.0284282	0.0374863
VIT_208s0007g08570	RLK-Pelle_L-LEC	10.3185	9.86483	8.93679	10.0522
VIT_218s0041g01160	RLK-Pelle_L-LEC	0.0701441	0.0512323	0.0770787	0.00744233
VIT_218s0041g01170	RLK-Pelle_L-LEC	0	0.0107058	0	0
VIT_218s0041g01210	RLK-Pelle_L-LEC	0.00908013	0.0105105	0	0
VIT_218s0041g01140	RLK-Pelle_L-LEC	0.813342	0.972667	0.970731	0.977389
VIT_208s0007g06570	RLK-Pelle_L-LEC	0.0297163	0.0145423	0.0412045	0.134948
VIT_208s0007g06580	RLK-Pelle_L-LEC	1.20962	0.877963	1.06455	1.67015
VIT_208s0007g06610	RLK-Pelle_L-LEC	0.172877	0.20188	0.270985	0.201599
VIT_208s0007g06560	RLK-Pelle_L-LEC	1.9092	2.2139	1.93575	2.40211
VIT_204s0044g01990	RLK-Pelle_L-LEC	0.116966	0.088307	0.14069	0.0825225
VIT_203s0038g04170	RLK-Pelle_L-LEC	0.156133	0.213549	0.144941	0.0338577
VIT_208s0040g02210	RLK-Pelle_L-LEC	1.83486	1.53703	1.43293	1.45963
VIT_219s0015g00620	RLK-Pelle_L-LEC	0.552545	0.513557	0.727447	0.092428
VIT_218s0166g00120	RLK-Pelle_L-LEC	0.0365485	0.0571349	0.0189755	0.0358999
VIT_206s0004g05170	RLK-Pelle_L-LEC	0.438323	0.266794	0.427839	0.362009
VIT_208s0007g00810	RLK-Pelle_L-LEC	5.73802	7.6882	6.98093	9.13025
VIT_213s0019g02040	RLK-Pelle_L-LEC	3.31315	3.74323	4.2407	6.99888
VIT_208s0007g00830	RLK-Pelle_L-LEC	0.265243	0.13779	0.217019	0.201458
VIT_212s0055g00500	RLK-Pelle_L-LEC	0.00948887	0.00885827	0	0
VIT_208s0058g00290	RLK-Pelle_L-LEC	2.10667	2.22971	4.23048	7.90722
VIT_208s0058g00280	RLK-Pelle_L-LEC	2.56485	2.22497	2.02019	2.8851
VIT_213s0067g01590	RLK-Pelle_L-LEC	0.0800644	0.0304069	0.0774791	0.0693906
VIT_213s0067g01640	RLK-Pelle_L-LEC	4.33192	3.50579	3.32263	2.08192
VIT_200s0265g00100	RLK-Pelle_L-LEC	1.7288	1.2488	2.08416	1.32612
VIT_217s0000g09170	RLK-Pelle_L-LEC	34.6757	32.9181	33.784	55.3597
VIT_216s0098g00720	RLK-Pelle_L-LEC	14.3682	18.4281	16.6991	24.4999
VIT_205s0029g00080	RLK-Pelle_L-LEC	1.52048	1.91793	1.80795	2.05628
VIT_201s0011g03990	RLK-Pelle_LRK10L-2	0.612425	0.383503	0.18712	0.937347
VIT_201s0011g03900	RLK-Pelle_LRK10L-2	0.0736429	0.165977	0.0805487	0.0367935
VIT_201s0011g03890	RLK-Pelle_LRK10L-2	1.32675	0.801931	1.29348	0.891302
VIT_217s0000g03330	RLK-Pelle_LRK10L-2	16.0868	16.4836	14.6723	18.8718
VIT_214s0006g02660	RLK-Pelle_LRK10L-2	0	0.0432117	0.0194689	0
VIT_214s0006g02650	RLK-Pelle_LRK10L-2	0.599996	0.432552	0.493011	0.640812
VIT_214s0006g02630	RLK-Pelle_LRK10L-2	5.95809	6.72009	5.57944	6.73351
VIT_201s0011g04280	RLK-Pelle_LRK10L-2	6.8742	7.40029	7.6239	8.79877
VIT_216s0039g01310	RLK-Pelle_LRK10L-2	10.9389	10.6683	12.1567	9.2124
VIT_216s0022g01650	RLK-Pelle_LRK10L-2	45.9561	65.9793	48.3543	32.4
VIT_216s0098g00420	RLK-Pelle_LRK10L-2	1.58025	1.42257	2.30361	1.2334
VIT_216s0098g00030	RLK-Pelle_LRK10L-2	0.597164	0.419629	0.528336	1.30491
VIT_216s0022g01670	RLK-Pelle_LRK10L-2	1.93508	0.825856	1.71574	1.14954
VIT_200s2588g00010	RLK-Pelle_LRK10L-2	10.015	8.80922	10.272	8.85136
VIT_216s0148g00360	RLK-Pelle_LRK10L-2	1.17817	1.08481	1.31475	1.23849
VIT_200s0258g00140	RLK-Pelle_LRK10L-2	0.361788	0.477882	0.394841	0.605784
VIT_216s0148g00120	RLK-Pelle_LRK10L-2	0.161066	0.289217	0.307289	0.285988
VIT_216s0148g00070	RLK-Pelle_LRK10L-2	18.074	20.1608	18.8616	23.0382
VIT_200s0425g00040	RLK-Pelle_LRK10L-2	0.123611	0.109807	0.0656965	0.16292
VIT_216s0148g00020	RLK-Pelle_LRK10L-2	5.19459	5.87626	4.86013	7.12781
VIT_200s0294g00090	RLK-Pelle_LRK10L-2	1.40393	1.73074	2.97448	3.2443
VIT_216s0039g01260	RLK-Pelle_LRK10L-2	0	0	0	0.0258396
VIT_216s0148g00280	RLK-Pelle_LRK10L-2	30.6048	32.4772	30.1343	41.8289
VIT_216s0098g00080	RLK-Pelle_LRK10L-2	0.300673	0.131362	0.551641	0.785175
VIT_216s0148g00220	RLK-Pelle_LRK10L-2	0.366189	0.906079	0.0485416	0.426738
VIT_200s1830g00010	RLK-Pelle_LRK10L-2	9.40756	10.1108	5.82651	10.144
VIT_200s0388g00090	RLK-Pelle_LRK10L-2	0.61573	0.69908	0.34158	0.362776
VIT_200s0388g00020	RLK-Pelle_LRK10L-2	8.88815	12.5011	8.35568	7.86968
VIT_216s0098g00400	RLK-Pelle_LRK10L-2	6.49557	5.67831	7.3886	7.04385
VIT_216s0098g00240	RLK-Pelle_LRK10L-2	0.675161	0.79849	0.466308	0.788606
VIT_216s0098g00200	RLK-Pelle_LRK10L-2	3.57479	3.63905	3.99547	3.87705
VIT_216s0050g02020	RLK-Pelle_LRK10L-2	0	0.105254	0	0
VIT_216s0050g01700	RLK-Pelle_LRK10L-2	15.5491	19.6659	23.6782	34.3824
VIT_216s0148g00180	RLK-Pelle_LRK10L-2	1.7996	1.1085	1.34121	0.974361
VIT_216s0050g02740	RLK-Pelle_LRK10L-2	17.151	18.0583	19.6006	9.64973
VIT_216s0098g00150	RLK-Pelle_LRK10L-2	1.78041	1.70861	2.34686	2.98027
VIT_216s0148g00260	RLK-Pelle_LRK10L-2	7.81479	6.00883	6.53996	4.0353
VIT_216s0039g01210	RLK-Pelle_LRK10L-2	5.51105	3.80601	4.07799	3.56448
VIT_200s0258g00090	RLK-Pelle_LRK10L-2	4.58507	3.91885	3.94828	3.70236
VIT_200s1467g00010	RLK-Pelle_LRK10L-2	3.98169	2.57427	3.36297	2.51055
VIT_216s0148g00050	RLK-Pelle_LRK10L-2	2.2334	2.3059	3.37212	1.61133
VIT_216s0148g00330	RLK-Pelle_LRK10L-2	7.04912	4.65893	6.87452	8.01753
VIT_200s0424g00010	RLK-Pelle_LRK10L-2	29.6369	27.3603	28.4908	28.8887
VIT_200s2254g00010	RLK-Pelle_LRK10L-2	1.43717	0.97502	1.07432	1.21534
VIT_216s0098g00110	RLK-Pelle_LRK10L-2	2.43722	2.01952	1.78768	2.28298
VIT_216s0098g00010	RLK-Pelle_LRK10L-2	0.103973	0.0701036	0.0882122	0.0520733
VIT_216s0022g01640	RLK-Pelle_LRK10L-2	17.1706	19.9083	14.4996	11.8193
VIT_216s0050g02060	RLK-Pelle_LRK10L-2	0.0162967	0	0	0
VIT_216s0098g00410	RLK-Pelle_LRK10L-2	2.65344	2.33973	3.32753	1.69289
VIT_216s0148g00210	RLK-Pelle_LRK10L-2	41.7107	40.5882	37.9476	53.7888
VIT_216s0039g01330	RLK-Pelle_LRK10L-2	10.9686	11.746	12.1332	13.7232
VIT_216s0148g00370	RLK-Pelle_LRK10L-2	0.00841107	0.00861677	0.0203849	0
VIT_201s0011g04270	RLK-Pelle_LRK10L-2	10.8352	9.87132	11.1386	8.46891
VIT_216s0050g01690	RLK-Pelle_LRK10L-2	23.7495	33.5927	34.3069	51.2108
VIT_200s0258g00040	RLK-Pelle_LRK10L-2	13.3214	12.0809	10.2324	8.02753
VIT_216s0098g00190	RLK-Pelle_LRK10L-2	2.19422	2.35969	3.08565	2.80367
VIT_216s0148g00040	RLK-Pelle_LRK10L-2	0.0610779	0.0173332	0.0305123	0.0653841
VIT_216s0022g01660	RLK-Pelle_LRK10L-2	2.3614	1.23538	1.97339	1.49628
VIT_216s0098g00230	RLK-Pelle_LRK10L-2	0.244169	0.258029	0.313503	0.215482
VIT_216s0098g00390	RLK-Pelle_LRK10L-2	2.14199	1.79586	2.26295	2.27475
VIT_216s0148g00410	RLK-Pelle_LRK10L-2	1.01516	0.627316	1.08392	1.19736
VIT_216s0098g00120	RLK-Pelle_LRK10L-2	0.238801	0.279224	0.293098	0.564914
VIT_216s0148g00320	RLK-Pelle_LRK10L-2	8.29632	5.27529	8.93183	8.40385
VIT_216s0148g00030	RLK-Pelle_LRK10L-2	3.43879	2.84133	3.41136	3.58718
VIT_216s0050g02720	RLK-Pelle_LRK10L-2	32.6197	35.1573	36.8356	53.869
VIT_216s0148g00110	RLK-Pelle_LRK10L-2	50.1398	50.0069	50.6771	71.7451
VIT_200s0425g00030	RLK-Pelle_LRK10L-2	0.0462356	0.00881473	0.0601717	0.0922321
VIT_216s0148g00010	RLK-Pelle_LRK10L-2	4.68878	6.32566	5.36932	7.71478
VIT_200s0294g00080	RLK-Pelle_LRK10L-2	16.5813	18.8789	17.921	27.3486
VIT_216s0148g00130	RLK-Pelle_LRK10L-2	0.718342	0.646706	0.608161	1.18248
VIT_216s0098g00020	RLK-Pelle_LRK10L-2	1.37698	1.17154	1.33812	1.5054
VIT_216s0098g00160	RLK-Pelle_LRK10L-2	5.80954	6.83343	7.33712	11.1599
VIT_200s0258g00100	RLK-Pelle_LRK10L-2	5.21761	3.44262	4.86311	5.57158
VIT_200s0294g00040	RLK-Pelle_LRK10L-2	0	0.00976137	0	0
VIT_216s0050g02760	RLK-Pelle_LRK10L-2	23.7772	24.7023	31.933	23.7949
VIT_200s0424g00030	RLK-Pelle_LRK10L-2	0.0343903	0	0.105994	0.131493
VIT_200s0258g00050	RLK-Pelle_LRK10L-2	6.75023	5.81556	7.37347	5.35853
VIT_216s0039g01200	RLK-Pelle_LRK10L-2	2.55984	2.08855	2.80194	2.2055
VIT_209s0002g03070	RLK-Pelle_LRR-I-1	4.2919	4.69063	3.23388	16.6752
VIT_209s0002g03020	RLK-Pelle_LRR-I-1	32.5352	28.5031	21.0717	30.2609
VIT_209s0002g03010	RLK-Pelle_LRR-I-1	1.55632	1.48187	1.65987	2.36104
VIT_209s0002g02990	RLK-Pelle_LRR-I-1	57.4961	62.6512	54.8539	93.85
VIT_209s0002g02840	RLK-Pelle_LRR-I-1	1.6578	1.25006	1.45981	1.4162
VIT_209s0002g02760	RLK-Pelle_LRR-I-1	1.39012	1.95273	1.83346	2.59335
VIT_209s0002g02870	RLK-Pelle_LRR-I-1	18.7697	6.32695	34.8718	5.01121
VIT_209s0002g02980	RLK-Pelle_LRR-I-1	27.5804	22.1727	21.091	25.1817
VIT_206s0009g01970	RLK-Pelle_LRR-I-1	0.0226148	0	0.0490913	0.104195
VIT_208s0032g00120	RLK-Pelle_LRR-I-1	0.0877403	0.0251148	0.023889	0.061073
VIT_209s0002g03030	RLK-Pelle_LRR-I-1	73.6915	63.6739	56.7968	51.2765
VIT_209s0002g03130	RLK-Pelle_LRR-I-1	2.96229	1.51049	2.4227	1.63259
VIT_207s0005g06500	RLK-Pelle_LRR-I-1	0.708157	0.568781	0.706586	0.520555
VIT_201s0010g02210	RLK-Pelle_LRR-I-1	5.65044	5.02234	6.48353	5.5584
VIT_200s0225g00210	RLK-Pelle_LRR-I-1	0.248165	0.301731	0.119653	0.202853
VIT_219s0014g04960	RLK-Pelle_LRR-I-2	5.38182	4.56491	4.64182	6.29117
VIT_214s0083g00620	RLK-Pelle_LRR-I-2	10.4476	10.4497	11.3821	10.9374
VIT_200s0361g00050	RLK-Pelle_LRR-I-2	0.180597	0.0263918	0.195142	0.114428
VIT_218s0164g00070	RLK-Pelle_LRR-II	10.2781	9.96827	10.3004	10.0312
VIT_207s0031g01410	RLK-Pelle_LRR-II	16.2254	18.9433	18.0282	15.058
VIT_201s0127g00230	RLK-Pelle_LRR-II	23.6498	27.0321	23.8112	22.4493
VIT_201s0010g01000	RLK-Pelle_LRR-II	13.4752	16.6223	17.2921	15.7572
VIT_200s0641g00010	RLK-Pelle_LRR-II	18.9317	24.8508	17.4503	33.0824
VIT_211s0037g00960	RLK-Pelle_LRR-II	1.52981	1.31083	1.79377	1.78348
VIT_212s0055g01150	RLK-Pelle_LRR-II	8.62108	10.1301	8.67158	11.2756
VIT_207s0031g02910	RLK-Pelle_LRR-II	5.36728	6.35197	6.32818	8.03413
VIT_210s0003g01490	RLK-Pelle_LRR-II	2.46477	1.10374	1.82148	0.979746
VIT_212s0055g01160	RLK-Pelle_LRR-II	38.8111	43.9937	41.7615	47.422
VIT_200s0646g00030	RLK-Pelle_LRR-II	34.1105	38.9544	37.5994	48.543
VIT_212s0055g01280	RLK-Pelle_LRR-II	9.50414	9.97529	8.23005	8.35538
VIT_200s0848g00010	RLK-Pelle_LRR-II	3.55572	3.9585	3.27989	5.17122
VIT_211s0016g04570	RLK-Pelle_LRR-III	40.4386	38.8857	40.6157	25.2392
VIT_206s0004g08210	RLK-Pelle_LRR-III	19.6668	9.70485	13.6025	5.94974
VIT_208s0040g00060	RLK-Pelle_LRR-III	13.2479	8.84048	11.2812	7.24176
VIT_216s0050g02430	RLK-Pelle_LRR-III	14.437	9.59839	12.1998	12.3218
VIT_202s0025g01040	RLK-Pelle_LRR-III	14.135	10.1446	9.72505	4.40164
VIT_214s0006g01080	RLK-Pelle_LRR-III	22.196	22.9556	24.6553	23.1294
VIT_217s0000g02010	RLK-Pelle_LRR-III	55.5402	38.0495	40.9127	16.2118
VIT_201s0011g05580	RLK-Pelle_LRR-III	2.30122	3.27777	2.87769	2.98272
VIT_201s0011g03860	RLK-Pelle_LRR-III	3.75458	1.87584	2.58123	1.25414
VIT_208s0007g04150	RLK-Pelle_LRR-III	7.52611	5.4559	7.26026	6.1489
VIT_204s0008g01220	RLK-Pelle_LRR-III	12.2022	23.0225	29.3145	8.31369
VIT_207s0031g00120	RLK-Pelle_LRR-III	4.78194	4.21064	4.70952	4.11437
VIT_218s0001g10070	RLK-Pelle_LRR-III	0.447426	0.361523	0.396377	0.434714
VIT_201s0010g01660	RLK-Pelle_LRR-III	2.52831	1.89771	2.01204	0.887976
VIT_216s0039g00230	RLK-Pelle_LRR-III	0	0.00968257	0	0.0200292
VIT_209s0002g00900	RLK-Pelle_LRR-III	0.0325032	0.0204174	0	0
VIT_211s0016g00740	RLK-Pelle_LRR-III	45.8299	41.4772	34.5454	17.6109
VIT_204s0008g02890	RLK-Pelle_LRR-III	0.0639683	0	0.0484651	0.0693964
VIT_201s0010g02910	RLK-Pelle_LRR-III	100.236	101.455	109.334	115.251
VIT_208s0007g07820	RLK-Pelle_LRR-III	4.23842	2.3243	2.50391	2.58324
VIT_201s0011g04060	RLK-Pelle_LRR-III	7.11003	6.45251	7.51442	6.36434
VIT_207s0129g01070	RLK-Pelle_LRR-III	1.95071	2.34832	2.51502	0.831832
VIT_207s0031g01440	RLK-Pelle_LRR-III	9.79433	9.65615	8.64263	7.53034
VIT_210s0003g05030	RLK-Pelle_LRR-III	7.17148	5.11183	4.52996	3.51133
VIT_206s0009g01640	RLK-Pelle_LRR-III	2.63393	1.37229	1.6059	0.432798
VIT_216s0013g01940	RLK-Pelle_LRR-III	3.94729	2.42381	3.0059	2.3194
VIT_208s0058g00540	RLK-Pelle_LRR-III	1.26649	0.5934	0.619949	0.378821
VIT_213s0067g02030	RLK-Pelle_LRR-III	7.48932	6.20477	7.57267	5.38157
VIT_207s0005g05510	RLK-Pelle_LRR-III	2.11811	1.90547	1.95699	1.71163
VIT_215s0048g00680	RLK-Pelle_LRR-IV	9.67658	6.49483	9.41941	10.7599
VIT_202s0241g00120	RLK-Pelle_LRR-IV	10.7197	8.25569	10.1535	3.68996
VIT_201s0011g06150	RLK-Pelle_LRR-IX	27.1088	23.1339	35.1704	27.6697
VIT_204s0043g00160	RLK-Pelle_LRR-IX	21.3038	17.5172	19.0061	4.31845
VIT_205s0062g00760	RLK-Pelle_LRR-IX	11.1102	12.029	12.656	7.67578
VIT_208s0007g02290	RLK-Pelle_LRR-IX	34.1354	31.3581	26.4535	32.4999
VIT_206s0009g00580	RLK-Pelle_LRR-IX	6.99919	4.86084	5.02872	4.51087
VIT_209s0002g00150	RLK-Pelle_LRR-V	44.8014	37.6801	46.4435	33.8739
VIT_212s0059g01920	RLK-Pelle_LRR-V	14.9388	12.7756	12.3651	8.5971
VIT_209s0054g01570	RLK-Pelle_LRR-V	0.450141	0.406491	0.316149	0.394823
VIT_208s0007g06250	RLK-Pelle_LRR-V	1.09409	0.972449	1.03098	1.00909
VIT_208s0056g01290	RLK-Pelle_LRR-VI-1	12.1228	11.3861	10.6245	6.90664
VIT_217s0000g01700	RLK-Pelle_LRR-VI-1	28.4396	23.5447	23.7333	17.5985
VIT_214s0171g00180	RLK-Pelle_LRR-VI-1	32.3322	30.0227	24.5054	18.334
VIT_213s0073g00600	RLK-Pelle_LRR-VI-1	4.04318	3.37087	3.59243	3.71878
VIT_201s0026g01780	RLK-Pelle_LRR-VI-1	1.94363	2.28316	2.87364	2.8009
VIT_206s0004g07030	RLK-Pelle_LRR-VI-2	0.979632	0.928035	0.939847	0.973606
VIT_213s0067g01550	RLK-Pelle_LRR-VI-2	90.6268	93.9817	75.4346	114.134
VIT_210s0003g01400	RLK-Pelle_LRR-VI-2	1.57254	1.46153	1.70729	0.981119
VIT_202s0025g03700	RLK-Pelle_LRR-VI-2	30.8745	24.2842	23.1996	18.5877
VIT_208s0058g01340	RLK-Pelle_LRR-VII-1	5.66381	3.47678	3.49782	1.86864
VIT_213s0067g03050	RLK-Pelle_LRR-VII-1	8.04243	4.30969	6.09724	2.73453
VIT_205s0062g01070	RLK-Pelle_LRR-VII-1	71.3869	62.8628	55.4801	43.9453
VIT_200s1764g00020	RLK-Pelle_LRR-VII-1	3.81265	3.48781	4.58503	1.6391
VIT_210s0003g01430	RLK-Pelle_LRR-VII-2	16.6784	14.7858	18.9248	24.6435
VIT_211s0016g00040	RLK-Pelle_LRR-VII-2	5.75107	3.98585	4.1848	2.28067
VIT_204s0023g03070	RLK-Pelle_LRR-VII-3	0.462065	0.472	0.526158	0.198239
VIT_218s0001g13590	RLK-Pelle_LRR-VII-3	0.218684	0.0101075	0.0163057	0.00507787
VIT_208s0056g00100	RLK-Pelle_LRR-VIII-1	28.0636	23.5411	25.0032	25.6769
VIT_208s0056g00570	RLK-Pelle_LRR-VIII-1	26.3269	24.4635	22.6039	23.0749
VIT_212s0035g02090	RLK-Pelle_LRR-VIII-1	148.645	148.699	139.241	177.421
VIT_206s0004g08250	RLK-Pelle_LRR-VIII-1	10.7259	8.46347	9.64962	9.46909
VIT_200s0258g00010	RLK-Pelle_LRR-Xa	13.9967	12.713	14.4616	19.0336
VIT_200s2085g00010	RLK-Pelle_LRR-Xa	29.5638	27.9347	27.2023	29.0407
VIT_201s0026g01060	RLK-Pelle_LRR-Xa	12.7175	11.9287	14.7578	14.7733
VIT_214s0066g02250	RLK-Pelle_LRR-Xa	28.371	36.1499	32.5449	41.0633
VIT_205s0094g01270	RLK-Pelle_LRR-Xa	0.035232	0.0173428	0	0
VIT_209s0002g00080	RLK-Pelle_LRR-Xb-1	2.33413	2.60226	2.98218	3.40025
VIT_219s0014g02360	RLK-Pelle_LRR-Xb-1	9.33953e-05	0.0105293	0.208915	0.205611
VIT_201s0010g01710	RLK-Pelle_LRR-Xb-1	3.82754	3.62328	4.08975	4.10348
VIT_201s0011g06410	RLK-Pelle_LRR-Xb-1	2.82821	2.05767	2.09814	2.67658
VIT_207s0031g01850	RLK-Pelle_LRR-Xb-1	31.2714	32.4703	29.5765	37.9275
VIT_219s0015g01890	RLK-Pelle_LRR-Xb-1	2.53248	2.54954	3.07863	2.99542
VIT_205s0062g01100	RLK-Pelle_LRR-Xb-1	0.134779	0.043114	0.119905	0.0917759
VIT_216s0100g00710	RLK-Pelle_LRR-Xb-1	0.0043876	0	0	0.0164366
VIT_200s1353g00010	RLK-Pelle_LRR-XI-1	49.5538	44.0162	55.9276	40.9502
VIT_201s0010g00330	RLK-Pelle_LRR-XI-1	1.00688	0.820238	1.06501	1.12538
VIT_205s0051g00460	RLK-Pelle_LRR-XI-1	6.73238	7.53154	6.07625	6.37226
VIT_218s0001g14610	RLK-Pelle_LRR-XI-1	4.36061	4.61746	5.10529	3.81338
VIT_212s0035g00990	RLK-Pelle_LRR-XI-1	5.10431	4.01799	5.42864	5.17234
VIT_219s0027g00010	RLK-Pelle_LRR-XI-1	6.13554	5.828	8.54839	9.4529
VIT_210s0003g00330	RLK-Pelle_LRR-XI-1	3.30479	2.45231	2.52165	2.25499
VIT_212s0028g03060	RLK-Pelle_LRR-XI-1	56.6865	47.0088	45.2992	37.3166
VIT_216s0013g01990	RLK-Pelle_LRR-XI-1	6.76731	5.00042	6.21566	4.822
VIT_205s0051g00540	RLK-Pelle_LRR-XI-1	0.316111	0.204411	0.356998	0.252323
VIT_207s0005g04390	RLK-Pelle_LRR-XI-1	2.01525	1.59662	1.95314	1.7837
VIT_217s0000g08900	RLK-Pelle_LRR-XI-1	18.0227	15.0378	15.3212	8.6926
VIT_219s0015g01120	RLK-Pelle_LRR-XI-1	9.38075	8.29282	10.7038	6.53838
VIT_218s0001g02590	RLK-Pelle_LRR-XI-1	5.38139	3.02573	5.25498	10.6361
VIT_218s0001g15720	RLK-Pelle_LRR-XI-1	31.3771	22.7636	31.847	28.44
VIT_204s0008g00920	RLK-Pelle_LRR-XI-1	6.89128	7.29492	6.48657	3.0962
VIT_204s0008g00410	RLK-Pelle_LRR-XI-1	0.849325	0.737599	0.581388	1.6118
VIT_204s0008g00370	RLK-Pelle_LRR-XI-1	3.61705	2.28912	3.86043	5.98758
VIT_204s0008g00390	RLK-Pelle_LRR-XI-1	0.0373391	0.0406967	0.0354403	0.160229
VIT_204s0008g00300	RLK-Pelle_LRR-XI-1	9.49006	7.66272	7.8882	9.14847
VIT_204s0008g00330	RLK-Pelle_LRR-XI-1	53.3464	61.8735	66.9683	68.8208
VIT_204s0008g00420	RLK-Pelle_LRR-XI-1	17.4231	19.4572	19.8423	34.2499
VIT_204s0008g00290	RLK-Pelle_LRR-XI-1	0.335863	0.195145	0.368017	0.28715
VIT_215s0024g01270	RLK-Pelle_LRR-XI-1	4.06396	3.02516	7.32399	8.96043
VIT_211s0016g03080	RLK-Pelle_LRR-XI-1	3.27617	3.11208	3.34488	5.9602
VIT_208s0007g07930	RLK-Pelle_LRR-XI-1	1.78475	0.668755	1.17744	0.68004
VIT_218s0001g08240	RLK-Pelle_LRR-XI-1	4.11195	4.16939	3.40252	3.63658
VIT_200s0373g00020	RLK-Pelle_LRR-XI-1	0.851364	0.716308	0.84261	0.702049
VIT_200s0373g00030	RLK-Pelle_LRR-XI-1	2.68464	2.78571	3.7363	3.21833
VIT_203s0088g01180	RLK-Pelle_LRR-XI-1	2.12607	2.80017	3.17824	5.38492
VIT_218s0001g08230	RLK-Pelle_LRR-XI-1	1.19003	1.47717	2.59763	1.91095
VIT_218s0041g01350	RLK-Pelle_LRR-XI-1	88.9616	98.7341	87.3404	117.217
VIT_212s0035g00140	RLK-Pelle_LRR-XI-1	0.396972	0.107466	0.441112	0.791517
VIT_212s0035g00180	RLK-Pelle_LRR-XI-1	1.40069	0.568466	0.583321	1.33015
VIT_212s0142g00760	RLK-Pelle_LRR-XI-1	10.0411	12.5251	8.33789	19.834
VIT_212s0034g02570	RLK-Pelle_LRR-XI-1	33.212	30.0491	29.0123	25.8566
VIT_212s0142g00780	RLK-Pelle_LRR-XI-1	3.16828	3.49393	1.96228	7.78643
VIT_212s0035g00020	RLK-Pelle_LRR-XI-1	1.55128	0.550475	1.27191	1.14456
VIT_212s0035g00080	RLK-Pelle_LRR-XI-1	15.0053	12.9941	9.97142	9.73957
VIT_213s0084g00570	RLK-Pelle_LRR-XI-1	11.6456	6.57073	11.0147	9.60432
VIT_211s0037g00660	RLK-Pelle_LRR-XI-1	0.542812	0.521323	0.257776	0.226984
VIT_212s0035g00070	RLK-Pelle_LRR-XI-1	1.26182	0.857395	0.57243	1.00048
VIT_211s0037g00670	RLK-Pelle_LRR-XI-1	1.80755	1.64612	1.28434	1.69578
VIT_211s0037g00690	RLK-Pelle_LRR-XI-1	0.0052787	0	0	0.00481647
VIT_217s0000g02390	RLK-Pelle_LRR-XI-1	0.0056173	0.0344677	0.0859349	0.0721257
VIT_217s0000g02360	RLK-Pelle_LRR-XI-1	4.04613	6.5425	4.38131	6.15024
VIT_217s0000g02370	RLK-Pelle_LRR-XI-1	6.05788	9.30559	5.5949	6.73797
VIT_204s0079g00240	RLK-Pelle_LRR-XI-1	0.0481106	0.0599771	0.0425997	0.0388944
VIT_214s0066g02660	RLK-Pelle_LRR-XI-1	0.667905	0.678438	0.340709	0.219969
VIT_214s0066g02670	RLK-Pelle_LRR-XI-1	1.03477	0.90824	0.555983	1.37676
VIT_214s0108g00370	RLK-Pelle_LRR-XI-1	7.82456	6.04834	4.94211	4.8172
VIT_210s0042g00700	RLK-Pelle_LRR-XI-1	1.81344	1.45919	1.42429	1.69216
VIT_210s0042g00770	RLK-Pelle_LRR-XI-1	5.69062	7.02893	4.50574	6.43401
VIT_214s0066g02680	RLK-Pelle_LRR-XI-1	3.10731	3.35103	2.04389	3.56434
VIT_214s0108g00310	RLK-Pelle_LRR-XI-1	0.0158463	0.0663743	0.0791562	0.129617
VIT_214s0108g00300	RLK-Pelle_LRR-XI-1	0.467461	0.502221	0.663325	0.934353
VIT_214s0108g00340	RLK-Pelle_LRR-XI-1	11.4955	17.5793	10.39	22.5006
VIT_207s0005g04100	RLK-Pelle_LRR-XI-1	0.68867	0.502131	0.416395	0.578959
VIT_207s0005g04040	RLK-Pelle_LRR-XI-1	0.923261	0.864508	0.747142	0.915457
VIT_207s0005g04050	RLK-Pelle_LRR-XI-1	0.533764	0.637634	0.502737	0.91347
VIT_217s0000g06710	RLK-Pelle_LRR-Xb-2	2.27423	2.89772	3.09229	3.89233
VIT_217s0000g09710	RLK-Pelle_LRR-XI-2	68.8412	94.6621	89.6295	100.798
VIT_208s0007g00850	RLK-Pelle_LRR-XII-1	0.0428262	0	0.0136026	0.0115901
VIT_208s0007g02110	RLK-Pelle_LRR-XII-1	1.89668	2.75811	1.75723	0.656585
VIT_209s0018g01080	RLK-Pelle_LRR-XII-1	20.5677	27.0334	14.0926	11.6481
VIT_218s0166g00050	RLK-Pelle_LRR-XII-1	0.319323	0.176254	0.898853	1.48743
VIT_216s0098g00430	RLK-Pelle_LRR-XII-1	1.80898	1.14533	1.30323	1.33201
VIT_218s0001g09550	RLK-Pelle_LRR-XII-1	2.05323	2.2218	2.19387	2.75035
VIT_214s0128g00550	RLK-Pelle_LRR-XII-1	0.0874648	0.0945855	0.196918	0.132756
VIT_214s0128g00510	RLK-Pelle_LRR-XII-1	3.0752	2.07393	2.77198	1.98211
VIT_211s0037g00620	RLK-Pelle_LRR-XII-1	0.017698	0	0.0436836	0.0692337
VIT_209s0018g01210	RLK-Pelle_LRR-XII-1	2.29355	2.05735	2.19522	2.31724
VIT_211s0052g01460	RLK-Pelle_LRR-XII-1	2.14012	2.3085	2.12107	2.52992
VIT_211s0052g01430	RLK-Pelle_LRR-XII-1	1.2382	1.34733	0.888848	0.830998
VIT_211s0052g01420	RLK-Pelle_LRR-XII-1	1.16256	1.17984	0.719698	0.768977
VIT_211s0052g01470	RLK-Pelle_LRR-XII-1	0.0179077	0.0322266	0	0
VIT_211s0052g00340	RLK-Pelle_LRR-XII-1	0	0	0.0106518	0
VIT_211s0052g00350	RLK-Pelle_LRR-XII-1	1.54486	1.63863	1.31981	2.24455
VIT_209s0002g08640	RLK-Pelle_LRR-XII-1	11.785	11.3102	13.2741	9.38739
VIT_218s0001g15620	RLK-Pelle_LRR-XII-1	0.134861	0.0700922	0.0303344	0.0538423
VIT_212s0028g01870	RLK-Pelle_LRR-XII-1	0.068332	0.0358813	0.0411123	0.0146732
VIT_212s0028g01860	RLK-Pelle_LRR-XII-1	3.53996	3.61214	3.79258	1.94774
VIT_212s0028g01850	RLK-Pelle_LRR-XII-1	4.03622	3.15252	2.47763	2.08378
VIT_212s0142g00640	RLK-Pelle_LRR-XII-1	2.2103	1.91017	1.51009	1.55881
VIT_212s0028g01960	RLK-Pelle_LRR-XII-1	0	0.00513123	0.0303898	0.00536703
VIT_212s0028g01950	RLK-Pelle_LRR-XII-1	0.244495	0.158337	0.222846	0.168168
VIT_210s0003g04830	RLK-Pelle_LRR-XII-1	0.0466787	0.0093535	0.0528289	0.0545064
VIT_210s0003g04860	RLK-Pelle_LRR-XII-1	0.0257989	0	0	0
VIT_210s0003g04840	RLK-Pelle_LRR-XII-1	0	0	0.0124864	0.0058537
VIT_210s0003g04770	RLK-Pelle_LRR-XII-1	0	0	0	0.0081986
VIT_210s0003g04870	RLK-Pelle_LRR-XII-1	0.0108324	0.0281354	0.0401779	0.0134282
VIT_210s0003g02910	RLK-Pelle_LRR-XII-1	10.1048	5.68225	11.037	0.707853
VIT_202s0087g00170	RLK-Pelle_LRR-XIIIa	62.0104	50.1181	56.3559	40.2595
VIT_217s0000g05570	RLK-Pelle_LRR-XIIIa	0.504102	0.235868	0.35765	0.250477
VIT_212s0028g00340	RLK-Pelle_LRR-XIIIa	1.59876	2.14835	1.94388	2.68154
VIT_219s0014g00110	RLK-Pelle_LRR-XIIIa	0.975151	1.11017	1.18024	1.0692
VIT_216s0022g02030	RLK-Pelle_LRR-XIIIb	0.671266	0.433276	0.268457	0.342552
VIT_204s0008g01970	RLK-Pelle_LRR-XIIIb	0.983688	0.782262	0.818416	0.600841
VIT_218s0001g12520	RLK-Pelle_LRR-XIV	29.5392	32.988	41.8802	38.0923
VIT_203s0063g02600	RLK-Pelle_LRR-XIV	4.07485	3.6662	4.1175	3.04011
VIT_214s0068g00290	RLK-Pelle_LRR-XV	4.5605	6.50218	6.28431	6.04678
VIT_207s0005g02790	RLK-Pelle_LRR-XV	2.8119	2.68778	2.56791	2.45286
VIT_201s0011g00420	RLK-Pelle_LRR-XV	7.15292	8.76161	8.56314	8.50608
VIT_214s0068g00970	RLK-Pelle_LRR-XV	6.07726	4.29039	5.61433	4.30253
VIT_209s0002g03440	RLK-Pelle_LysM	50.5965	39.1267	49.6759	39.3774
VIT_212s0059g01130	RLK-Pelle_LysM	14.1485	13.6864	14.9467	20.8556
VIT_210s0116g00920	RLK-Pelle_LysM	41.8214	40.3583	40.1497	35.3518
VIT_200s0258g00020	RLK-Pelle_LysM	0.703091	0.306183	1.25755	1.00689
VIT_218s0122g00230	RLK-Pelle_LysM	11.1792	12.1962	16.9997	17.1458
VIT_218s0122g00240	RLK-Pelle_LysM	9.67038	7.40781	9.41745	6.62701
VIT_204s0023g01080	RLK-Pelle_LysM	1.84819	1.9095	2.2072	2.09697
VIT_214s0171g00140	RLK-Pelle_LysM	30.06	29.1769	36.1913	33.6385
VIT_205s0020g04610	RLK-Pelle_LysM	3.56414	2.8911	3.16883	3.58943
VIT_206s0004g02530	RLK-Pelle_LysM	6.33076	4.70177	6.94643	4.78173
VIT_213s0019g04550	RLK-Pelle_LysM	1.69604	1.42739	2.04755	2.44758
VIT_204s0008g03240	RLK-Pelle_Singleton	7.92652	7.52372	8.41274	6.02238
VIT_211s0016g03880	RLK-Pelle_PERK-1	28.392	27.2561	33.4843	28.7079
VIT_214s0083g00330	RLK-Pelle_PERK-1	20.1975	16.5219	17.4615	15.0595
VIT_203s0063g02440	RLK-Pelle_PERK-1	0.0589221	0.181386	0.0734399	0.0228181
VIT_201s0127g00670	RLK-Pelle_PERK-1	0.0092959	0.0534742	0.00937207	0.0088569
VIT_209s0002g04210	RLK-Pelle_PERK-1	7.57082	8.32432	7.75138	8.97136
VIT_201s0011g02460	RLK-Pelle_PERK-1	15.4956	14.9299	17.784	16.502
VIT_206s0009g02420	RLK-Pelle_PERK-2	0.4134	0.278574	0.252978	0.15785
VIT_213s0067g01620	RLK-Pelle_PERK-2	0.0166741	0	0	0
VIT_218s0001g14990	RLK-Pelle_PERK-2	0.0126126	0.0767398	0.0064564	0.0568568
VIT_211s0016g02430	RLK-Pelle_PERK-2	6.35187	6.11137	7.16167	4.32383
VIT_218s0001g11590	RLK-Pelle_PERK-2	8.21587	5.93682	6.63388	3.5976
VIT_201s0127g00890	RLK-Pelle_PERK-2	1.02582	0.753183	1.37822	2.19539
VIT_209s0002g02420	RLK-Pelle_PERK-2	55.6024	50.5873	42.9763	65.0634
VIT_207s0104g00840	RLK-Pelle_RKF3	8.54364	7.60293	8.95957	8.58723
VIT_214s0030g00350	RLK-Pelle_RKF3	0.253661	0.216358	0.198254	0.147666
VIT_218s0001g01960	RLK-Pelle_RKF3	1.14987	1.18063	1.39772	2.37391
VIT_212s0034g02220	RLK-Pelle_RKF3	6.56854	8.25773	8.17679	9.00504
VIT_208s0058g01290	RLK-Pelle_RLCK-II	16.3795	18.4871	18.2029	21.1359
VIT_215s0046g01830	RLK-Pelle_RLCK-IV	18.2762	18.2025	16.9463	15.0201
VIT_211s0118g00210	RLK-Pelle_RLCK-IV	16.5252	17.4144	19.9996	22.9032
VIT_205s0020g01690	RLK-Pelle_RLCK-IXa	0.380009	0.194815	0.112417	0.02288
VIT_214s0068g00940	RLK-Pelle_RLCK-IXa	12.6829	12.1955	14.4813	9.44961
VIT_206s0004g02880	RLK-Pelle_RLCK-IXa	4.97181	3.51585	3.13774	0.957661
VIT_204s0008g02910	RLK-Pelle_RLCK-IXb	0.806931	0.624139	0.609816	0.531065
VIT_204s0008g01360	RLK-Pelle_RLCK-IXb	1.65024	1.75305	1.5225	1.37241
VIT_211s0065g00390	RLK-Pelle_RLCK-IXb	1.05715	0.970157	0.4768	0.502771
VIT_209s0054g01060	RLK-Pelle_RLCK-IXb	1.27404	1.27182	1.29463	1.08688
VIT_215s0046g02480	RLK-Pelle_RLCK-IXb	33.5646	34.0262	41.7038	40.1059
VIT_211s0016g01830	RLK-Pelle_RLCK-IXb	12	13.0975	11.5283	15.1913
VIT_216s0013g01920	RLK-Pelle_RLCK-IXb	9.87903	11.914	15.1442	12.7398
VIT_206s0004g04580	RLK-Pelle_RLCK-IXb	27.1114	32.2353	32.5512	60.1788
VIT_216s0050g00690	RLK-Pelle_RLCK-IXb	23.444	26.0533	24.9263	25.3265
VIT_200s0772g00010	RLK-Pelle_RLCK-IXb	15.4875	15.2581	14.6836	17.0555
VIT_204s0008g02510	RLK-Pelle_RLCK-Os	32.0054	32.9531	30.7172	35.7379
VIT_204s0008g02520	RLK-Pelle_RLCK-Os	6.70355	3.89196	3.77308	2.72889
VIT_216s0039g01870	RLK-Pelle_RLCK-Os	0.104111	0.0139152	0.0782546	0.0556274
VIT_205s0049g01200	RLK-Pelle_RLCK-Os	1.98131	3.42526	3.33202	1.96697
VIT_205s0049g01190	RLK-Pelle_RLCK-Os	0.0162602	0	0	0
VIT_212s0028g00310	RLK-Pelle_RLCK-V	6.15413	4.44877	4.90051	3.64258
VIT_214s0060g00460	RLK-Pelle_RLCK-V	20.062	18.4269	17.2287	16.2313
VIT_218s0001g10310	RLK-Pelle_RLCK-V	74.5205	82.3293	84.0641	34.6526
VIT_205s0020g00730	RLK-Pelle_RLCK-V	6.4553	5.26403	5.52097	3.9111
VIT_207s0031g00480	RLK-Pelle_RLCK-V	19.9069	21.2555	30.7595	16.4914
VIT_215s0046g02030	RLK-Pelle_RLCK-V	21.5972	25.9566	36.0147	24.0359
VIT_203s0063g02510	RLK-Pelle_RLCK-V	1.27403	0.802704	1.88915	1.17168
VIT_205s0020g02230	RLK-Pelle_RLCK-VI	4.15071	3.98025	3.44079	3.88911
VIT_207s0104g00850	RLK-Pelle_RLCK-VI	0.107324	0.0464761	0.227775	0.424381
VIT_214s0030g00390	RLK-Pelle_RLCK-VI	0	0.0345883	0.0929619	0.0285586
VIT_200s0929g00020	RLK-Pelle_RLCK-VI	1.56168	1.34834	1.44515	2.37196
VIT_200s1291g00030	RLK-Pelle_RLCK-VI	0.95163	0.592789	0.552502	1.14355
VIT_211s0052g00800	RLK-Pelle_RLCK-VI	3.83515	4.42824	4.63217	3.27055
VIT_211s0052g01810	RLK-Pelle_RLCK-VI	0.34069	0.528708	0.555209	0.400175
VIT_203s0038g03600	RLK-Pelle_RLCK-VI	2.84239	2.85021	1.90962	0.583918
VIT_214s0006g01420	RLK-Pelle_RLCK-VI	8.02076	4.97066	4.84281	2.45781
VIT_203s0038g02400	RLK-Pelle_RLCK-VI	7.16534	5.76605	4.37114	4.51679
VIT_218s0001g14690	RLK-Pelle_RLCK-VI	14.5933	10.6116	15.8367	29.8686
VIT_204s0044g01560	RLK-Pelle_RLCK-VI	10.7859	13.2599	8.36482	10.1699
VIT_218s0001g01680	RLK-Pelle_RLCK-VI	6.38119	5.79191	4.76142	5.92048
VIT_213s0067g03410	RLK-Pelle_RLCK-VIIa-1	14.117	14.0804	16.8133	13.4361
VIT_206s0004g03670	RLK-Pelle_RLCK-VIIa-1	19.5098	20.5988	23.4382	31.4454
VIT_210s0116g00850	RLK-Pelle_RLCK-VIIa-1	0.058428	0.0890874	0.0616063	0.0432055
VIT_214s0068g01540	RLK-Pelle_RLCK-VIIa-1	0.875815	1.09585	1.27322	1.18821
VIT_205s0020g01770	RLK-Pelle_RLCK-VIIa-1	13.2548	15.394	15.6293	17.7225
VIT_208s0040g03060	RLK-Pelle_RLCK-VIIa-1	17.0725	15.6709	16.2197	20.6954
VIT_219s0014g00940	RLK-Pelle_RLCK-VIIa-1	1.11313	0.628352	1.07403	0.735773
VIT_219s0090g00030	RLK-Pelle_RLCK-VIIa-1	0.097012	0	0.152237	0.171349
VIT_203s0038g03810	RLK-Pelle_RLCK-VIIa-1	30.4107	43.5939	42.2925	56.7768
VIT_201s0146g00250	RLK-Pelle_RLCK-VIIa-1	17.8263	19.1481	24.8548	23.0693
VIT_201s0026g01870	RLK-Pelle_RLCK-VIIa-2	0.264779	0.667825	0.610932	0.712271
VIT_208s0056g00150	RLK-Pelle_RLCK-VIIa-2	30.3932	28.6839	26.9158	27.8513
VIT_201s0026g01620	RLK-Pelle_RLCK-VIIa-2	22.3553	20.7387	22.1588	29.346
VIT_214s0108g00380	RLK-Pelle_RLCK-VIIa-2	5.06504	4.62759	4.15834	3.10131
VIT_211s0016g05720	RLK-Pelle_RLCK-VIIa-2	11.8802	11.0072	13.3209	9.71095
VIT_211s0016g01060	RLK-Pelle_RLCK-VIIa-2	0.541772	0.316073	1.08774	0.640246
VIT_211s0065g00470	RLK-Pelle_RLCK-VIIa-2	16.3745	17.2096	17.4723	15.544
VIT_206s0004g04810	RLK-Pelle_RLCK-VIIa-2	43.7003	49.0799	42.962	51.2022
VIT_201s0026g01880	RLK-Pelle_RLCK-VIIa-2	27.239	31.6697	37.468	40.9155
VIT_213s0019g01080	RLK-Pelle_RLCK-VIIa-2	28.7709	32.8786	32.9572	41.8027
VIT_204s0008g02070	RLK-Pelle_RLCK-VIIa-2	0.240556	0.0964939	0.167024	0.49424
VIT_218s0122g01260	RLK-Pelle_RLCK-VIIa-2	2.91188	3.17108	3.38487	3.33028
VIT_209s0002g01110	RLK-Pelle_RLCK-VIIa-2	0.472144	0.411659	0.462222	0.504971
VIT_206s0009g01810	RLK-Pelle_RLCK-VIIa-2	7.66706	7.85321	8.80194	10.0368
VIT_206s0004g00220	RLK-Pelle_RLCK-VIIa-2	8.38965	7.02465	7.8715	9.15838
VIT_206s0004g04820	RLK-Pelle_RLCK-VIIa-2	2.75789	1.83515	2.23791	1.98747
VIT_202s0012g00150	RLK-Pelle_RLCK-VIIa-2	13.9999	20.4118	25.4003	22.3354
VIT_215s0021g00970	RLK-Pelle_RLCK-VIIa-2	6.00765	6.68766	7.09734	4.90655
VIT_213s0019g04610	RLK-Pelle_RLCK-VIIa-2	13.9976	13.4435	16.3789	14.8167
VIT_217s0000g05890	RLK-Pelle_RLCK-VIIa-2	5.51907	5.72968	4.54025	5.09772
VIT_208s0007g00420	RLK-Pelle_RLCK-VIIa-2	31.0775	30.5814	30.6301	39.6847
VIT_204s0044g00050	RLK-Pelle_RLCK-VIIa-2	5.62472	6.95198	6.3929	6.02957
VIT_201s0026g00580	RLK-Pelle_RLCK-VIIb	0.395554	0.475607	0.361698	0.40618
VIT_205s0124g00360	RLK-Pelle_RLCK-VIII	57.2259	58.841	64.7595	65.2154
VIT_207s0005g02270	RLK-Pelle_RLCK-VIII	22.3881	26.1152	26.458	29.1018
VIT_205s0020g00720	RLK-Pelle_RLCK-VIII	29.4678	29.0082	33.7016	37.1035
VIT_204s0008g06050	RLK-Pelle_RLCK-X	1.76098	1.2261	1.87362	1.13952
VIT_209s0002g09090	RLK-Pelle_RLCK-X	4.04665	2.67156	3.09637	1.60673
VIT_209s0002g06160	RLK-Pelle_RLCK-X	0	0.0302281	0.0482793	0
VIT_208s0007g01520	RLK-Pelle_RLCK-XII-1	20.8309	16.8032	18.1978	16.4571
VIT_206s0004g05810	RLK-Pelle_RLCK-XII-1	6.80068	5.74617	5.12055	4.87927
VIT_202s0025g03550	RLK-Pelle_RLCK-XII-1	11.5862	11.1085	11.633	12.2395
VIT_203s0038g03270	RLK-Pelle_RLCK-XII-1	20.5422	20.8126	23.5779	26.0331
VIT_215s0046g02900	RLK-Pelle_RLCK-XII-1	18.2316	16.1901	16.2541	18.3336
VIT_218s0001g00180	RLK-Pelle_RLCK-XII-1	20.1916	21.559	22.137	28.9435
VIT_202s0012g01140	RLK-Pelle_RLCK-XII-1	15.1755	11.1079	9.56188	10.2347
VIT_218s0001g03780	RLK-Pelle_RLCK-XII-2	0	0	0.0482714	0
VIT_218s0075g00520	RLK-Pelle_RLCK-XII-2	3.52917	3.8141	4.21698	3.81807
VIT_218s0001g03810	RLK-Pelle_RLCK-XII-2	1.28642	2.13809	1.59535	2.18737
VIT_202s0025g03240	RLK-Pelle_RLCK-XIII	11.8841	11.868	12.5776	20.5514
VIT_209s0002g07060	RLK-Pelle_RLCK-XV	17.0397	19.1386	19.4525	21.1642
VIT_211s0052g01820	RLK-Pelle_RLCK-XV	0	0	0.0154003	0
VIT_206s0004g02640	RLK-Pelle_RLCK-XVI	94.0443	91.8966	92.7287	96.5653
VIT_212s0134g00450	RLK-Pelle_SD-2b	14.8287	15.1074	19.9465	11.689
VIT_219s0014g02620	RLK-Pelle_SD-2b	0.861772	0.855779	1.00851	0.964015
VIT_212s0028g03510	RLK-Pelle_SD-2b	2.48256	2.17579	1.00675	1.09699
VIT_204s0008g05500	RLK-Pelle_SD-2b	4.1365	3.75689	3.30773	2.59313
VIT_212s0028g03520	RLK-Pelle_SD-2b	0.237346	0.176451	0.182256	0.220149
VIT_218s0086g00210	RLK-Pelle_SD-2b	11.0501	11.4165	13.8196	15.4022
VIT_211s0016g05440	RLK-Pelle_SD-2b	0.051666	0.112397	0.118256	7.05333e-06
VIT_209s0002g06830	RLK-Pelle_SD-2b	2.30542	2.12833	2.49229	2.36201
VIT_212s0028g01630	RLK-Pelle_SD-2b	0.68449	0.950855	0.630461	0.921812
VIT_212s0028g01520	RLK-Pelle_SD-2b	0.869379	0.524484	0.567193	0.828136
VIT_212s0028g01430	RLK-Pelle_SD-2b	6.84797	6.65687	6.35091	7.83861
VIT_212s0028g01530	RLK-Pelle_SD-2b	0.185444	0.303392	0.203951	0.490661
VIT_212s0028g01640	RLK-Pelle_SD-2b	4.8837	6.08226	7.74748	6.96475
VIT_208s0007g01200	RLK-Pelle_SD-2b	17.7433	17.9881	15.5251	13.097
VIT_212s0028g01650	RLK-Pelle_SD-2b	2.01711	3.4887	2.29518	5.55693
VIT_218s0001g03390	RLK-Pelle_SD-2b	2.81652	1.98565	2.32488	1.47398
VIT_201s0011g06080	RLK-Pelle_SD-2b	18.1599	19.5717	18.3163	23.3294
VIT_218s0001g09730	RLK-Pelle_SD-2b	0.159036	0.167144	0.166146	0.207989
VIT_218s0001g09720	RLK-Pelle_SD-2b	0.256635	0.217812	0.360331	0.410101
VIT_218s0001g09790	RLK-Pelle_SD-2b	0.295326	0.233822	0.200299	0.580953
VIT_218s0001g09840	RLK-Pelle_SD-2b	2.46722	2.33636	3.30464	4.56884
VIT_218s0001g09800	RLK-Pelle_SD-2b	0.744805	0.531048	0.639939	1.151
VIT_218s0001g09770	RLK-Pelle_SD-2b	0	0	0	0.016183
VIT_218s0001g09740	RLK-Pelle_SD-2b	1.56533	1.20731	1.75255	3.56838
VIT_216s0050g01930	RLK-Pelle_SD-2b	4.86281	3.98868	3.97494	6.01282
VIT_216s0050g01920	RLK-Pelle_SD-2b	0.0865642	0.0671407	0.12778	0.224137
VIT_216s0050g01880	RLK-Pelle_SD-2b	0.113312	0.0521866	0.125858	0.199963
VIT_208s0007g01230	RLK-Pelle_SD-2b	3.63437	6.08687	5.51589	1.57345
VIT_208s0007g01190	RLK-Pelle_SD-2b	0.140245	0.116719	0.0356053	0
VIT_208s0007g01170	RLK-Pelle_SD-2b	1.6826	1.81662	1.60956	1.61153
VIT_205s0020g03240	RLK-Pelle_SD-2b	7.12095	6.43969	9.45429	9.03465
VIT_205s0020g03270	RLK-Pelle_SD-2b	2.21427	2.65832	2.37833	3.67336
VIT_205s0020g03300	RLK-Pelle_SD-2b	1.31831	0.561687	1.27987	1.61917
VIT_205s0020g03290	RLK-Pelle_SD-2b	0.160915	0.267437	0.339886	0.35362
VIT_204s0044g00660	RLK-Pelle_SD-2b	0.401238	0.330858	0.337007	0.406757
VIT_204s0044g00640	RLK-Pelle_SD-2b	2.54957	2.54094	2.34952	2.85749
VIT_204s0044g00730	RLK-Pelle_SD-2b	9.41715	8.54894	9.83774	10.809
VIT_204s0044g00650	RLK-Pelle_SD-2b	0.512178	0.518386	0.100816	0.336112
VIT_204s0044g00840	RLK-Pelle_SD-2b	0.306748	0.490592	0.392595	0.208195
VIT_204s0044g00820	RLK-Pelle_SD-2b	0	0	0.00795627	0.0207978
VIT_204s0044g00750	RLK-Pelle_SD-2b	2.04242	2.42459	2.95492	3.08456
VIT_206s0004g01390	RLK-Pelle_SD-2b	11.1652	13.5674	13.3131	32.1892
VIT_206s0004g01380	RLK-Pelle_SD-2b	85.6112	103.609	88.5713	132.42
VIT_206s0004g01400	RLK-Pelle_SD-2b	3.83281	3.57712	4.61137	5.62138
VIT_206s0004g01410	RLK-Pelle_SD-2b	0.0182161	0.00338983	0.00399313	0.0174859
VIT_213s0156g00590	RLK-Pelle_SD-2b	0.0208304	0.0080508	0.045213	0.0193799
VIT_213s0156g00620	RLK-Pelle_SD-2b	0	0	0	0.0752845
VIT_213s0156g00610	RLK-Pelle_SD-2b	0.658237	0.487572	0.575992	0.547259
VIT_206s0080g00070	RLK-Pelle_SD-2b	5.88456	4.73033	4.99637	4.16213
VIT_213s0156g00580	RLK-Pelle_SD-2b	1.58008	1.02096	1.35448	1.80794
VIT_218s0001g09820	RLK-Pelle_SD-2b	0.379133	0.6081	0.689057	1.26206
VIT_211s0016g04840	RLK-Pelle_SD-2b	0.572209	0.245138	0.505159	0.253399
VIT_208s0007g08230	RLK-Pelle_SD-2b	6.45007	7.45481	7.79002	5.03095
VIT_215s0046g01810	RLK-Pelle_SD-2b	6.67208	4.5391	4.11125	2.96342
VIT_203s0063g00210	RLK-Pelle_URK-1	0.523626	0.380667	0.202785	0.221883
VIT_201s0026g00180	RLK-Pelle_URK-2	0.248713	0.115691	0.30482	0.244414
VIT_214s0066g01540	RLK-Pelle_URK-2	0.0276982	0.0194936	0.0296966	0.0177152
VIT_217s0000g02100	RLK-Pelle_WAK	7.55643	6.85944	6.84172	6.5469
VIT_218s0001g01320	RLK-Pelle_WAK	3.83011	2.93453	4.14852	3.52078
VIT_218s0001g01370	RLK-Pelle_WAK	0.116309	0.0911874	0.0954581	0.144858
VIT_218s0041g00010	RLK-Pelle_WAK	4.3808	5.61851	5.2998	4.65785
VIT_203s0132g00450	RLK-Pelle_WAK	0	0	0.034656	0
VIT_217s0000g04360	RLK-Pelle_WAK	0.126884	0.134112	0.0879812	0.282262
VIT_217s0000g02410	RLK-Pelle_WAK	1.14512	0.819032	1.24364	1.40608
VIT_217s0000g04370	RLK-Pelle_WAK	6.50414	7.99884	7.03869	5.5532
VIT_217s0000g04380	RLK-Pelle_WAK	0.625286	1.19133	0.854706	1.16858
VIT_210s0003g05160	RLK-Pelle_WAK	20.1882	22.3229	26.7055	38.0311
VIT_218s0089g01140	RLK-Pelle_WAK	10.7421	14.0477	12.9177	18.1068
VIT_218s0041g00020	RLK-Pelle_WAK	0.0198233	0	0.0134212	0
VIT_210s0003g05130	RLK-Pelle_WAK	1.57993	1.90752	1.96792	2.45383
VIT_210s0003g05080	RLK-Pelle_WAK	0.0212606	0.0261795	0.0519171	0.0381451
VIT_218s0089g01150	RLK-Pelle_WAK	0.0077281	0.00677947	0.0162704	0.0215197
VIT_203s0132g00380	RLK-Pelle_WAK	0	0	0.048432	0
VIT_210s0003g05210	RLK-Pelle_WAK	2.78225	2.52145	2.75117	3.77399
VIT_217s0000g04420	RLK-Pelle_WAK	0.350651	0.204127	0.000643583	0.208856
VIT_210s0003g05090	RLK-Pelle_WAK	0.154193	0.0903975	0.172502	0.0971824
VIT_218s0001g01310	RLK-Pelle_WAK	0.0570357	0	0.0215169	0
VIT_214s0006g02600	RLK-Pelle_WAK_LRK10L-1	11.3937	8.94307	9.6851	10.0717
VIT_201s0011g03960	RLK-Pelle_WAK_LRK10L-1	1.76895	1.44489	1.49302	1.6591
VIT_201s0011g03980	RLK-Pelle_WAK_LRK10L-1	40.2171	41.0562	32.2565	27.7428
VIT_200s0220g00120	RLK-Pelle_WAK_LRK10L-1	63.6693	72.011	65.1525	77.6878
VIT_218s0001g11620	RLK-Pelle_WAK_LRK10L-1	0.541793	0.724992	0.840479	1.11127
VIT_213s0019g02300	RLK-Pelle_WAK_LRK10L-1	3.64137	4.48693	4.47798	7.604
VIT_201s0026g01420	RLK-Pelle_WAK_LRK10L-1	3.89829	3.33107	3.49812	3.28258
VIT_208s0007g04350	RLK-Pelle_WAK_LRK10L-1	1.47569	1.75175	1.84812	1.34015
VIT_215s0048g02390	RLK-Pelle_WAK_LRK10L-1	12.9959	9.95754	11.4986	11.2158
VIT_213s0067g03110	SCY1_SCYL1	18.1797	18.2635	17.1345	20.9952
VIT_218s0089g00030	SCY1_SCYL2	10.6525	11.4626	11.3917	12.7793
VIT_205s0020g02910	STE_STE11	0.462781	0.230844	0.314825	0.31927
VIT_202s0025g03370	STE_STE11	28.2599	28.4596	25.188	29.4933
VIT_214s0128g00430	STE_STE11	0.471354	0.378385	0.259224	0.256522
VIT_204s0044g01290	STE_STE11	71.1068	68.0322	96.2088	113.708
VIT_216s0050g00770	STE_STE11	14.757	13.7921	12.6491	14.918
VIT_200s0567g00010	STE_STE11	17.1742	14.0062	17.3041	16.2844
VIT_200s1194g00010	STE_STE11	7.43354	5.26428	7.83529	7.4942
VIT_218s0001g11240	STE_STE11	10.191	9.78139	9.48028	8.35509
VIT_207s0031g00530	STE_STE11	5.41681	3.41741	6.47666	16.2435
VIT_212s0035g01230	STE_STE11	0.117174	0.0968053	0.193408	0.233516
VIT_206s0004g06850	STE_STE11	1.63873	2.18791	1.25914	0.96836
VIT_212s0059g00870	STE_STE11	0.137207	0.286664	0.289651	0.242797
VIT_219s0090g00820	STE_STE11	6.51267	4.72867	4.3744	3.86778
VIT_210s0116g01230	STE_STE11	0.0642599	0.170298	0.196701	0.0316235
VIT_210s0116g01240	STE_STE11	0.232911	0.139207	0.19143	0.184887
VIT_212s0034g00240	STE_STE11	18.4772	18.7732	16.3639	20.6432
VIT_212s0142g00700	STE_STE11	10.5398	11.3113	8.05952	7.10013
VIT_218s0001g03960	STE_STE11	28.0377	27.0452	33.7413	32.4615
VIT_214s0066g01170	STE_STE20-Fray	33.7059	35.9348	33.3202	34.864
VIT_202s0025g02480	STE_STE20-Fray	39.9397	42.8008	40.3637	48.4022
VIT_201s0127g00690	STE_STE20-Fray	0	0	0.0169386	0
VIT_205s0049g00060	STE_STE20-Fray	0.734469	0.720985	0.857276	0.615566
VIT_201s0011g00300	STE_STE20-Pl	14.4031	15.0059	14.1057	17.822
VIT_219s0014g02310	STE_STE20-YSK	10.7577	10.9597	10.0253	12.0043
VIT_217s0000g01970	STE_STE7	137.733	139.633	174.464	275.682
VIT_209s0018g01820	STE_STE7	35.1965	40.8526	48.5349	49.6554
VIT_214s0066g00670	STE_STE7	11.2835	11.4743	10.6792	14.4485
VIT_211s0016g01770	STE_STE7	41.7512	46.0879	45.1811	52.0922
VIT_211s0016g02970	STE_STE7	0.420164	0.706135	0.419002	0.535758
VIT_201s0011g02270	STE_STE-Pl	13.9019	13.9268	12.3214	12.2569
VIT_205s0077g00920	TKL_CTR1-DRK-2	28.9856	32.6953	30.3241	23.9773
VIT_217s0000g02540	TKL_CTR1-DRK-2	21.8469	21.8968	18.9733	18.5274
VIT_214s0030g01440	TKL_CTR1-DRK-2	16.5566	16.6146	16.9344	21.6942
VIT_204s0008g01310	TKL_CTR1-DRK-2	15.2264	16.896	15.4065	16.9118
VIT_208s0007g03910	TKL_CTR1-DRK-2	14.1553	15.9001	15.5786	15.2068
VIT_218s0001g07700	TKL_CTR1-DRK-2	8.17892	8.24491	7.66787	6.25679
VIT_213s0074g00430	TKL_CTR1-DRK-2	10.6002	10.622	10.6361	11.2036
VIT_202s0025g04110	TKL_CTR1-DRK-2	0.294835	0.325942	0.488097	0.943666
VIT_215s0046g01320	TKL_Gdt	1.14713	1.602	1.1336	1.01125
VIT_202s0025g01100	TKL_Gdt	1.39631	1.42941	1.25981	1.70822
VIT_209s0002g07110	TKL-Pl-1	10.1269	12.6996	11.3913	17.3261
VIT_204s0008g05600	TKL-Pl-1	23.411	24.8947	27.7971	53.8181
VIT_213s0084g00680	TKL-Pl-1	15.1375	16.1758	14.5169	15.943
VIT_205s0020g04180	TKL-Pl-2	24.0114	23.4636	21.0735	22.9889
VIT_208s0040g00760	TKL-Pl-3	16.0666	15.5458	14.6666	14.1521
VIT_203s0038g03040	TKL-Pl-4	32.0676	33.3114	30.3056	31.8088
VIT_204s0008g03020	TKL-Pl-4	40.8086	48.0749	47.6482	53.2605
VIT_211s0065g00140	TKL-Pl-4	28.6377	31.901	29.6412	39.5
VIT_218s0001g00720	TKL-Pl-4	2.81457	2.18084	2.35602	3.30836
VIT_207s0151g00500	TKL-Pl-4	46.5537	51.5818	47.5609	51.9582
VIT_214s0066g01400	TKL-Pl-4	33.896	44.9601	35.8813	35.3536
VIT_205s0020g03870	TKL-Pl-4	2.73144	2.94844	3.4608	3.66305
VIT_218s0166g00290	TKL-Pl-4	12.5213	12.749	11.3641	15.3636
VIT_217s0000g08240	TKL-Pl-4	14.1789	13.9117	12.3549	2.53035
VIT_208s0058g01180	TKL-Pl-4	17.4383	22.7682	18.5948	25.1794
VIT_214s0066g00370	TKL-Pl-4	16.9444	16.7255	14.2578	18.7074
VIT_217s0000g09290	TKL-Pl-4	6.76617	3.42859	3.56956	2.01564
VIT_204s0023g01350	TKL-Pl-4	0.133465	0	0	0.285927
VIT_200s0658g00020	TKL-Pl-4	0.336109	0.138574	0.240996	0.178413
VIT_217s0000g08140	TKL-Pl-4	30.2612	30.6432	29.9615	36.9472
VIT_201s0182g00020	TKL-Pl-5	39.1657	42.9775	39.3491	47.955
VIT_210s0003g02060	TKL-Pl-5	35.6541	34.6855	34.019	33.3526
VIT_205s0094g01080	TKL-Pl-5	60.737	54.3194	42.0523	53.9838
VIT_215s0046g02850	TKL-Pl-5	1.48636	1.71042	1.48778	1.79569
VIT_214s0006g02086	TKL-Pl-5	0.570078	0.546791	0.513739	0.736922
VIT_205s0051g00660	TKL-Pl-6	4.3288	3.38785	3.55877	4.50917
VIT_201s0011g01490	TKL-Pl-6	62.9535	65.8181	64.7332	83.4568
VIT_219s0085g00550	TKL-Pl-6	3.50378	2.76746	2.72653	2.00015
VIT_211s0052g01480	TKL-Pl-6	31.8183	35.9999	32.6225	39.1922
VIT_211s0118g00790	TKL-Pl-6	2.95484	3.11147	2.6957	3.09048
VIT_211s0016g04880	TKL-Pl-6	0.0103192	0	0	0.0099998
VIT_206s0004g07070	TKL-Pl-7	5.60172	4.64056	3.76373	6.10119
VIT_206s0009g01060	TLK	5.59827	5.59884	5.34831	5.97896
VIT_218s0001g03680	TTK	1.68994	1.50837	1.28801	1.43843
VIT_216s0039g02400	ULK_Fused	4.29933	3.60655	4.21208	3.56428
VIT_205s0020g01990	ULK_ULK4	2.06719	1.63653	1.07376	0.881534
VIT_207s0104g01740	WEE	0.229607	0.0753588	0.117079	0.154306
VIT_217s0000g09380	WNK_NRBP	21.5918	23.087	22.9506	23.7375
VIT_214s0030g01660	WNK_NRBP	8.24399	7.35786	8.57075	7.44476
VIT_205s0020g03380	WNK_NRBP	17.6876	22.0001	21.2839	12.7275
VIT_204s0044g00850	WNK_NRBP	11.6254	11.3396	8.49028	6.68001
VIT_215s0046g00100	WNK_NRBP	6.02596	5.92089	5.36428	5.88707
VIT_206s0004g07920	WNK_NRBP	35.3984	43.7453	42.9962	57.597
VIT_208s0058g01130	WNK_NRBP	0.556719	0.25129	0.457069	1.8117
VIT_210s0116g00480	WNK_NRBP	6.25515	6.0349	6.95022	9.31247
VIT_219s0090g01690	WNK_NRBP	2.27687	1.97225	1.54741	1.40414
VIT_212s0057g00520	WNK_NRBP	12.4843	11.847	15.4356	14.7324
VIT_202s0025g02360	WNK_NRBP	15.0312	14.1116	13.2703	13.4395
VIT_206s0009g03595	Unclassified	1.24348	1.52561	1.09647	1.04307
VIT_216s0098g00330	Unclassified	57.1667	43.7472	45.6376	55.3399
VIT_210s0003g05830	Unclassified	0.0100307	0	0	0
VIT_208s0007g08450	Unclassified	2.36246	1.75264	2.13406	2.06295
VIT_218s0072g00990	Unclassified	11.1133	14.1361	13.003	15.4932
VIT_209s0018g01900	Unclassified	2.29732	1.34029	1.37902	0.916963
VIT_211s0149g00090	Unclassified	5.87778	5.57064	6.63613	5.18186
VIT_216s0022g02230	Unclassified	5.13627	4.66261	6.79325	6.10357
VIT_215s0048g01400	Unclassified	4.35063	4.84977	4.67524	4.41876
VIT_208s0040g03140	Unclassified	19.3929	17.8019	18.265	18.2372
VIT_202s0087g00720	Unclassified	0.0437461	0.0877088	0.142529	0.255605
VIT_201s0150g00020	Unclassified	2.879	2.33692	4.02475	2.86764
VIT_218s0072g00170	Unclassified	11.6079	10.1259	12.3422	9.7121
VIT_201s0010g00380	Unclassified	0.0342654	0.069063	0.0569881	0.0518442
