# Supplementary material for: The grapevine kinome: annotation, classification and expression patterns in developmental processes and stress responses
Source: Hortic Res. 2018 Apr 1;5:19. doi: 10.1038/s41438-018-0027-0 (PMC5878832; doi:10.1038/s41438-018-0027-0)
Supplement: Supplementary file 12 — Supplementary Table S11(XLSX 57 kb) [file 41438_2018_27_MOESM12_ESM.xlsx]

## Sheet: 工作表1
Supplementary Table S11: List of primer sequences used for qRT-PCR analysis in this study.
Seq ID	Sequence
VIT_208s0058g01040F	AAGAATTGGCGACGCTTAGTA
VIT_208s0058g01040R	GCTGGCTGCCTAGATGTAAA
VIT_206s0004g07830F	AAACTGGCTAGACACCCTAATG
VIT_206s0004g07830R	CTTCCCTTTAGCCACCTTCTT
VIT_204s0008g05770F	GATGGCCACAAAGACCAAGA
VIT_204s0008g05770R	GCTGATGAGCTGCTGAAAGTA
VIT_205s0020g00830F	CTGTCATCAGGTGCCAAGAA
VIT_205s0020g00830R	CTTCTTCCTCTTCGGGATAAGC
VIT_202s0236g00130F	TCTGAAACTGGAGAACACACTC
VIT_202s0236g00130R	CTGGAGTTCCAACTGCTGAT
VIT_201s0011g03010F	CATCTACAGTGCTGGTCTCATT
VIT_201s0011g03010R	AGTCTTCCTCCATGCAACTAAA
VIT_207s0129g00960F	TCTGAATGGGCTGGAGATTATG
VIT_207s0129g00960R	CACTCCTCCAACAACTGAACTA
VIT_207s0031g02910F	CTTGGAAGGTGGAGACAGTTAC
VIT_207s0031g02910R	CTCAACATCAGGGCCATTAGAT
VIT_213s0067g01550F	AAACCGACCAGACTGAAGATG
VIT_213s0067g01550R	AAGGTGAAGGTGAAGGTGAAG
VIT_206s0004g03670F	CAAACACAGTCCAGTCCAGAT
VIT_206s0004g03670R	TTCCCAGAGACCTCCTTCTT
VIT_213s0019g02300F	GTTGAACTGCTCCTCCATCA
VIT_213s0019g02300R	GTAGAACCACCCGCCTTAAA
VIT_208s0058g01180F	CTGAGATGATGACCGCAGAAA
VIT_208s0058g01180R	TCCCAGAAGACAATCCCAAAG
VIT_212s0178g00200F	TACAATTCCATCATGAAGTGTGATG
VIT_212s0178g00200R	TTAGAAGCACTTCCTGTGAACAATG
